# Supplementary material for: Identification of miR-199a-5p, miR-214-3p and miR-99b-5p as Fibrosis-Specific Extracellular Biomarkers and Promoters of HSC Activation
Source: Int J Mol Sci. 2021 Sep 10;22(18):9799. doi: 10.3390/ijms22189799 (PMC8464755; doi:10.3390/ijms22189799)
Supplement: Supplementary file 1 [file ijms-22-09799-s001.zip]

Archive with 2 entries (2 files):
- ijms-1338035-SM - for publish.pdf
- ijms-1338035-SM-for publish.xlsx
