# Supplementary material for: Identification of miR-199a-5p, miR-214-3p and miR-99b-5p as Fibrosis-Specific Extracellular Biomarkers and Promoters of HSC Activation
Source: Int J Mol Sci. 2021 Sep 10;22(18):9799. doi: 10.3390/ijms22189799 (PMC8464755; doi:10.3390/ijms22189799)
Supplement: Supplementary file 1 [file ijms-22-09799-s001.zip › ijms-1338035-SM-for publish.xlsx]

## Sheet: MTX miRNAs_Full list
id	logFC	logCPM	LR	PValue	FDR
hsa-let-7a-1_precursor	-1.49098	7.46865	6.76116	0.0093163	0.0472625
hsa-let-7a-2_precursor	-1.47398	7.41375	6.53901	0.0105534	0.0518702
hsa-let-7a-2-3p	1.90628	0.70035	0.429338	0.512314	0.774142
hsa-let-7a-3_precursor	-1.49634	7.46926	6.81147	0.00905743	0.0462195
hsa-let-7a-3p	-1.74108	3.60022	7.30059	0.00689321	0.0363517
hsa-let-7a-5p	-1.48272	9.01631	6.8376	0.00892589	0.0456826
hsa-let-7b_precursor	-3.3931	9.95106	19.1089	1.23e-05	0.00020026
hsa-let-7b-3p	-0.739408	3.40136	1.42094	0.233248	0.536718
hsa-let-7b-5p	-3.44932	9.93503	19.3169	1.11e-05	0.000182959
hsa-let-7c	-0.190039	4.58315	0.0792063	0.778376	0.87174
hsa-let-7c_precursor	-0.190039	4.58315	0.0792063	0.778376	0.87174
hsa-let-7d_precursor	-3.03559	5.46161	22.034	2.68e-06	6.94e-05
hsa-let-7d-3p	-2.47265	3.55157	12.5158	0.000403524	0.00359033
hsa-let-7d-5p	-3.29323	4.93835	22.3772	2.24e-06	6.07e-05
hsa-let-7e_precursor	0.495376	3.56242	0.430095	0.511942	0.774142
hsa-let-7e-3p	2.25528	0.723499	0.587813	0.443266	0.753674
hsa-let-7e-5p	0.457458	3.54763	0.363875	0.546362	0.774142
hsa-let-7f-1_precursor	-1.67565	6.30006	8.70356	0.0031759	0.0197932
hsa-let-7f-1-3p	-2.22569	1.45887	3.4203	0.0643994	0.215819
hsa-let-7f-2_precursor	-1.6267	6.27073	8.21438	0.00415598	0.0248235
hsa-let-7f-2-3p	-0.35968	0.718376	0.0179967	0.893283	0.952216
hsa-let-7f-5p	-1.64444	7.29051	8.77275	0.00305763	0.0192909
hsa-let-7g_precursor	-1.313	6.15256	5.58765	0.0180876	0.0796496
hsa-let-7g-3p	-1.17876	0.661155	0.239843	0.624319	0.774142
hsa-let-7g-5p	-1.31128	6.1515	5.57664	0.0182016	0.0798783
hsa-let-7i_precursor	-2.85734	7.16781	14.488	0.000141059	0.00155884
hsa-let-7i-3p	-4.76367	0.999657	4.79682	0.0285123	0.116397
hsa-let-7i-5p	-2.84618	7.1579	14.3531	0.00015153	0.0016307
hsa-miR-1	2.85859	0.774613	0.970407	0.324579	0.651622
hsa-mir-100	1.19219	9.50844	4.09736	0.0429502	0.156552
hsa-miR-100-5p	1.19219	9.50844	4.09736	0.0429502	0.156552
hsa-mir-101-1	-0.812115	9.61007	2.01126	0.156136	0.413178
hsa-mir-101-2	-0.795112	9.6343	1.92552	0.16525	0.43244
hsa-miR-101-3p	-0.804158	10.6252	2.03103	0.154116	0.40948
hsa-miR-101-5p	1.84318	0.699451	0.403314	0.525382	0.774142
hsa-mir-103a-1	-2.29453	6.87605	13.7702	0.000206582	0.00207179
hsa-mir-103a-2	-2.27443	6.89934	13.587	0.000227761	0.00222003
hsa-miR-103a-2-5p	-1.18717	1.47815	1.02541	0.31124	0.645163
hsa-miR-103a-3p	-2.29268	7.89992	14.2151	0.000163054	0.00172499
hsa-mir-105-1	1.28318	1.74421	1.14628	0.284329	0.607155
hsa-mir-105-2	1.28318	1.74421	1.14628	0.284329	0.607155
hsa-miR-105-5p	1.31297	2.38887	2.09185	0.148087	0.398342
hsa-mir-106a	-2.85007	5.25609	21.027	4.53e-06	0.000102041
hsa-miR-106a-5p	-2.85007	5.25609	21.027	4.53e-06	0.000102041
hsa-mir-106b	-1.55067	6.89044	7.80398	0.00521312	0.0291766
hsa-miR-106b-3p	-4.02385	4.72318	24.3753	7.93e-07	2.55e-05
hsa-miR-106b-5p	-1.02246	6.47036	3.72466	0.0536144	0.186789
hsa-mir-107	-2.6612	5.77187	15.521	8.16e-05	0.000989978
hsa-miR-107	-2.6612	5.77187	15.521	8.16e-05	0.000989978
hsa-mir-10a	0.775101	5.29762	1.36182	0.243223	0.553069
hsa-miR-10a-3p	-1.02809	0.861565	0.171645	0.678654	0.795047
hsa-miR-10a-5p	0.78855	5.28748	1.39701	0.237224	0.541558
hsa-mir-10b	1.14489	3.99711	2.16283	0.141384	0.38525
hsa-miR-10b-5p	1.14489	3.99711	2.16283	0.141384	0.38525
hsa-mir-1-1	2.04492	0.709464	0.48757	0.485013	0.774142
hsa-mir-1180	-0.509299	2.66988	0.435916	0.5091	0.774142
hsa-miR-1180	-0.509299	2.66988	0.435916	0.5091	0.774142
hsa-mir-1-2	2.04492	0.709464	0.48757	0.485013	0.774142
hsa-mir-122	-0.741051	4.83932	1.26877	0.259997	0.576847
hsa-miR-122-3p	0.991374	2.07742	0.901659	0.342337	0.664379
hsa-mir-1224	0	0.672303	0	1	1
hsa-miR-1224-3p	0	0.672303	0	1	1
hsa-mir-1225	-2.26364	0.699146	0.718478	0.396644	0.729774
hsa-miR-1225-5p	-2.26364	0.699146	0.718478	0.396644	0.729774
hsa-miR-122-5p	-0.924058	4.67635	1.81668	0.177709	0.456503
hsa-mir-1226	-1.49542	1.16961	0.896781	0.343646	0.664689
hsa-miR-1226-3p	-1.49542	1.16961	0.896781	0.343646	0.664689
hsa-mir-1228	3.81185	0.970894	2.00054	0.157244	0.415247
hsa-miR-1228-3p	2.66415	0.784279	0.829452	0.362431	0.685734
hsa-miR-1228-5p	3.11734	0.8439	1.18715	0.275906	0.596878
hsa-mir-1229	0.0920242	0.753484	0.00105475	0.974092	1
hsa-miR-1229-3p	0.0920242	0.753484	0.00105475	0.974092	1
hsa-mir-1237	-1.06778	0.848761	0.2511	0.616302	0.774142
hsa-miR-1237-3p	-1.06778	0.848761	0.2511	0.616302	0.774142
hsa-mir-124-1	0.128987	2.97584	0.0237096	0.877626	0.942417
hsa-mir-124-2	0.128987	2.97584	0.0237096	0.877626	0.942417
hsa-mir-124-3	0.128987	2.97584	0.0237096	0.877626	0.942417
hsa-miR-124-3p	0.0502051	4.52476	0.00417021	0.948511	0.989394
hsa-mir-1246	-5.36008	9.11696	40.5558	1.91e-10	2.76e-08
hsa-miR-1246	-5.36008	9.11696	40.5558	1.91e-10	2.76e-08
hsa-mir-1248	-3.70468	0.814762	2.25154	0.133481	0.369362
hsa-miR-1248	-3.70468	0.814762	2.25154	0.133481	0.369362
hsa-mir-1249	2.51123	1.10268	1.31646	0.251228	0.562427
hsa-miR-1249	2.51123	1.10268	1.31646	0.251228	0.562427
hsa-mir-1252	1.19682	0.670895	0.20186	0.653224	0.774142
hsa-miR-1252	1.19682	0.670895	0.20186	0.653224	0.774142
hsa-miR-1254	-4.24833	0.948772	3.32547	0.0682146	0.225433
hsa-mir-1254-1	-3.31032	0.801274	1.6715	0.196058	0.480319
hsa-mir-1254-2	-3.31032	0.801274	1.6715	0.196058	0.480319
hsa-mir-1256	-2.17389	0.692525	0.666607	0.414237	0.738705
hsa-mir-125a	2.24307	9.46102	19.9344	8.01e-06	0.000149183
hsa-miR-125a-3p	-1.90223	1.10153	1.42533	0.232527	0.536609
hsa-miR-125a-5p	2.25427	9.45893	20.0739	7.45e-06	0.000149183
hsa-mir-125b-1	2.3136	9.65459	19.0293	1.29e-05	0.000203034
hsa-miR-125b-1-3p	0.21276	0.803955	0.00747918	0.931083	0.977271
hsa-mir-125b-2	2.31551	9.65609	19.0587	1.27e-05	0.000201764
hsa-miR-125b-2-3p	1.32164	1.13583	0.557733	0.455175	0.759354
hsa-miR-125b-5p	2.31707	10.6528	19.8984	8.17e-06	0.000149183
hsa-mir-126	-2.44644	2.63746	7.16004	0.00745454	0.0389567
hsa-mir-1260a	-0.19541	3.8767	0.103046	0.748205	0.852093
hsa-miR-1260a	-0.19541	3.8767	0.103046	0.748205	0.852093
hsa-mir-1260b	0.166956	3.27268	0.0636696	0.800787	0.888341
hsa-miR-1260b	0.166956	3.27268	0.0636696	0.800787	0.888341
hsa-mir-1261	0	0.713909	0	1	1
hsa-miR-1261	0	0.713909	0	1	1
hsa-mir-1262	-1.17876	0.661155	0.239843	0.624319	0.774142
hsa-miR-1262	-1.17876	0.661155	0.239843	0.624319	0.774142
hsa-mir-1263	1.19682	0.670895	0.20186	0.653224	0.774142
hsa-miR-1263	1.19682	0.670895	0.20186	0.653224	0.774142
hsa-miR-126-3p	-2.61949	1.67095	4.95908	0.025954	0.107372
hsa-miR-126-5p	-2.23841	2.06351	4.92678	0.0264435	0.108719
hsa-mir-1266	1.50256	0.681087	0.286783	0.592289	0.774142
hsa-miR-1266	1.50256	0.681087	0.286783	0.592289	0.774142
hsa-miR-1269a	1.1202	2.33385	1.4364	0.230723	0.534452
hsa-mir-1269a	0.82794	2.37577	0.858731	0.354094	0.674668
hsa-mir-1269b	-5.16862	1.10672	6.32775	0.0118863	0.0570142
hsa-miR-1269b	-5.16862	1.10672	6.32775	0.0118863	0.0570142
hsa-mir-127	1.50141	2.50576	1.95813	0.161713	0.425755
hsa-miR-1270	0.455867	0.9542	0.0385892	0.844265	0.921257
hsa-mir-1270-1	0.379511	0.80615	0.0190907	0.890107	0.950227
hsa-mir-1270-2	0.379511	0.80615	0.0190907	0.890107	0.950227
hsa-mir-1273c	-1.46367	0.667384	0.334302	0.563137	0.774142
hsa-miR-127-3p	1.44164	2.4804	1.80464	0.179152	0.456503
hsa-miR-127-5p	2.22102	0.719403	0.571342	0.449726	0.753674
hsa-mir-1276	1.50256	0.681087	0.286783	0.592289	0.774142
hsa-miR-1276	1.50256	0.681087	0.286783	0.592289	0.774142
hsa-mir-1277	0.708252	0.991173	0.113831	0.735824	0.845467
hsa-miR-1277-5p	0.708252	0.991173	0.113831	0.735824	0.845467
hsa-miR-128	-1.12595	4.92467	3.51177	0.0609341	0.206816
hsa-mir-128-1	-1.11853	3.99175	3.10005	0.0782897	0.250614
hsa-mir-128-2	-1.12681	3.81003	2.99179	0.0836878	0.26496
hsa-mir-1284	-3.72357	0.817997	2.2802	0.131035	0.364921
hsa-miR-1284	-3.72357	0.817997	2.2802	0.131035	0.364921
hsa-mir-1285-1	-3.86387	0.835373	2.53115	0.111619	0.324688
hsa-mir-1285-2	-3.86387	0.835373	2.53115	0.111619	0.324688
hsa-miR-1285-3p	-4.82074	1.01294	4.99428	0.0254312	0.106321
hsa-mir-1287	-1.46367	0.709305	0.334302	0.563137	0.774142
hsa-miR-1287	-1.46367	0.709305	0.334302	0.563137	0.774142
hsa-mir-1290	-5.53706	1.22636	8.1028	0.0044197	0.0257321
hsa-miR-1290	-5.53706	1.22636	8.1028	0.0044197	0.0257321
hsa-mir-1291	-2.16546	1.10776	1.80222	0.179444	0.456503
hsa-miR-1291	-2.16546	1.10776	1.80222	0.179444	0.456503
hsa-mir-129-1	1.39559	0.871377	0.274026	0.600644	0.774142
hsa-miR-129-1-3p	2.57435	0.854297	0.771073	0.379885	0.711772
hsa-mir-1292	-2.97144	1.01676	2.46457	0.116439	0.334474
hsa-mir-129-2	2.13723	1.55364	1.86335	0.172239	0.445356
hsa-miR-129-2-3p	2.44106	1.54172	2.19949	0.138056	0.3796
hsa-miR-1292-5p	-2.97144	1.01676	2.46457	0.116439	0.334474
hsa-mir-1295a	-2.26364	0.699146	0.718478	0.396644	0.729774
hsa-miR-1295a	-2.26364	0.699146	0.718478	0.396644	0.729774
hsa-miR-129-5p	-1.82014	0.680231	0.479337	0.488723	0.774142
hsa-mir-1296	0.556755	1.52456	0.205958	0.649954	0.774142
hsa-miR-1296	0.556755	1.52456	0.205958	0.649954	0.774142
hsa-mir-1301	-1.61254	2.33936	2.93727	0.086557	0.271567
hsa-miR-1301	-1.61254	2.33936	2.93727	0.086557	0.271567
hsa-mir-1303	-3.98626	0.853003	2.76587	0.0962945	0.293622
hsa-miR-1303	-3.98626	0.853003	2.76587	0.0962945	0.293622
hsa-mir-1304	-2.55619	2.79434	11.0429	0.000890298	0.00698945
hsa-miR-1304-3p	-2.29714	2.55749	8.61559	0.00333297	0.0204336
hsa-miR-1304-5p	-3.77866	1.19124	5.22354	0.0222832	0.0947582
hsa-mir-1306	0.141825	2.49456	0.0282377	0.866551	0.940594
hsa-miR-1306-3p	-3.46489	0.788164	1.88077	0.170247	0.441523
hsa-miR-1306-5p	0.434862	2.43535	0.244685	0.620843	0.774142
hsa-mir-1307	-2.25874	6.37714	11.3696	0.000746569	0.00608121
hsa-miR-1307-3p	-3.09062	4.81399	17.338	3.13e-05	0.000448616
hsa-miR-1307-5p	-1.86863	5.68388	7.52731	0.00607707	0.0331564
hsa-mir-130a	0.765886	1.30314	0.237929	0.625706	0.774142
hsa-miR-130a-3p	0.765886	1.30314	0.237929	0.625706	0.774142
hsa-mir-130b	-2.92688	5.80687	19.8698	8.29e-06	0.000149183
hsa-miR-130b-3p	-3.03653	5.72213	20.0366	7.6e-06	0.000149183
hsa-miR-130b-5p	-1.36693	1.93044	2.11069	0.146274	0.394076
hsa-mir-132	1.01657	4.75771	2.91621	0.0876935	0.273157
hsa-miR-132-3p	1.01657	4.75771	2.91621	0.0876935	0.273157
hsa-miR-133a	-0.143172	0.867967	0.00529058	0.942016	0.985883
hsa-mir-133a-1	-0.128972	0.758322	0.00278129	0.957941	0.997017
hsa-mir-133a-2	-0.128972	0.758322	0.00278129	0.957941	0.997017
hsa-mir-134	-0.714682	1.00677	0.175502	0.675268	0.793442
hsa-miR-134	-0.714682	1.00677	0.175502	0.675268	0.793442
hsa-mir-1343	-1.53459	0.700564	0.359634	0.54871	0.774142
hsa-miR-1343	-1.53459	0.700564	0.359634	0.54871	0.774142
hsa-mir-135a-1	0.922595	0.921378	0.177634	0.673415	0.792656
hsa-mir-135a-2	0.922595	0.921378	0.177634	0.673415	0.792656
hsa-miR-135a-5p	1.00945	1.15998	0.350947	0.553578	0.774142
hsa-mir-135b	5.2972	1.51522	5.68208	0.017139	0.0765147
hsa-miR-135b-5p	5.2972	1.51522	5.68208	0.017139	0.0765147
hsa-mir-136	0.661852	1.06525	0.124801	0.723885	0.837121
hsa-miR-136-3p	0.661852	1.06525	0.124801	0.723885	0.837121
hsa-mir-137	2.09706	2.06408	3.67963	0.0550809	0.190749
hsa-miR-137	2.09706	2.06408	3.67963	0.0550809	0.190749
hsa-mir-138-1	0.194272	1.84336	0.0258023	0.872384	0.941504
hsa-miR-138-1-3p	0.523559	0.871468	0.052333	0.819052	0.902831
hsa-mir-138-2	-0.733703	1.43222	0.310512	0.577366	0.774142
hsa-miR-138-5p	-0.224724	2.1712	0.043167	0.835411	0.91332
hsa-mir-139	4.54998	1.29782	3.43781	0.0637201	0.214669
hsa-miR-139-3p	2.74899	0.876299	0.887937	0.346037	0.667083
hsa-miR-139-5p	4.14501	1.12308	2.54789	0.110441	0.323367
hsa-mir-140	-1.6082	7.26074	8.80825	0.00299871	0.0189882
hsa-miR-140-3p	-1.57499	7.20732	8.47379	0.003603	0.0219341
hsa-miR-140-5p	-2.57005	2.36791	8.15355	0.0042977	0.0253623
hsa-mir-142	-2.97106	7.09003	23.5038	1.25e-06	3.6e-05
hsa-miR-142-3p	-3.1749	4.78316	20.8294	5.02e-06	0.000111676
hsa-miR-142-5p	-2.91391	6.71193	22.2089	2.45e-06	6.53e-05
hsa-mir-143	-0.426957	7.87125	0.668549	0.413558	0.738705
hsa-miR-143-3p	-0.416433	7.85917	0.634553	0.42569	0.753674
hsa-miR-143-5p	-1.70038	1.50132	2.24518	0.134031	0.370293
hsa-mir-145	-0.097988	5.80016	0.0313348	0.859496	0.935524
hsa-miR-145-3p	-0.535802	1.12805	0.14067	0.707616	0.824519
hsa-miR-145-5p	-0.0867078	5.77367	0.0244005	0.87587	0.942417
hsa-mir-1468	-1.17876	0.661155	0.239843	0.624319	0.774142
hsa-miR-1468	-1.17876	0.661155	0.239843	0.624319	0.774142
hsa-mir-146a	0.380126	6.90274	0.382456	0.536292	0.774142
hsa-miR-146a-3p	1.84318	0.699451	0.403314	0.525382	0.774142
hsa-miR-146a-5p	0.377968	6.90149	0.378308	0.53851	0.774142
hsa-mir-146b	-1.25339	8.37214	5.46272	0.0194264	0.0848988
hsa-miR-146b-3p	-1.2376	0.932323	0.437161	0.508496	0.774142
hsa-miR-146b-5p	-1.25185	8.36918	5.44565	0.0196171	0.0855168
hsa-mir-148a	-0.958689	10.0846	3.10319	0.0781389	0.250593
hsa-miR-148a-3p	-0.953995	10.0754	3.0694	0.0797791	0.254442
hsa-miR-148a-5p	-1.68051	2.68792	4.95834	0.0259651	0.107372
hsa-mir-148b	-1.62616	7.91547	7.8658	0.00503784	0.0285642
hsa-miR-148b-3p	-1.62358	7.91345	7.8404	0.00510914	0.0287704
hsa-miR-148b-5p	-3.29805	0.811448	1.6616	0.197388	0.480319
hsa-mir-149	2.37517	4.28446	10.2733	0.00134967	0.00979783
hsa-miR-149-5p	2.37517	4.28446	10.2733	0.00134967	0.00979783
hsa-mir-151a	1.20853	5.25673	4.41074	0.0357134	0.137695
hsa-miR-151a-3p	1.14044	3.63315	2.85849	0.0908927	0.282109
hsa-miR-151a-5p	1.22722	4.74234	3.9482	0.0469216	0.167471
hsa-mir-151b	0.875085	2.78272	1.11707	0.29055	0.613265
hsa-miR-151b	0.875085	2.78272	1.11707	0.29055	0.613265
hsa-mir-152	0.32149	6.74093	0.304502	0.581074	0.774142
hsa-miR-152	0.32149	6.74093	0.304502	0.581074	0.774142
hsa-miR-153	-2.87854	0.736507	1.1957	0.274183	0.596124
hsa-mir-153-1	-2.05871	0.689708	0.598951	0.438978	0.753674
hsa-mir-153-2	-2.05871	0.689708	0.598951	0.438978	0.753674
hsa-mir-1537	-4.62124	1.67643	11.4788	0.00070394	0.00584371
hsa-miR-1537	-4.38299	1.55784	9.95703	0.00160236	0.0113473
hsa-mir-154	1.23377	0.862005	0.236897	0.626456	0.774142
hsa-miR-154-3p	1.23377	0.862005	0.236897	0.626456	0.774142
hsa-mir-155	-2.65628	6.24161	19.9971	7.76e-06	0.000149183
hsa-miR-155-5p	-2.65628	6.24161	19.9971	7.76e-06	0.000149183
hsa-mir-15a	-1.89111	7.76862	9.12696	0.00251869	0.0162451
hsa-miR-15a-3p	-3.67834	0.81191	2.20691	0.137394	0.378377
hsa-miR-15a-5p	-1.88716	7.76562	9.09355	0.00256513	0.0164225
hsa-mir-15b	-1.91354	8.59024	11.1385	0.000845563	0.0067296
hsa-miR-15b-3p	-2.67884	3.80939	13.7359	0.000210397	0.00208343
hsa-miR-15b-5p	-1.8842	8.52761	10.8074	0.00101096	0.00783039
hsa-mir-16-1	-2.01992	11.618	11.7815	0.000598238	0.00503856
hsa-miR-16-1-3p	-2.87854	0.736507	1.1957	0.274183	0.596124
hsa-mir-16-2	-2.02206	11.6207	11.7992	0.000592574	0.0050152
hsa-miR-16-2-3p	-2.41059	2.51791	8.1351	0.00434165	0.0255291
hsa-miR-16-5p	-2.02053	12.619	12.0361	0.000521791	0.00448172
hsa-mir-17	-2.94309	7.90661	25.5044	4.41e-07	1.66e-05
hsa-miR-17-3p	-3.55641	3.37271	15.8918	6.71e-05	0.000849384
hsa-miR-17-5p	-2.91278	7.82576	25.3961	4.67e-07	1.72e-05
hsa-mir-181a-1	-0.504936	6.42043	0.660525	0.416375	0.740933
hsa-mir-181a-2	-0.520825	6.44991	0.7134	0.398318	0.730131
hsa-miR-181a-2-3p	-1.05736	1.54145	0.926612	0.335745	0.658211
hsa-miR-181a-3p	-0.174402	0.830655	0.00506458	0.943266	0.985883
hsa-miR-181a-5p	-0.513346	7.43257	0.705851	0.400824	0.73245
hsa-mir-181b-1	-1.87369	5.90959	8.31316	0.00393588	0.0237935
hsa-mir-181b-2	-1.85189	5.92525	8.12937	0.0043554	0.0255291
hsa-miR-181b-5p	-1.86809	6.95883	8.75825	0.00308205	0.0193046
hsa-mir-181c	2.08112	1.17339	1.50264	0.220266	0.515043
hsa-miR-181c-3p	1.50256	0.681087	0.286783	0.592289	0.774142
hsa-miR-181c-5p	1.97014	1.14373	1.30603	0.253116	0.564467
hsa-mir-181d	0.610583	0.968963	0.116111	0.733292	0.844234
hsa-miR-181d	0.610583	0.968963	0.116111	0.733292	0.844234
hsa-mir-182	1.31611	5.22578	4.69707	0.0302141	0.12191
hsa-miR-182-5p	1.30881	5.22284	4.63711	0.0312876	0.125337
hsa-mir-183	1.2016	4.64615	3.57372	0.0587008	0.201954
hsa-miR-183-3p	1.48539	0.815842	0.315153	0.574535	0.774142
hsa-miR-183-5p	1.19241	4.6319	3.50913	0.0610316	0.206816
hsa-mir-184	0	0.672303	0	1	1
hsa-miR-184	0	0.672303	0	1	1
hsa-mir-185	-1.74348	7.3183	7.6267	0.00575104	0.0317772
hsa-miR-185-3p	-2.70949	1.00193	2.28837	0.130347	0.364174
hsa-miR-185-5p	-1.73774	7.31007	7.5796	0.00590326	0.0325148
hsa-mir-186	-2.71886	8.43348	18.592	1.62e-05	0.000246404
hsa-miR-186-5p	-2.71886	8.43348	18.592	1.62e-05	0.000246404
hsa-mir-187	-1.17876	0.661155	0.239843	0.624319	0.774142
hsa-miR-187-3p	-1.17876	0.661155	0.239843	0.624319	0.774142
hsa-mir-188	-3.30062	3.05516	12.6245	0.000380715	0.00342249
hsa-miR-188-3p	-2.05871	0.71921	0.598951	0.438978	0.753674
hsa-miR-188-5p	-3.27855	3.03276	12.4716	0.00041318	0.00365749
hsa-mir-18a	-3.01306	5.91471	24.8846	6.09e-07	2.07e-05
hsa-miR-18a-3p	-3.42439	4.44453	24.7337	6.58e-07	2.2e-05
hsa-miR-18a-5p	-2.78885	5.1672	19.934	8.02e-06	0.000149183
hsa-mir-18b	-2.47907	1.49958	4.3414	0.0371963	0.141837
hsa-miR-18b-5p	-2.47907	1.49958	4.3414	0.0371963	0.141837
hsa-mir-1908	-4.27817	3.11822	19.9997	7.75e-06	0.000149183
hsa-miR-1908	-4.27174	3.1108	19.7989	8.6e-06	0.000149183
hsa-mir-190a	-0.266856	0.76551	0.00895901	0.924591	0.974584
hsa-miR-190a	0	0.684542	0	1	1
hsa-mir-190b	-2.04533	1.46753	2.58148	0.10812	0.319572
hsa-miR-190b	-2.04533	1.46753	2.58148	0.10812	0.319572
hsa-mir-191	-1.33252	9.26871	7.40049	0.0065206	0.0349515
hsa-mir-1910	-3.90939	0.840988	2.61935	0.105568	0.314169
hsa-miR-1910	-2.00826	0.686391	0.573183	0.448997	0.753674
hsa-mir-1911	2.25528	0.723499	0.587813	0.443266	0.753674
hsa-miR-1911-5p	2.25528	0.723499	0.587813	0.443266	0.753674
hsa-mir-1912	0.0388839	0.706025	0.000194655	0.988868	1
hsa-miR-1912	0.0388839	0.706025	0.000194655	0.988868	1
hsa-miR-191-3p	-5.52236	1.2211	8.02789	0.00460625	0.026551
hsa-mir-1914	-1.82014	0.680231	0.479337	0.488723	0.774142
hsa-miR-1914-3p	-1.82014	0.680231	0.479337	0.488723	0.774142
hsa-mir-1915	-5.75514	1.29489	8.76374	0.00307277	0.0193046
hsa-miR-1915-3p	-5.0673	1.07748	5.911	0.0150467	0.0694108
hsa-miR-1915-5p	-4.283	0.902878	3.41222	0.0647154	0.216342
hsa-miR-191-5p	-1.32616	9.26468	7.33747	0.00675319	0.0357219
hsa-mir-192	1.39599	6.8645	7.48597	0.00621817	0.0337141
hsa-miR-192-3p	0.866157	0.728073	0.0969802	0.755484	0.856709
hsa-miR-192-5p	1.39674	6.86257	7.48882	0.00620834	0.0337141
hsa-mir-193a	-0.728256	6.03202	1.89659	0.16846	0.438137
hsa-miR-193a-3p	-0.409566	3.16177	0.371569	0.54215	0.774142
hsa-miR-193a-5p	-0.770114	5.81761	2.04796	0.152411	0.407231
hsa-mir-193b	2.04244	6.7883	12.2884	0.00045578	0.00399383
hsa-miR-193b-3p	2.08941	6.767	12.7565	0.000354783	0.00325687
hsa-miR-193b-5p	-0.0188934	1.47596	0.00026967	0.986898	1
hsa-mir-194-1	1.23686	5.11768	4.52698	0.0333645	0.129793
hsa-mir-194-2	1.66325	5.5953	8.20488	0.00417779	0.0248235
hsa-miR-194-5p	1.46809	6.37878	7.13896	0.00754269	0.039299
hsa-mir-195	-0.170365	1.39413	0.0175561	0.894589	0.952216
hsa-miR-195-5p	-0.170365	1.39413	0.0175561	0.894589	0.952216
hsa-mir-196a-1	0.857767	2.00706	0.677544	0.410434	0.738705
hsa-mir-196a-2	0.326671	1.70667	0.0804386	0.776704	0.87174
hsa-miR-196a-5p	0.15311	2.22582	0.0271995	0.869005	0.941504
hsa-mir-196b	-4.63587	4.23012	19.8332	8.45e-06	0.000149183
hsa-miR-196b-3p	-1.17876	0.661155	0.239843	0.624319	0.774142
hsa-miR-196b-5p	-4.63224	4.22638	19.8209	8.5e-06	0.000149183
hsa-mir-197	0.0132552	7.03957	0.000686298	0.9791	1
hsa-miR-197-3p	0.0132552	7.03957	0.000686298	0.9791	1
hsa-mir-1976	-1.16153	0.984897	0.477696	0.489468	0.774142
hsa-miR-1976	-0.560805	0.912611	0.0921829	0.76142	0.860175
hsa-mir-199a-1	-1.50124	6.64725	6.44111	0.0111509	0.0541927
hsa-mir-199a-2	-1.50124	6.64725	6.44111	0.0111509	0.0541927
hsa-miR-199a-3p	-1.84969	7.57314	9.93769	0.00161928	0.0113743
hsa-miR-199a-5p	3.20197	3.85421	15.2029	9.66e-05	0.00113191
hsa-mir-199b	-1.98008	6.68025	10.8338	0.000996657	0.00775426
hsa-miR-199b-3p	-1.84194	6.54319	9.42405	0.00214158	0.0142361
hsa-miR-199b-5p	-4.31361	2.87677	18.0989	2.1e-05	0.000308332
hsa-mir-19a	-2.6721	9.13225	20.6049	5.65e-06	0.00012243
hsa-miR-19a-3p	-2.6721	9.13225	20.6049	5.65e-06	0.00012243
hsa-mir-19b-1	-2.47575	10.4432	19.8013	8.59e-06	0.000149183
hsa-mir-19b-2	-2.47383	10.4436	19.7809	8.68e-06	0.000149183
hsa-miR-19b-3p	-2.47465	11.446	20.379	6.35e-06	0.000134404
hsa-mir-200a	-2.74734	0.727224	1.07653	0.299476	0.626012
hsa-miR-200a-3p	-2.74734	0.727224	1.07653	0.299476	0.626012
hsa-mir-200b	-2.91527	1.25198	4.05613	0.0440112	0.159748
hsa-miR-200b-3p	-2.91527	1.25198	4.05613	0.0440112	0.159748
hsa-mir-200c	-2.94683	1.35425	4.31968	0.037674	0.142097
hsa-miR-200c-3p	-2.94683	1.35425	4.31968	0.037674	0.142097
hsa-mir-203a	1.89319	1.62033	2.12693	0.14473	0.391133
hsa-miR-203a	1.89319	1.62033	2.12693	0.14473	0.391133
hsa-mir-204	2.04314	3.57636	7.56401	0.00595455	0.0325903
hsa-miR-204-3p	1.50256	0.681087	0.286783	0.592289	0.774142
hsa-miR-204-5p	2.0324	3.56999	7.45635	0.00632131	0.0341666
hsa-mir-205	2.99474	1.05728	1.80993	0.178517	0.456503
hsa-miR-205-5p	2.99474	1.05728	1.80993	0.178517	0.456503
hsa-mir-20a	-2.86348	8.18882	22.7318	1.86e-06	5.13e-05
hsa-miR-20a-3p	-1.99567	1.40242	2.37531	0.123267	0.35118
hsa-miR-20a-5p	-2.86909	8.18048	22.7912	1.81e-06	5.05e-05
hsa-mir-20b	-2.37584	0.91951	1.35617	0.244203	0.553208
hsa-miR-20b-5p	-2.37584	0.91951	1.35617	0.244203	0.553208
hsa-mir-21	0.490591	12.1126	0.985205	0.320917	0.651622
hsa-miR-210	-3.83015	4.77021	29.4232	5.82e-08	3.15e-06
hsa-mir-210	-3.73682	4.78564	28.7656	8.17e-08	4.05e-06
hsa-mir-211	0.286447	0.933932	0.018943	0.89053	0.950227
hsa-mir-2110	-0.746155	2.71421	0.915183	0.338743	0.661101
hsa-miR-2110	-0.746155	2.71421	0.915183	0.338743	0.661101
hsa-mir-2114	-1.17876	0.661155	0.239843	0.624319	0.774142
hsa-miR-2114-5p	-1.17876	0.661155	0.239843	0.624319	0.774142
hsa-miR-211-5p	0.286447	0.933932	0.018943	0.89053	0.950227
hsa-mir-2116	-0.0931862	1.00358	0.00238907	0.961016	0.998421
hsa-miR-2116-3p	0.886751	0.916994	0.137774	0.710504	0.826223
hsa-miR-2116-5p	-1.37045	0.742579	0.289441	0.590579	0.774142
hsa-mir-212	1.84318	0.699451	0.403314	0.525382	0.774142
hsa-miR-212-3p	1.84318	0.699451	0.403314	0.525382	0.774142
hsa-miR-21-3p	-0.352637	1.52678	0.0958657	0.756849	0.857136
hsa-mir-214	2.14869	5.03968	9.99593	0.00156887	0.0111557
hsa-miR-214-3p	2.14156	5.03514	9.94871	0.00160962	0.0113524
hsa-miR-214-5p	2.22102	0.719403	0.571342	0.449726	0.753674
hsa-mir-215	1.73846	2.01358	2.84272	0.0917886	0.283874
hsa-miR-215	1.73846	2.01358	2.84272	0.0917886	0.283874
hsa-miR-21-5p	0.491051	12.112	0.987156	0.320438	0.651622
hsa-mir-216b	1.19682	0.670895	0.20186	0.653224	0.774142
hsa-miR-216b	1.19682	0.670895	0.20186	0.653224	0.774142
hsa-mir-217	1.84318	0.699451	0.403314	0.525382	0.774142
hsa-miR-217	1.84318	0.699451	0.403314	0.525382	0.774142
hsa-mir-218-1	0.440443	1.08372	0.0593753	0.807486	0.893684
hsa-miR-218-1-3p	0	0.672303	0	1	1
hsa-mir-218-2	0.440443	1.06111	0.0593753	0.807486	0.893684
hsa-miR-218-5p	0.464084	1.39524	0.117718	0.731523	0.843395
hsa-mir-219-1	0.0414296	0.883337	0.000414778	0.983751	1
hsa-miR-219-1-3p	1.19682	0.670895	0.20186	0.653224	0.774142
hsa-mir-219-2	-1.46367	0.667384	0.334302	0.563137	0.774142
hsa-miR-219-5p	-0.563213	0.880201	0.0783712	0.779517	0.87174
hsa-mir-22	0.422006	6.77439	0.719572	0.396284	0.729774
hsa-mir-221	-1.29145	8.32447	6.30899	0.0120127	0.0570142
hsa-miR-221-3p	-1.32107	8.30768	6.61716	0.0101001	0.0499249
hsa-miR-221-5p	1.26149	2.25948	1.57969	0.208806	0.499006
hsa-mir-222	-0.829173	8.04646	2.36673	0.123946	0.351958
hsa-miR-222-3p	-0.829173	8.04646	2.36673	0.123946	0.351958
hsa-mir-223	-3.27223	10.1243	35.474	2.58e-09	2.36e-07
hsa-miR-223-3p	-3.25721	10.106	35.3235	2.79e-09	2.42e-07
hsa-miR-223-5p	-5.24714	3.41675	23.6339	1.17e-06	3.43e-05
hsa-miR-22-3p	0.338108	6.59995	0.457616	0.49874	0.774142
hsa-mir-224	0.850825	3.83444	1.57198	0.209919	0.500707
hsa-miR-224-3p	0.786073	0.919964	0.125173	0.72349	0.837121
hsa-miR-224-5p	0.845345	3.79669	1.52508	0.216853	0.509211
hsa-miR-22-5p	1.07924	3.68948	2.62803	0.104992	0.312992
hsa-mir-2277	-3.99574	0.852148	2.79461	0.0945817	0.291473
hsa-miR-2277-3p	-2.81716	0.729932	1.14212	0.285205	0.607155
hsa-miR-2277-5p	-3.30934	0.769323	1.67928	0.195021	0.480319
hsa-mir-2278	-1.17876	0.661155	0.239843	0.624319	0.774142
hsa-miR-2278	-1.17876	0.661155	0.239843	0.624319	0.774142
hsa-mir-2355	-0.245787	1.24226	0.0338618	0.854001	0.930127
hsa-miR-2355-3p	-0.440858	1.03943	0.0736417	0.786106	0.875976
hsa-miR-2355-5p	0.0847344	0.88656	0.00182304	0.965943	1
hsa-mir-23a	-0.36696	9.76031	0.574757	0.448375	0.753674
hsa-miR-23a-3p	-0.365837	9.75956	0.571211	0.449778	0.753674
hsa-miR-23a-5p	-2.54051	0.843796	1.34185	0.246708	0.556617
hsa-mir-23b	-0.0819177	6.23079	0.0246965	0.875126	0.942417
hsa-miR-23b-3p	-0.0772581	6.22896	0.021961	0.882191	0.946346
hsa-miR-23b-5p	-2.00826	0.686391	0.573183	0.448997	0.753674
hsa-mir-23c	0.866157	0.728073	0.0969802	0.755484	0.856709
hsa-miR-23c	0.866157	0.728073	0.0969802	0.755484	0.856709
hsa-mir-24-1	-0.745977	8.25362	2.21146	0.136989	0.377864
hsa-mir-24-2	-0.72888	8.26977	2.11511	0.145852	0.393551
hsa-miR-24-2-5p	0.779229	2.16565	0.690534	0.405983	0.734495
hsa-miR-24-3p	-0.746696	9.25792	2.27135	0.131785	0.366421
hsa-mir-25	-1.82305	8.53596	10.7835	0.00102406	0.00789665
hsa-miR-25-3p	-1.82195	8.53516	10.7713	0.00103088	0.00791402
hsa-miR-25-5p	-2.76676	0.726935	1.09606	0.295132	0.619921
hsa-mir-26a-1	0.59174	7.57612	1.47859	0.223996	0.521654
hsa-mir-26a-2	0.593877	7.57749	1.49004	0.22221	0.518641
hsa-miR-26a-2-3p	1.19682	0.670895	0.20186	0.653224	0.774142
hsa-miR-26a-5p	0.59103	8.57291	1.52482	0.216892	0.509211
hsa-mir-26b	0.329943	7.41895	0.409521	0.522213	0.774142
hsa-miR-26b-3p	-0.623867	0.866901	0.0990648	0.752955	0.855518
hsa-miR-26b-5p	0.33426	7.41482	0.420744	0.516566	0.774142
hsa-mir-27a	-0.435019	5.07698	0.599414	0.438802	0.753674
hsa-miR-27a-3p	-0.435019	5.07698	0.599414	0.438802	0.753674
hsa-mir-27b	-0.349449	6.14215	0.443607	0.505387	0.774142
hsa-miR-27b-3p	-0.345679	6.1369	0.433854	0.510104	0.774142
hsa-miR-27b-5p	-1.20682	0.812432	0.216471	0.641742	0.774142
hsa-mir-28	-0.195553	6.32325	0.115197	0.734304	0.844839
hsa-miR-28-3p	-0.406735	5.744	0.473049	0.491588	0.774142
hsa-miR-28-5p	0.297698	4.67882	0.22745	0.633421	0.774142
hsa-mir-2861	1.19682	0.670895	0.20186	0.653224	0.774142
hsa-miR-2861	1.19682	0.670895	0.20186	0.653224	0.774142
hsa-mir-296	2.76413	1.77771	4.00175	0.0454529	0.163594
hsa-miR-296-3p	1.19682	0.670895	0.20186	0.653224	0.774142
hsa-mir-2964a	2.28894	0.727597	0.604362	0.436919	0.753674
hsa-miR-2964a-5p	2.28894	0.727597	0.604362	0.436919	0.753674
hsa-miR-296-5p	2.72434	1.7622	3.84211	0.0499806	0.176972
hsa-mir-299	1.19682	0.744139	0.20186	0.653224	0.774142
hsa-miR-299-5p	1.19682	0.744139	0.20186	0.653224	0.774142
hsa-mir-29a	0.114846	9.70849	0.0570672	0.811193	0.897017
hsa-miR-29a-3p	0.113851	9.7059	0.056085	0.812794	0.897644
hsa-miR-29a-5p	0.918973	1.47158	0.454366	0.500269	0.774142
hsa-mir-29b-1	0.820056	6.66975	2.54947	0.110331	0.323367
hsa-miR-29b-1-5p	-0.245116	0.860164	0.0127224	0.910194	0.962919
hsa-mir-29b-2	0.827419	6.67163	2.60116	0.106785	0.317248
hsa-miR-29b-2-5p	-1.53459	0.670713	0.359634	0.54871	0.774142
hsa-miR-29b-3p	0.8296	7.66124	2.77396	0.095809	0.293172
hsa-mir-29c	-0.107123	3.82252	0.0292918	0.864107	0.938776
hsa-miR-29c-3p	-0.0962648	3.8185	0.02365	0.877779	0.942417
hsa-miR-29c-5p	-1.17876	0.661155	0.239843	0.624319	0.774142
hsa-mir-301a	-1.70607	2.38791	3.87896	0.0488948	0.173481
hsa-miR-301a-3p	-1.63031	2.34377	3.52897	0.0603054	0.205964
hsa-miR-301a-5p	-2.56727	0.757891	0.930851	0.334642	0.656791
hsa-mir-301b	-0.635147	0.959136	0.109077	0.741197	0.84827
hsa-miR-301b	-0.635147	0.959136	0.109077	0.741197	0.84827
hsa-mir-302a	1.5557	0.685225	0.302638	0.582233	0.774142
hsa-miR-302a-3p	1.5557	0.685225	0.302638	0.582233	0.774142
hsa-mir-302d	-1.46367	0.667384	0.334302	0.563137	0.774142
hsa-miR-302d-3p	-1.46367	0.667384	0.334302	0.563137	0.774142
hsa-mir-3065	1.34462	2.94139	2.55464	0.109971	0.323367
hsa-miR-3065-3p	1.93858	0.850425	0.586802	0.443658	0.753674
hsa-miR-3065-5p	1.28611	2.88227	2.31217	0.128364	0.359794
hsa-mir-3074	-2.00826	0.686391	0.573183	0.448997	0.753674
hsa-miR-3074-5p	-2.00826	0.686391	0.573183	0.448997	0.753674
hsa-mir-30a	1.15432	8.42755	5.33157	0.0209425	0.0903882
hsa-miR-30a-3p	1.57907	3.71835	4.95243	0.026054	0.107372
hsa-miR-30a-5p	1.14035	8.37599	5.19868	0.022604	0.0956535
hsa-mir-30b	0.377214	7.01739	0.592495	0.441456	0.753674
hsa-miR-30b-5p	0.377214	7.01739	0.592495	0.441456	0.753674
hsa-mir-30c-1	-1.25557	10.4611	7.0154	0.00808118	0.0419786
hsa-miR-30c-1-3p	-2.87854	0.736507	1.1957	0.274183	0.596124
hsa-mir-30c-2	-1.25466	10.4593	7.00702	0.00811909	0.0420496
hsa-miR-30c-2-3p	0.791604	0.787622	0.0893669	0.764984	0.862408
hsa-miR-30c-5p	-1.2552	11.4613	7.27484	0.00699271	0.0366537
hsa-mir-30d	-1.31509	9.30257	6.24468	0.0124567	0.0584553
hsa-miR-30d-3p	-1.17876	0.661155	0.239843	0.624319	0.774142
hsa-miR-30d-5p	-1.31491	9.30244	6.24336	0.012466	0.0584553
hsa-mir-30e	-2.24464	11.1683	13.5478	0.000232569	0.00224171
hsa-miR-30e-3p	-1.76814	6.48531	9.78414	0.00176024	0.0120268
hsa-miR-30e-5p	-2.26571	11.1086	13.5599	0.000231068	0.00223968
hsa-mir-31	1.91826	3.55393	6.03746	0.0140054	0.0649716
hsa-mir-3124	-1.46367	0.667384	0.334302	0.563137	0.774142
hsa-miR-3124-5p	-1.46367	0.667384	0.334302	0.563137	0.774142
hsa-mir-3127	-2.84808	0.733219	1.16886	0.279636	0.603443
hsa-miR-3127-5p	-2.84808	0.733219	1.16886	0.279636	0.603443
hsa-mir-3129	1.50256	0.681087	0.286783	0.592289	0.774142
hsa-miR-3129-3p	1.50256	0.681087	0.286783	0.592289	0.774142
hsa-mir-3130-1	-2.81716	0.729932	1.14212	0.285205	0.607155
hsa-mir-3130-2	-2.81716	0.729932	1.14212	0.285205	0.607155
hsa-miR-3130-3p	-1.82014	0.680231	0.479337	0.488723	0.774142
hsa-miR-3130-5p	-3.39907	0.778405	1.79709	0.180065	0.457412
hsa-mir-3136	-1.46367	0.667384	0.334302	0.563137	0.774142
hsa-miR-3136-5p	-1.46367	0.667384	0.334302	0.563137	0.774142
hsa-miR-3138	-3.57562	0.800073	2.04408	0.152799	0.407231
hsa-mir-3138	-2.07306	0.836215	0.917421	0.338153	0.661101
hsa-miR-31-3p	2.14582	2.07333	2.69323	0.100775	0.303025
hsa-mir-3140	-3.38883	0.778751	1.77976	0.182179	0.46143
hsa-miR-3140-3p	-2.21932	0.695835	0.692493	0.405318	0.734056
hsa-miR-3140-5p	-2.76676	0.726935	1.09606	0.295132	0.619921
hsa-mir-3144	-1.17876	0.661155	0.239843	0.624319	0.774142
hsa-miR-3144-3p	-1.17876	0.661155	0.239843	0.624319	0.774142
hsa-mir-3145	-1.17876	0.705929	0.239843	0.624319	0.774142
hsa-miR-3145-5p	-1.17876	0.705929	0.239843	0.624319	0.774142
hsa-mir-3150a	-2.56727	0.714605	0.930851	0.334642	0.656791
hsa-miR-3150a-3p	-2.56727	0.714605	0.930851	0.334642	0.656791
hsa-mir-3150b	-3.08363	0.751682	1.40651	0.235636	0.540064
hsa-miR-3150b-3p	-3.08363	0.751682	1.40651	0.235636	0.540064
hsa-mir-3154	-2.6032	0.717904	0.957267	0.327877	0.651622
hsa-miR-3154	-2.6032	0.717904	0.957267	0.327877	0.651622
hsa-mir-3155a	-1.17876	0.661155	0.239843	0.624319	0.774142
hsa-mir-3157	-2.00826	0.686391	0.573183	0.448997	0.753674
hsa-miR-3157-3p	-1.46367	0.667384	0.334302	0.563137	0.774142
hsa-miR-3157-5p	-1.17876	0.661155	0.239843	0.624319	0.774142
hsa-mir-3158-1	-1.17876	0.661155	0.239843	0.624319	0.774142
hsa-mir-3158-2	-1.17876	0.661155	0.239843	0.624319	0.774142
hsa-miR-3158-3p	-1.82014	0.680231	0.479337	0.488723	0.774142
hsa-miR-31-5p	1.81712	3.18425	5.00946	0.0252091	0.105647
hsa-mir-3164	-1.17876	0.661155	0.239843	0.624319	0.774142
hsa-miR-3164	-1.17876	0.661155	0.239843	0.624319	0.774142
hsa-mir-3168	0.0388839	0.824595	0.000194655	0.988868	1
hsa-miR-3168	0.0388839	0.824595	0.000194655	0.988868	1
hsa-mir-3173	-1.76022	0.861876	0.756223	0.384513	0.71889
hsa-miR-3173-5p	-1.76022	0.861876	0.756223	0.384513	0.71889
hsa-mir-3177	-4.1749	0.881478	3.17398	0.0748199	0.242494
hsa-miR-3177-3p	-4.1749	0.881478	3.17398	0.0748199	0.242494
hsa-mir-3178	-1.17876	0.661155	0.239843	0.624319	0.774142
hsa-miR-3178	-1.17876	0.661155	0.239843	0.624319	0.774142
hsa-mir-3179-1	1.19682	0.670895	0.20186	0.653224	0.774142
hsa-mir-3179-2	1.19682	0.670895	0.20186	0.653224	0.774142
hsa-mir-3179-3	1.19682	0.670895	0.20186	0.653224	0.774142
hsa-mir-3187	-4.69167	1.04184	4.55672	0.0327897	0.128522
hsa-miR-3187-3p	-4.69167	1.04184	4.55672	0.0327897	0.128522
hsa-mir-3190	-1.46367	0.667384	0.334302	0.563137	0.774142
hsa-miR-3190-3p	-1.46367	0.667384	0.334302	0.563137	0.774142
hsa-mir-32	-0.920145	3.25838	1.83334	0.175733	0.45237
hsa-mir-3200	-1.07622	0.96201	0.316379	0.573792	0.774142
hsa-miR-3200-3p	-1.07622	0.96201	0.316379	0.573792	0.774142
hsa-mir-320a	-2.36862	9.93099	15.6478	7.63e-05	0.000938876
hsa-miR-320a	-2.36862	9.93099	15.6478	7.63e-05	0.000938876
hsa-miR-320b	-3.80847	9.17817	29.7837	4.83e-08	2.89e-06
hsa-mir-320b-1	-3.80813	8.16256	29.2444	6.38e-08	3.35e-06
hsa-mir-320b-2	-3.81712	8.16302	29.437	5.78e-08	3.15e-06
hsa-miR-320c	-4.2788	8.84011	34.6828	3.88e-09	3.06e-07
hsa-mir-320c-1	-4.30328	7.81505	34.5351	4.19e-09	3.16e-07
hsa-mir-320c-2	-4.26867	7.82535	34.1615	5.07e-09	3.67e-07
hsa-miR-320d	-4.8023	8.41363	41.6018	1.12e-10	2.76e-08
hsa-mir-320d-1	-4.80189	7.38863	40.6326	1.84e-10	2.76e-08
hsa-mir-320d-2	-4.82292	7.38447	41.1293	1.42e-10	2.76e-08
hsa-mir-320e	-3.27193	0.961185	2.73294	0.0982979	0.29712
hsa-miR-320e	-3.27193	0.961185	2.73294	0.0982979	0.29712
hsa-mir-323a	0.918295	1.57905	0.504465	0.477545	0.774142
hsa-miR-323a-3p	0.918295	1.57905	0.504465	0.477545	0.774142
hsa-mir-323b	1.17923	1.10738	0.358132	0.549545	0.774142
hsa-miR-323b-3p	1.17923	1.10738	0.358132	0.549545	0.774142
hsa-mir-324	-2.20602	4.68452	10.5622	0.00115426	0.00866943
hsa-miR-324-3p	-2.48756	3.26323	10.2904	0.00133724	0.00978951
hsa-miR-324-5p	-1.9898	3.93553	7.83517	0.00512395	0.0287704
hsa-miR-32-5p	-0.920145	3.25838	1.83334	0.175733	0.45237
hsa-mir-326	-1.59552	2.19328	3.74139	0.0530803	0.185301
hsa-miR-326	-1.59552	2.19328	3.74139	0.0530803	0.185301
hsa-mir-328	0.593314	5.65082	1.23858	0.265745	0.584866
hsa-miR-328	0.593314	5.65082	1.23858	0.265745	0.584866
hsa-miR-329	1.04862	2.16513	0.94099	0.332023	0.655766
hsa-mir-329-1	1.00724	1.5725	0.666511	0.414271	0.738705
hsa-mir-329-2	1.00724	1.5725	0.666511	0.414271	0.738705
hsa-mir-330	0.0253426	4.12198	0.00156777	0.968416	1
hsa-miR-330-3p	0.0461585	4.11509	0.00518021	0.942623	0.985883
hsa-miR-330-5p	-2.00826	0.686391	0.573183	0.448997	0.753674
hsa-mir-331	0.881188	2.15871	0.99419	0.318721	0.651622
hsa-miR-331-3p	1.01782	2.11807	1.25988	0.261674	0.579827
hsa-miR-331-5p	-1.06682	0.727349	0.163633	0.685833	0.802374
hsa-mir-335	-0.814659	7.47269	2.03228	0.153989	0.40948
hsa-miR-335-3p	-2.72734	2.87957	10.5241	0.00117828	0.00873639
hsa-miR-335-5p	-0.730904	7.39929	1.64858	0.199153	0.483935
hsa-mir-337	0.779273	1.53338	0.349963	0.554134	0.774142
hsa-miR-337-3p	0.686676	1.50993	0.266676	0.605571	0.774142
hsa-miR-337-5p	1.50256	0.681087	0.286783	0.592289	0.774142
hsa-mir-338	-2.66705	0.86176	1.52733	0.216513	0.509211
hsa-miR-338-3p	-0.337768	0.699299	0.0143121	0.904774	0.960699
hsa-miR-338-5p	-3.65902	0.808672	2.17841	0.139959	0.383012
hsa-mir-339	-2.12982	5.79763	14.1382	0.000169858	0.00177532
hsa-miR-339-3p	-2.02378	3.11795	8.20887	0.00416861	0.0248235
hsa-miR-339-5p	-2.13456	5.52287	13.7168	0.000212546	0.00208343
hsa-mir-33a	-4.08183	2.25266	13.4674	0.00024275	0.00231413
hsa-miR-33a-3p	-2.35836	0.850772	1.09756	0.294801	0.619921
hsa-miR-33a-5p	-4.17383	2.1388	13.0067	0.000310385	0.00287977
hsa-mir-33b	-2.00826	0.686391	0.573183	0.448997	0.753674
hsa-miR-33b-5p	-2.00826	0.686391	0.573183	0.448997	0.753674
hsa-mir-340	0.179396	5.61838	0.0772585	0.781048	0.87174
hsa-miR-340-5p	0.179396	5.61838	0.0772585	0.781048	0.87174
hsa-mir-342	-0.620567	8.20912	1.44741	0.228943	0.531749
hsa-miR-342-3p	-0.605702	8.20102	1.38508	0.239238	0.545437
hsa-miR-342-5p	-5.40932	1.1826	7.4234	0.00643811	0.0346898
hsa-mir-345	-2.63601	4.06183	14.344	0.000152261	0.0016307
hsa-miR-345-5p	-2.63601	4.06183	14.344	0.000152261	0.0016307
hsa-mir-346	1.77914	1.48211	1.55619	0.212224	0.503704
hsa-miR-346	1.77914	1.48211	1.55619	0.212224	0.503704
hsa-mir-34a	0.54813	5.31393	0.973557	0.323795	0.651622
hsa-miR-34a-3p	0.899923	2.73127	1.32656	0.249417	0.56127
hsa-miR-34a-5p	0.471793	5.08629	0.679961	0.4096	0.738705
hsa-mir-34b	2.39907	3.13527	8.37111	0.00381232	0.0231272
hsa-miR-34b-3p	2.96916	2.97687	10.5634	0.00115351	0.00866943
hsa-miR-34b-5p	0.194714	1.17698	0.0177341	0.894059	0.952216
hsa-mir-34c	1.16025	4.48012	3.29896	0.0693239	0.226938
hsa-miR-34c-3p	1.95844	3.0092	5.89325	0.0151991	0.0697629
hsa-miR-34c-5p	0.833291	3.87802	1.55186	0.212861	0.504528
hsa-mir-3605	0.28068	0.798203	0.0129575	0.909372	0.962919
hsa-miR-3605-3p	0	0.672303	0	1	1
hsa-miR-3605-5p	0.28068	0.770241	0.0129575	0.909372	0.962919
hsa-mir-361	-0.876657	7.20087	2.80965	0.0936987	0.289265
hsa-mir-3613	1.24324	4.12223	3.18435	0.0743467	0.242011
hsa-miR-3613-3p	1.3175	3.92404	3.38709	0.0657088	0.2184
hsa-miR-3613-5p	0.80826	1.75035	0.52695	0.467892	0.774142
hsa-miR-361-3p	-0.390219	2.89909	0.302934	0.582049	0.774142
hsa-mir-3615	-2.3291	2.82589	9.78311	0.00176122	0.0120268
hsa-miR-3615	-2.3291	2.82589	9.78311	0.00176122	0.0120268
hsa-miR-361-5p	-0.897558	7.12484	2.93383	0.0867418	0.271655
hsa-mir-3619	-6.40159	1.60563	13.7509	0.000208716	0.00208116
hsa-miR-3619-3p	-3.99103	0.852575	2.78028	0.0954315	0.292533
hsa-miR-3619-5p	-6.10917	1.4583	11.4892	0.000700001	0.00583895
hsa-mir-362	-1.73802	2.54694	4.61243	0.031741	0.126599
hsa-mir-3620	-1.86224	0.770039	0.500702	0.479192	0.774142
hsa-miR-3620-3p	-1.86224	0.770039	0.500702	0.479192	0.774142
hsa-miR-362-3p	-2.01822	1.92441	4.50493	0.0337972	0.131182
hsa-miR-362-5p	-1.28791	1.7259	1.40344	0.236149	0.540525
hsa-mir-363	-2.26364	0.699146	0.718478	0.396644	0.729774
hsa-miR-363-3p	-2.26364	0.699146	0.718478	0.396644	0.729774
hsa-miR-3648	0.247572	3.93855	0.101409	0.750145	0.852884
hsa-mir-3648	0.107795	4.87932	0.0239172	0.877096	0.942417
hsa-mir-3651	-1.46367	0.667384	0.334302	0.563137	0.774142
hsa-mir-365a	2.19041	6.94351	15.1195	0.000100915	0.00115735
hsa-miR-365a-3p	2.18946	6.94292	15.1106	0.000101393	0.00115735
hsa-miR-365a-5p	1.19682	0.670895	0.20186	0.653224	0.774142
hsa-mir-365b	2.19041	6.94351	15.1195	0.000100915	0.00115735
hsa-miR-365b-3p	2.18946	6.94292	15.1106	0.000101393	0.00115735
hsa-miR-365b-5p	1.19682	0.670895	0.20186	0.653224	0.774142
hsa-mir-3660	1.28894	1.14227	0.558092	0.45503	0.759354
hsa-miR-3660	1.28894	1.14227	0.558092	0.45503	0.759354
hsa-mir-3667	-3.55518	0.796827	2.01583	0.155666	0.412968
hsa-miR-3667-3p	-2.40364	0.705239	0.811716	0.367613	0.692518
hsa-miR-3667-5p	-2.89576	0.736207	1.21487	0.27037	0.590796
hsa-mir-3676	2.92355	3.24861	7.77018	0.00531159	0.0296322
hsa-miR-3676-3p	2.64473	2.08749	4.00597	0.0453393	0.163542
hsa-miR-3676-5p	3.05285	3.20508	7.94776	0.0048147	0.0274786
hsa-mir-3677	-1.53459	0.670713	0.359634	0.54871	0.774142
hsa-miR-3677-3p	-1.53459	0.670713	0.359634	0.54871	0.774142
hsa-mir-3679	1.84318	0.699451	0.403314	0.525382	0.774142
hsa-miR-3679-5p	1.84318	0.699451	0.403314	0.525382	0.774142
hsa-mir-3687	0	0.814553	0	1	1
hsa-miR-3687	0	0.814553	0	1	1
hsa-mir-3689a	0.925022	1.01535	0.210439	0.646424	0.774142
hsa-miR-3689a-5p	0.925022	1.01535	0.210439	0.646424	0.774142
hsa-mir-3689b	0.925022	1.01535	0.210439	0.646424	0.774142
hsa-miR-3689b-5p	0.925022	1.01535	0.210439	0.646424	0.774142
hsa-mir-3689e	0.925022	1.01535	0.210439	0.646424	0.774142
hsa-miR-3689e	0.925022	1.01535	0.210439	0.646424	0.774142
hsa-mir-3689f	1.50256	0.681087	0.286783	0.592289	0.774142
hsa-miR-3689f	1.50256	0.681087	0.286783	0.592289	0.774142
hsa-mir-369	1.41109	3.32557	3.30825	0.068933	0.226659
hsa-miR-369-3p	1.39653	3.31804	3.21652	0.0728983	0.237742
hsa-miR-369-5p	1.50256	0.681087	0.286783	0.592289	0.774142
hsa-mir-370	-1.46367	0.667384	0.334302	0.563137	0.774142
hsa-miR-370	-1.46367	0.667384	0.334302	0.563137	0.774142
hsa-mir-374a	0.0999134	6.44386	0.0363165	0.848863	0.925693
hsa-miR-374a-3p	0.0748092	0.756513	0.000866454	0.976517	1
hsa-miR-374a-5p	0.0993019	6.44013	0.0359165	0.849688	0.92601
hsa-mir-374b	-0.0374448	6.32902	0.00514072	0.942842	0.985883
hsa-miR-374b-5p	-0.0374448	6.32902	0.00514072	0.942842	0.985883
hsa-mir-374c	-0.196013	3.05012	0.0770759	0.7813	0.87174
hsa-miR-374c-5p	-0.196013	3.05012	0.0770759	0.7813	0.87174
hsa-mir-375	0.442608	0.725031	0.0265002	0.870685	0.941504
hsa-miR-375	0.442608	0.725031	0.0265002	0.870685	0.941504
hsa-mir-376a-1	0.885781	2.03898	0.623338	0.429809	0.753674
hsa-mir-376a-2	0.885781	2.03898	0.623338	0.429809	0.753674
hsa-miR-376a-3p	0.923758	2.7602	0.83936	0.35958	0.68332
hsa-mir-376b	0	0.786918	0	1	1
hsa-miR-376b-3p	0	0.786918	0	1	1
hsa-mir-376c	1.49091	2.4293	1.6296	0.201758	0.487536
hsa-miR-376c-3p	1.49091	2.4293	1.6296	0.201758	0.487536
hsa-mir-377	0.963965	0.920612	0.226959	0.633788	0.774142
hsa-miR-377-3p	0.689891	0.886516	0.108485	0.741876	0.848487
hsa-miR-377-5p	1.50256	0.681087	0.286783	0.592289	0.774142
hsa-mir-378a	-3.08378	8.82772	23.6935	1.13e-06	3.38e-05
hsa-miR-378a-3p	-3.09994	8.76167	23.9145	1.01e-06	3.12e-05
hsa-miR-378a-5p	-2.7443	4.07547	12.6465	0.000376269	0.00340014
hsa-mir-378b	-2.26364	0.699146	0.718478	0.396644	0.729774
hsa-miR-378b	-2.26364	0.699146	0.718478	0.396644	0.729774
hsa-mir-378c	-3.27306	6.13489	21.7604	3.09e-06	7.77e-05
hsa-miR-378c	-3.27306	6.13489	21.7604	3.09e-06	7.77e-05
hsa-miR-378d	-2.84823	5.18563	16.1202	5.94e-05	0.000758394
hsa-mir-378d-1	-2.86836	4.11727	14.1987	0.000164483	0.00172957
hsa-mir-378d-2	-2.81223	4.07125	13.7858	0.000204879	0.00206666
hsa-mir-378e	-3.32117	1.55737	6.74194	0.00941722	0.0472662
hsa-miR-378e	-3.32117	1.55737	6.74194	0.00941722	0.0472662
hsa-mir-378f	-1.38611	0.780486	0.350364	0.553907	0.774142
hsa-miR-378f	-1.38611	0.780486	0.350364	0.553907	0.774142
hsa-mir-378g	-3.88684	0.838183	2.57529	0.108544	0.319735
hsa-miR-378g	-3.88684	0.838183	2.57529	0.108544	0.319735
hsa-mir-378h	-1.80214	0.773341	0.553026	0.457084	0.759617
hsa-miR-378h	-1.80214	0.773341	0.553026	0.457084	0.759617
hsa-mir-378i	-2.78463	2.47499	9.9027	0.00165037	0.0114995
hsa-miR-378i	-2.78463	2.47499	9.9027	0.00165037	0.0114995
hsa-mir-379	2.33395	0.757105	0.629595	0.427504	0.753674
hsa-miR-379-3p	1.19682	0.670895	0.20186	0.653224	0.774142
hsa-miR-379-5p	1.90628	0.729551	0.429338	0.512314	0.774142
hsa-mir-380	-1.86224	0.679995	0.500702	0.479192	0.774142
hsa-miR-380-3p	-1.86224	0.679995	0.500702	0.479192	0.774142
hsa-mir-381	1.83333	1.18637	1.032	0.30969	0.642718
hsa-miR-381-3p	1.83333	1.18637	1.032	0.30969	0.642718
hsa-mir-382	0.434834	1.24019	0.0760884	0.78267	0.872707
hsa-miR-382-3p	0.6926	1.01835	0.124033	0.724701	0.837121
hsa-miR-382-5p	0.0506137	0.919254	0.00056577	0.981023	1
hsa-mir-383	0.782088	0.884602	0.102716	0.748594	0.852093
hsa-miR-383	0.782088	0.884602	0.102716	0.748594	0.852093
hsa-mir-3909	-1.0091	0.931059	0.245186	0.620486	0.774142
hsa-miR-3909	-1.0091	0.931059	0.245186	0.620486	0.774142
hsa-mir-3912	-2.46862	0.708276	0.858178	0.354249	0.674668
hsa-miR-3912	-2.46862	0.708276	0.858178	0.354249	0.674668
hsa-mir-3916	-0.940711	0.746426	0.139716	0.708563	0.824519
hsa-miR-3916	-0.940711	0.746426	0.139716	0.708563	0.824519
hsa-mir-3928	-4.90784	1.0361	5.28342	0.0215295	0.092004
hsa-miR-3928	-4.90784	1.0361	5.28342	0.0215295	0.092004
hsa-mir-3934	-0.66542	0.708419	0.0592636	0.807664	0.893684
hsa-miR-3934-5p	-0.66542	0.708419	0.0592636	0.807664	0.893684
hsa-mir-3939	-1.82014	0.680231	0.479337	0.488723	0.774142
hsa-miR-3939	-1.17876	0.661155	0.239843	0.624319	0.774142
hsa-mir-3940	-0.317586	0.718655	0.0137073	0.906798	0.961672
hsa-miR-3940-3p	1.50256	0.681087	0.286783	0.592289	0.774142
hsa-miR-3940-5p	-1.82014	0.680231	0.479337	0.488723	0.774142
hsa-mir-3943	-3.48644	0.791419	1.90886	0.167089	0.435932
hsa-miR-3943	-3.48644	0.791419	1.90886	0.167089	0.435932
hsa-mir-3944	-1.46367	0.667384	0.334302	0.563137	0.774142
hsa-miR-3944-5p	-1.46367	0.667384	0.334302	0.563137	0.774142
hsa-mir-3945	1.15519	0.746867	0.180159	0.671237	0.791895
hsa-mir-409	1.65885	2.76777	2.08347	0.148902	0.398679
hsa-miR-409-3p	1.65885	2.76777	2.08347	0.148902	0.398679
hsa-mir-410	0.96205	1.07726	0.285075	0.593394	0.774142
hsa-miR-410	0.96205	1.07726	0.285075	0.593394	0.774142
hsa-mir-411	0.358787	0.875411	0.0203224	0.88664	0.948638
hsa-miR-411-3p	0	0.672303	0	1	1
hsa-miR-411-5p	0.358787	0.849315	0.0203224	0.88664	0.948638
hsa-mir-421	-2.10329	4.76876	9.6546	0.00188878	0.0127511
hsa-miR-421	-2.10329	4.76876	9.6546	0.00188878	0.0127511
hsa-mir-422a	-1.17876	0.661155	0.239843	0.624319	0.774142
hsa-miR-422a	-1.17876	0.661155	0.239843	0.624319	0.774142
hsa-mir-423	-2.28013	9.82462	14.5868	0.000133845	0.0014886
hsa-miR-423-3p	-2.52538	8.22362	18.7523	1.49e-05	0.000230571
hsa-miR-423-5p	-2.16668	9.23571	12.1839	0.000482025	0.00416076
hsa-mir-424	-0.367869	4.38596	0.328639	0.566462	0.774142
hsa-miR-424-3p	0.877305	0.793064	0.13255	0.715803	0.830159
hsa-miR-424-5p	-0.380254	4.36789	0.348861	0.554759	0.774142
hsa-mir-425	-3.54703	9.12566	29.5507	5.45e-08	3.15e-06
hsa-miR-425-3p	-4.14523	4.69766	25.5866	4.23e-07	1.63e-05
hsa-miR-425-5p	-3.5186	9.04433	29.177	6.61e-08	3.37e-06
hsa-mir-4286	-0.4961	1.92634	0.241227	0.623321	0.774142
hsa-miR-4286	-0.4961	1.92634	0.241227	0.623321	0.774142
hsa-mir-429	-1.94917	0.879605	0.940187	0.33223	0.655766
hsa-miR-429	-1.94917	0.879605	0.940187	0.33223	0.655766
hsa-mir-431	2.22102	0.719403	0.571342	0.449726	0.753674
hsa-miR-431-3p	1.50256	0.681087	0.286783	0.592289	0.774142
hsa-miR-431-5p	1.50256	0.681087	0.286783	0.592289	0.774142
hsa-mir-432	0.442608	0.767885	0.0265002	0.870685	0.941504
hsa-miR-432-5p	0.442608	0.767885	0.0265002	0.870685	0.941504
hsa-mir-4326	-1.46556	1.38761	1.59305	0.206891	0.496578
hsa-miR-4326	-1.46556	1.38761	1.59305	0.206891	0.496578
hsa-mir-433	-1.17876	0.691183	0.239843	0.624319	0.774142
hsa-miR-433	-1.17876	0.691183	0.239843	0.624319	0.774142
hsa-mir-4421	-2.91263	0.735908	1.23393	0.266645	0.584866
hsa-miR-4421	-2.91263	0.735908	1.23393	0.266645	0.584866
hsa-mir-4423	-0.478376	1.26437	0.110042	0.740097	0.848129
hsa-miR-4423-3p	0.570766	0.999759	0.0771415	0.781209	0.87174
hsa-miR-4423-5p	-1.29518	0.96204	0.489891	0.483976	0.774142
hsa-mir-4429	-4.58981	0.998932	4.24079	0.0394637	0.147882
hsa-miR-4429	-4.58981	0.998932	4.24079	0.0394637	0.147882
hsa-mir-4440	-1.17876	0.661155	0.239843	0.624319	0.774142
hsa-miR-4440	-1.17876	0.661155	0.239843	0.624319	0.774142
hsa-miR-4444	-1.82014	0.680231	0.479337	0.488723	0.774142
hsa-mir-4444-1	-1.17876	0.661155	0.239843	0.624319	0.774142
hsa-mir-4444-2	-1.17876	0.661155	0.239843	0.624319	0.774142
hsa-mir-4449	0.757351	0.783609	0.0816205	0.775113	0.870998
hsa-miR-4449	0.757351	0.743832	0.0816205	0.775113	0.870998
hsa-mir-4454	2.25528	0.723499	0.587813	0.443266	0.753674
hsa-miR-4454	2.25528	0.723499	0.587813	0.443266	0.753674
hsa-mir-4466	1.42277	0.962528	0.392598	0.530937	0.774142
hsa-miR-4466	1.42277	0.962528	0.392598	0.530937	0.774142
hsa-mir-4479	-2.81716	0.729932	1.14212	0.285205	0.607155
hsa-miR-4479	-2.81716	0.729932	1.14212	0.285205	0.607155
hsa-mir-4484	-0.0320284	0.789544	0.000119297	0.991285	1
hsa-miR-4484	-0.0320284	0.789544	0.000119297	0.991285	1
hsa-mir-4488	-4.65366	2.78084	20.2404	6.83e-06	0.00014106
hsa-miR-4488	-4.65366	2.78084	20.2404	6.83e-06	0.00014106
hsa-mir-4492	-1.46367	0.709305	0.334302	0.563137	0.774142
hsa-miR-4492	-1.46367	0.709305	0.334302	0.563137	0.774142
hsa-mir-449a	0.782088	0.787618	0.102716	0.748594	0.852093
hsa-miR-449a	0.782088	0.787618	0.102716	0.748594	0.852093
hsa-mir-449c	-0.556156	0.72795	0.0445035	0.83292	0.911745
hsa-miR-449c-3p	1.50256	0.681087	0.286783	0.592289	0.774142
hsa-miR-449c-5p	-2.05871	0.689708	0.598951	0.438978	0.753674
hsa-mir-4508	-1.46367	0.831905	0.334302	0.563137	0.774142
hsa-miR-4508	-1.46367	0.831905	0.334302	0.563137	0.774142
hsa-mir-450a-1	0.796632	0.914415	0.117656	0.731591	0.843395
hsa-mir-450a-2	0.796632	0.914415	0.117656	0.731591	0.843395
hsa-miR-450a-5p	0.882268	1.14653	0.231871	0.63014	0.774142
hsa-mir-450b	-0.689423	2.18961	0.57916	0.446642	0.753674
hsa-miR-450b-5p	-0.689423	2.18961	0.57916	0.446642	0.753674
hsa-mir-4510	-1.17876	0.661155	0.239843	0.624319	0.774142
hsa-miR-4510	-1.17876	0.661155	0.239843	0.624319	0.774142
hsa-mir-4516	1.72872	1.44433	0.910062	0.340098	0.662256
hsa-miR-4516	1.72872	1.44433	0.910062	0.340098	0.662256
hsa-mir-451a	0.512765	2.50904	0.346873	0.555889	0.774142
hsa-miR-451a	0.512765	2.50904	0.346873	0.555889	0.774142
hsa-mir-452	1.40681	4.19632	4.32176	0.037628	0.142097
hsa-mir-4521	2.56689	4.83373	11.2119	0.000812761	0.00655879
hsa-miR-4521	1.52794	3.05459	3.10362	0.0781185	0.250593
hsa-miR-452-3p	0.828802	2.32765	0.787905	0.374734	0.704403
hsa-miR-452-5p	1.56928	3.85389	4.78876	0.028646	0.116668
hsa-mir-4532	-2.19892	1.75761	3.82163	0.0505951	0.17842
hsa-miR-4532	-2.19892	1.75761	3.82163	0.0505951	0.17842
hsa-mir-454	-3.86969	1.53051	7.56973	0.00593567	0.0325898
hsa-miR-454-3p	-3.03007	1.22128	3.56486	0.0590148	0.201954
hsa-miR-454-5p	-4.76367	1.04764	4.79682	0.0285123	0.116397
hsa-mir-455	0.57639	3.39612	0.700079	0.402757	0.733246
hsa-miR-455-3p	0.603141	2.9294	0.650412	0.419965	0.746557
hsa-miR-455-5p	0.448699	2.07704	0.209624	0.647062	0.774142
hsa-mir-4644	-1.17876	0.661155	0.239843	0.624319	0.774142
hsa-miR-4644	-1.17876	0.661155	0.239843	0.624319	0.774142
hsa-mir-4655	-1.46367	0.667384	0.334302	0.563137	0.774142
hsa-miR-4655-5p	-1.46367	0.667384	0.334302	0.563137	0.774142
hsa-mir-4659a	-2.05871	0.689708	0.598951	0.438978	0.753674
hsa-miR-4659a-3p	-2.05871	0.689708	0.598951	0.438978	0.753674
hsa-mir-466	1.19682	0.670895	0.20186	0.653224	0.774142
hsa-miR-466	1.19682	0.670895	0.20186	0.653224	0.774142
hsa-mir-4661	-2.40364	0.705239	0.811716	0.367613	0.692518
hsa-miR-4661-5p	-2.40364	0.705239	0.811716	0.367613	0.692518
hsa-mir-4662a	2.08264	1.01233	0.988756	0.320047	0.651622
hsa-miR-4662a-5p	2.08264	1.01233	0.988756	0.320047	0.651622
hsa-mir-4664	-1.98055	0.916889	1.01913	0.312726	0.645929
hsa-miR-4664-5p	-1.98055	0.916889	1.01913	0.312726	0.645929
hsa-mir-4677	-2.66705	0.86176	1.52733	0.216513	0.509211
hsa-miR-4677-3p	-2.66705	0.86176	1.52733	0.216513	0.509211
hsa-mir-4685	-0.79036	0.794184	0.124421	0.724288	0.837121
hsa-miR-4685-3p	-0.79036	0.794184	0.124421	0.724288	0.837121
hsa-mir-4688	-1.82014	0.680231	0.479337	0.488723	0.774142
hsa-miR-4688	-1.82014	0.680231	0.479337	0.488723	0.774142
hsa-mir-4707	-3.93845	1.57711	9.34886	0.00223124	0.0146914
hsa-miR-4707-3p	-3.39267	1.34632	5.83373	0.0157218	0.0717823
hsa-miR-4707-5p	-4.57991	0.957594	4.22945	0.0397283	0.147971
hsa-mir-4721	-1.82014	0.680231	0.479337	0.488723	0.774142
hsa-miR-4721	-1.82014	0.680231	0.479337	0.488723	0.774142
hsa-mir-4725	-1.53459	0.670713	0.359634	0.54871	0.774142
hsa-miR-4725-3p	-1.53459	0.670713	0.359634	0.54871	0.774142
hsa-mir-4738	-1.46367	0.667384	0.334302	0.563137	0.774142
hsa-miR-4738-3p	-1.46367	0.667384	0.334302	0.563137	0.774142
hsa-mir-4741	-1.17876	0.661155	0.239843	0.624319	0.774142
hsa-miR-4741	-1.17876	0.661155	0.239843	0.624319	0.774142
hsa-mir-4745	-2.6032	0.717904	0.957267	0.327877	0.651622
hsa-miR-4745-5p	-2.6032	0.717904	0.957267	0.327877	0.651622
hsa-mir-4749	1.19682	0.670895	0.20186	0.653224	0.774142
hsa-miR-4749-5p	1.19682	0.670895	0.20186	0.653224	0.774142
hsa-mir-4775	1.19682	0.670895	0.20186	0.653224	0.774142
hsa-miR-4775	1.19682	0.670895	0.20186	0.653224	0.774142
hsa-mir-484	-3.61503	8.34078	36.9393	1.22e-09	1.24e-07
hsa-miR-484	-3.61503	8.34078	36.9393	1.22e-09	1.24e-07
hsa-mir-485	1.93172	1.27713	1.15092	0.283356	0.607155
hsa-miR-485-3p	1.73057	1.21627	0.884174	0.347061	0.668314
hsa-miR-485-5p	1.90628	0.729551	0.429338	0.512314	0.774142
hsa-mir-486	1.48126	6.71216	7.63354	0.00572929	0.0317582
hsa-miR-486-3p	0.363564	2.49813	0.186267	0.666042	0.786646
hsa-miR-486-5p	1.532	6.6498	8.05994	0.00452546	0.0261722
hsa-mir-487a	-1.46367	0.667384	0.334302	0.563137	0.774142
hsa-mir-487b	0.880341	0.91831	0.160853	0.688372	0.80426
hsa-miR-487b	0.880341	0.91831	0.160853	0.688372	0.80426
hsa-mir-489	1.3334	6.41652	5.10372	0.0238746	0.100296
hsa-miR-489	1.3334	6.41652	5.10372	0.0238746	0.100296
hsa-mir-490	1.50256	0.765265	0.286783	0.592289	0.774142
hsa-miR-490-3p	1.50256	0.765265	0.286783	0.592289	0.774142
hsa-mir-491	-2.37794	1.14654	2.34685	0.125537	0.355311
hsa-miR-491-3p	-2.26364	0.699146	0.718478	0.396644	0.729774
hsa-miR-491-5p	-2.17153	1.10021	1.83719	0.175281	0.45237
hsa-mir-493	1.59216	1.28701	0.611963	0.43405	0.753674
hsa-miR-493-5p	1.59216	1.28701	0.611963	0.43405	0.753674
hsa-mir-494	2.9944	2.83224	6.31027	0.0120041	0.0570142
hsa-miR-494	2.9944	2.83224	6.31027	0.0120041	0.0570142
hsa-mir-495	0.350337	0.9267	0.0257196	0.872587	0.941504
hsa-miR-495-3p	0.350337	0.9267	0.0257196	0.872587	0.941504
hsa-mir-496	1.90628	0.70035	0.429338	0.512314	0.774142
hsa-miR-496	1.90628	0.70035	0.429338	0.512314	0.774142
hsa-mir-497	-0.736373	1.02382	0.17944	0.671855	0.791895
hsa-miR-497-5p	-0.736373	1.02382	0.17944	0.671855	0.791895
hsa-mir-5001	-0.663621	0.73802	0.0669656	0.795807	0.88508
hsa-miR-5001-3p	-0.663621	0.73802	0.0669656	0.795807	0.88508
hsa-mir-500a	-1.92474	4.39012	7.65988	0.00564622	0.031398
hsa-miR-500a-3p	-1.8982	4.11441	7.36771	0.00664054	0.0354503
hsa-miR-500a-5p	-1.87966	1.9928	3.30408	0.0691082	0.226659
hsa-miR-500b	-1.87966	1.9928	3.30408	0.0691082	0.226659
hsa-mir-500b	-1.79815	2.00747	3.07885	0.0793168	0.253434
hsa-mir-501	-1.39717	4.2692	4.30905	0.0379101	0.142677
hsa-mir-5010	-1.17876	0.661155	0.239843	0.624319	0.774142
hsa-miR-5010-3p	-1.17876	0.661155	0.239843	0.624319	0.774142
hsa-miR-501-3p	-1.21134	4.03089	3.39074	0.0655634	0.218335
hsa-miR-501-5p	-2.47345	1.76728	4.37013	0.0365741	0.14008
hsa-mir-502	-1.40306	3.32157	3.94511	0.0470078	0.167471
hsa-miR-502-3p	-1.38202	3.3042	3.77158	0.0521304	0.18272
hsa-miR-502-5p	-2.00826	0.727818	0.573183	0.448997	0.753674
hsa-mir-503	-2.39971	2.18481	5.90682	0.0150824	0.0694108
hsa-miR-503-5p	-2.39971	2.18481	5.90682	0.0150824	0.0694108
hsa-mir-505	-1.75663	4.03929	7.35886	0.00667329	0.0355158
hsa-miR-505-3p	-1.64673	3.83452	6.51365	0.0107049	0.0524663
hsa-miR-505-5p	-2.26033	1.55413	3.58996	0.0581296	0.200906
hsa-mir-506	1.50256	0.681087	0.286783	0.592289	0.774142
hsa-miR-506-3p	1.50256	0.681087	0.286783	0.592289	0.774142
hsa-mir-509-1	0.791604	0.747906	0.0893669	0.764984	0.862408
hsa-mir-509-2	0.791604	0.747906	0.0893669	0.764984	0.862408
hsa-mir-509-3	2.25528	0.723499	0.587813	0.443266	0.753674
hsa-miR-509-3p	3.62491	0.876642	1.74472	0.186541	0.471792
hsa-miR-509-5p	-2.17389	0.692525	0.666607	0.414237	0.738705
hsa-miR-511	0.809612	0.791662	0.110376	0.739716	0.848129
hsa-mir-511-1	1.456	0.905676	0.47039	0.492808	0.774142
hsa-mir-511-2	1.456	0.905676	0.47039	0.492808	0.774142
hsa-mir-513c	1.19682	0.71272	0.20186	0.653224	0.774142
hsa-miR-513c-5p	1.19682	0.71272	0.20186	0.653224	0.774142
hsa-mir-514a-1	-0.266856	0.695991	0.00895901	0.924591	0.974584
hsa-mir-514a-2	-0.266856	0.695991	0.00895901	0.924591	0.974584
hsa-mir-514a-3	-0.266856	0.695991	0.00895901	0.924591	0.974584
hsa-miR-514a-3p	-0.357889	0.79986	0.0257517	0.872508	0.941504
hsa-mir-5187	-1.17876	0.661155	0.239843	0.624319	0.774142
hsa-miR-5187-5p	-1.17876	0.661155	0.239843	0.624319	0.774142
hsa-mir-5193	1.50256	0.681087	0.286783	0.592289	0.774142
hsa-miR-5193	1.50256	0.681087	0.286783	0.592289	0.774142
hsa-mir-519d	1.19682	0.670895	0.20186	0.653224	0.774142
hsa-miR-519d	1.19682	0.670895	0.20186	0.653224	0.774142
hsa-mir-532	-1.93427	6.11356	10.2013	0.00140338	0.0101032
hsa-miR-532-3p	-1.02486	3.98161	2.54673	0.110523	0.323367
hsa-miR-532-5p	-2.25007	5.70354	12.5846	0.000388938	0.00347839
hsa-mir-542	-0.632029	1.43423	0.293907	0.587728	0.774142
hsa-miR-542-3p	-0.484938	1.40369	0.164787	0.684787	0.801691
hsa-miR-542-5p	-2.00826	0.686391	0.573183	0.448997	0.753674
hsa-mir-543	0.144568	0.937284	0.00415479	0.948606	0.989394
hsa-miR-543	0.144568	0.937284	0.00415479	0.948606	0.989394
hsa-mir-545	-1.53459	0.670713	0.359634	0.54871	0.774142
hsa-miR-545-5p	-1.53459	0.670713	0.359634	0.54871	0.774142
hsa-mir-548a-1	-1.32878	1.18935	0.942491	0.331638	0.655766
hsa-mir-548a-2	-1.32878	1.18935	0.942491	0.331638	0.655766
hsa-mir-548a-3	-1.32878	1.18935	0.942491	0.331638	0.655766
hsa-miR-548a-3p	-1.41777	1.98342	2.31987	0.127731	0.358596
hsa-mir-548ad	-1.17876	0.661155	0.239843	0.624319	0.774142
hsa-mir-548av	1.19682	0.700714	0.20186	0.653224	0.774142
hsa-miR-548av-3p	1.19682	0.700714	0.20186	0.653224	0.774142
hsa-mir-548b	-2.86354	1.46821	4.53115	0.0332833	0.129768
hsa-miR-548b-3p	-2.86354	1.46821	4.53115	0.0332833	0.129768
hsa-mir-548d-1	-3.80228	1.1988	5.3272	0.0209951	0.0903882
hsa-mir-548d-2	-3.80228	1.1988	5.3272	0.0209951	0.0903882
hsa-miR-548d-3p	-4.09374	1.64379	9.47726	0.00208034	0.0138823
hsa-mir-548e	-3.21832	1.90075	8.08833	0.00445512	0.0258516
hsa-miR-548e	-2.95003	1.76815	6.65598	0.00988235	0.0491286
hsa-miR-548f	1.63796	1.07121	0.669011	0.413397	0.738705
hsa-mir-548f-1	3.67041	1.00688	1.80353	0.179287	0.456503
hsa-mir-548f-2	-1.46367	0.667384	0.334302	0.563137	0.774142
hsa-mir-548f-3	-1.46367	0.667384	0.334302	0.563137	0.774142
hsa-mir-548f-4	1.19682	0.670895	0.20186	0.653224	0.774142
hsa-mir-548h-1	-1.17876	0.661155	0.239843	0.624319	0.774142
hsa-mir-548h-2	-1.17876	0.661155	0.239843	0.624319	0.774142
hsa-mir-548h-3	-1.17876	0.661155	0.239843	0.624319	0.774142
hsa-mir-548h-4	-1.17876	0.661155	0.239843	0.624319	0.774142
hsa-mir-548h-5	-1.17876	0.661155	0.239843	0.624319	0.774142
hsa-miR-548h-5p	-2.87854	0.736507	1.1957	0.274183	0.596124
hsa-mir-548j	-0.78614	0.993309	0.226413	0.634196	0.774142
hsa-miR-548j	-0.78614	0.993309	0.226413	0.634196	0.774142
hsa-mir-548k	-2.37869	0.874035	1.31761	0.251021	0.562427
hsa-miR-548k	-2.37869	0.874035	1.31761	0.251021	0.562427
hsa-mir-548l	-2.46862	0.708276	0.858178	0.354249	0.674668
hsa-miR-548l	-2.46862	0.708276	0.858178	0.354249	0.674668
hsa-mir-548n	-1.09629	0.72706	0.174764	0.675912	0.793442
hsa-miR-548n	-1.09629	0.72706	0.174764	0.675912	0.793442
hsa-mir-548o	-1.3776	0.967362	0.554549	0.456465	0.759617
hsa-mir-548o-2	-1.3776	0.967362	0.554549	0.456465	0.759617
hsa-miR-548o-3p	-1.47407	1.24474	1.08787	0.296943	0.622969
hsa-mir-548q	1.19682	0.670895	0.20186	0.653224	0.774142
hsa-miR-548q	1.19682	0.670895	0.20186	0.653224	0.774142
hsa-mir-548s	-1.17876	0.661155	0.239843	0.624319	0.774142
hsa-miR-548s	-1.17876	0.661155	0.239843	0.624319	0.774142
hsa-mir-548w	-1.82014	0.680231	0.479337	0.488723	0.774142
hsa-miR-548w	-1.82014	0.680231	0.479337	0.488723	0.774142
hsa-mir-548y	3.11734	0.908942	1.18715	0.275906	0.596878
hsa-miR-548y	2.74899	0.831413	0.887937	0.346037	0.667083
hsa-mir-550a-1	-2.85034	1.38939	4.22881	0.0397433	0.147971
hsa-mir-550a-2	-2.85034	1.38939	4.22881	0.0397433	0.147971
hsa-mir-550a-3	-1.81487	1.14188	1.2391	0.265644	0.584866
hsa-miR-550a-3-5p	-1.17876	0.661155	0.239843	0.624319	0.774142
hsa-miR-550a-3p	-1.78892	1.81852	2.33741	0.1263	0.356309
hsa-miR-550a-5p	-5.62826	1.25961	8.62414	0.00331736	0.02041
hsa-mir-551a	-1.82014	0.680231	0.479337	0.488723	0.774142
hsa-miR-551a	-1.82014	0.680231	0.479337	0.488723	0.774142
hsa-mir-551b	2.04492	0.889896	0.48757	0.485013	0.774142
hsa-miR-551b-3p	2.04492	0.889896	0.48757	0.485013	0.774142
hsa-mir-556	-0.861896	0.775295	0.102409	0.748958	0.852093
hsa-miR-556-3p	-0.861896	0.775295	0.102409	0.748958	0.852093
hsa-mir-5581	0.0180582	0.689871	3.93e-05	0.994998	1
hsa-miR-5581-3p	0.0180582	0.689871	3.93e-05	0.994998	1
hsa-mir-5585	-1.17876	0.661155	0.239843	0.624319	0.774142
hsa-miR-5585-5p	-1.17876	0.661155	0.239843	0.624319	0.774142
hsa-mir-5587	-1.17876	0.661155	0.239843	0.624319	0.774142
hsa-miR-5587-5p	-1.17876	0.661155	0.239843	0.624319	0.774142
hsa-mir-5690	-2.56727	0.714605	0.930851	0.334642	0.656791
hsa-miR-5690	-1.17876	0.661155	0.239843	0.624319	0.774142
hsa-mir-5697	-1.82014	0.680231	0.479337	0.488723	0.774142
hsa-miR-5697	-1.82014	0.680231	0.479337	0.488723	0.774142
hsa-mir-570	-1.76001	0.803465	0.607482	0.435738	0.753674
hsa-mir-5703	1.19682	0.670895	0.20186	0.653224	0.774142
hsa-miR-5703	1.19682	0.670895	0.20186	0.653224	0.774142
hsa-miR-570-3p	-1.76001	0.803465	0.607482	0.435738	0.753674
hsa-mir-574	1.58557	6.48882	9.11825	0.00253072	0.0162622
hsa-miR-574-3p	1.66018	6.46052	9.79856	0.00174649	0.0120268
hsa-miR-574-5p	-0.812769	1.43884	0.436788	0.508677	0.774142
hsa-mir-576	-1.71338	1.49305	1.89455	0.168689	0.438137
hsa-miR-576-3p	-2.31394	1.0186	1.69862	0.192469	0.480319
hsa-miR-576-5p	-1.13741	1.20864	0.535692	0.464224	0.770745
hsa-mir-577	-0.959737	1.56058	0.70458	0.401249	0.73245
hsa-miR-577	-0.959737	1.56058	0.70458	0.401249	0.73245
hsa-mir-579	-2.7796	1.21795	3.49577	0.0615257	0.208084
hsa-miR-579	-2.72746	1.20305	3.31302	0.0687332	0.226659
hsa-mir-582	-1.5624	3.81611	5.27471	0.0216374	0.0922382
hsa-miR-582-3p	-1.60056	3.48553	5.362	0.0205802	0.0892666
hsa-miR-582-5p	-1.30196	1.82991	1.7947	0.180354	0.457478
hsa-mir-584	-1.13339	1.83852	1.42311	0.232892	0.536609
hsa-miR-584-5p	-1.13339	1.83852	1.42311	0.232892	0.536609
hsa-mir-585	0	0.672303	0	1	1
hsa-mir-588	-2.29311	0.698888	0.739106	0.389947	0.728265
hsa-mir-589	-1.44014	3.90449	4.71986	0.0298162	0.120585
hsa-miR-589-3p	-1.58941	0.982871	0.583421	0.444974	0.753674
hsa-miR-589-5p	-1.41695	3.84994	4.59893	0.0319919	0.127307
hsa-mir-590	-1.18924	2.8176	2.19102	0.138818	0.38109
hsa-miR-590-3p	-0.92181	2.51863	1.15072	0.283399	0.607155
hsa-miR-590-5p	-1.9249	1.35274	2.3517	0.125147	0.354787
hsa-mir-592	0.289051	0.793591	0.0154545	0.901065	0.957347
hsa-miR-592	0.289051	0.793591	0.0154545	0.901065	0.957347
hsa-mir-597	-2.97058	0.74247	1.28773	0.256467	0.569743
hsa-miR-597	-2.97058	0.74247	1.28773	0.256467	0.569743
hsa-mir-598	-3.61583	2.31584	14.0142	0.000181439	0.0018627
hsa-miR-598	-3.61583	2.31584	14.0142	0.000181439	0.0018627
hsa-mir-6087	-3.77527	3.40732	17.29	3.21e-05	0.000454609
hsa-miR-6087	-3.85632	3.33601	17.2063	3.35e-05	0.000465433
hsa-mir-6126	-1.46367	0.667384	0.334302	0.563137	0.774142
hsa-miR-6126	-1.46367	0.667384	0.334302	0.563137	0.774142
hsa-mir-616	-0.267547	1.49295	0.053365	0.817308	0.901481
hsa-miR-616-3p	-2.62527	0.717625	0.977163	0.3229	0.651622
hsa-miR-616-5p	0.0266722	1.44227	0.00048245	0.982476	1
hsa-mir-618	-0.806524	1.93116	0.694855	0.404518	0.734056
hsa-miR-618	-0.775075	1.87964	0.623348	0.429806	0.753674
hsa-mir-624	-2.1588	0.830423	0.871969	0.350411	0.67327
hsa-miR-624-5p	-2.1588	0.830423	0.871969	0.350411	0.67327
hsa-mir-625	-0.470008	3.95171	0.57057	0.450033	0.753674
hsa-miR-625-3p	-0.36059	3.86989	0.330669	0.565265	0.774142
hsa-miR-625-5p	-2.24234	1.06036	1.92951	0.164812	0.431948
hsa-mir-627	-1.17865	0.765229	0.240535	0.62382	0.774142
hsa-miR-627	-0.737415	0.740995	0.0843018	0.77155	0.868119
hsa-mir-628	-1.8493	1.198	1.62213	0.202794	0.489358
hsa-miR-628-3p	-2.34653	0.971158	1.53733	0.215016	0.50894
hsa-miR-628-5p	-1.09552	0.908186	0.32307	0.569769	0.774142
hsa-mir-629	-1.63898	2.9022	4.75646	0.0291886	0.118323
hsa-miR-629-3p	-0.429598	0.999372	0.0652645	0.798361	0.886784
hsa-miR-629-5p	-1.76677	2.78115	4.96926	0.0258017	0.107352
hsa-mir-636	-2.00826	0.686391	0.573183	0.448997	0.753674
hsa-miR-636	-2.00826	0.686391	0.573183	0.448997	0.753674
hsa-mir-639	0	0.684542	0	1	1
hsa-mir-642a	-0.187653	1.54661	0.0308231	0.860636	0.935591
hsa-miR-642a-3p	0.211839	0.98757	0.0155088	0.900892	0.957347
hsa-miR-642a-5p	-0.397629	1.29458	0.0965061	0.756063	0.856806
hsa-mir-642b	0.631009	0.844243	0.0774848	0.780735	0.87174
hsa-miR-642b-3p	1.90628	0.70035	0.429338	0.512314	0.774142
hsa-miR-642b-5p	-0.0908142	0.790476	0.00142741	0.969862	1
hsa-mir-643	-2.00826	0.686391	0.573183	0.448997	0.753674
hsa-miR-643	-2.00826	0.686391	0.573183	0.448997	0.753674
hsa-mir-6500	-2.05871	0.689708	0.598951	0.438978	0.753674
hsa-miR-6500-3p	-2.05871	0.689708	0.598951	0.438978	0.753674
hsa-mir-6503	-0.556156	0.72795	0.0445035	0.83292	0.911745
hsa-miR-6503-3p	-2.05871	0.689708	0.598951	0.438978	0.753674
hsa-miR-6503-5p	1.50256	0.681087	0.286783	0.592289	0.774142
hsa-mir-6509	-1.82014	0.680231	0.479337	0.488723	0.774142
hsa-miR-6509-5p	-1.82014	0.680231	0.479337	0.488723	0.774142
hsa-mir-651	-0.461985	1.28071	0.112024	0.737852	0.846675
hsa-miR-651	-0.461985	1.28071	0.112024	0.737852	0.846675
hsa-mir-6511a-1	0.21276	0.820638	0.00747918	0.931083	0.977271
hsa-mir-6511a-2	0.21276	0.820638	0.00747918	0.931083	0.977271
hsa-mir-6511a-3	0.21276	0.820638	0.00747918	0.931083	0.977271
hsa-miR-6511a-3p	0.240021	1.2603	0.0245066	0.875603	0.942417
hsa-mir-6511a-4	0.21276	0.820638	0.00747918	0.931083	0.977271
hsa-mir-6511b-1	-0.745701	0.942964	0.15515	0.693662	0.80935
hsa-miR-6511b-3p	-0.745701	0.942964	0.15515	0.693662	0.80935
hsa-mir-6513	-1.17876	0.661155	0.239843	0.624319	0.774142
hsa-miR-6513-5p	-1.17876	0.661155	0.239843	0.624319	0.774142
hsa-mir-6515	-1.46598	0.962173	0.712784	0.398521	0.730131
hsa-miR-6515-3p	-1.46598	0.962173	0.712784	0.398521	0.730131
hsa-mir-652	-2.52592	5.78119	12.1985	0.000478267	0.00416076
hsa-miR-652-3p	-2.52344	5.7791	12.1866	0.000481329	0.00416076
hsa-miR-652-5p	-1.53459	0.670713	0.359634	0.54871	0.774142
hsa-mir-653	1.40926	5.49679	5.68043	0.0171552	0.0765147
hsa-miR-653	1.39984	5.40332	5.61931	0.0177637	0.0786145
hsa-mir-654	0.839885	1.43107	0.309704	0.577862	0.774142
hsa-miR-654-3p	0.839885	1.43107	0.309704	0.577862	0.774142
hsa-mir-655	1.07826	1.25379	0.483626	0.486784	0.774142
hsa-miR-655	1.07826	1.25379	0.483626	0.486784	0.774142
hsa-mir-656	0.106316	1.59423	0.00826374	0.927568	0.976535
hsa-miR-656	0.106316	1.59423	0.00826374	0.927568	0.976535
hsa-mir-660	-2.19232	6.05882	11.461	0.000710717	0.00587187
hsa-miR-660-3p	-2.38711	0.826534	1.13408	0.286908	0.61003
hsa-miR-660-5p	-2.18805	6.04941	11.4124	0.000729546	0.00599887
hsa-mir-663a	3.81934	1.40465	2.01042	0.156222	0.413178
hsa-miR-663a	0	0.684542	0	1	1
hsa-mir-663b	3.29568	1.69459	2.78349	0.0952404	0.292464
hsa-miR-663b	3.29568	1.69459	2.78349	0.0952404	0.292464
hsa-mir-664a	0.148647	3.26151	0.0470225	0.828328	0.911318
hsa-miR-664a-3p	0.458204	3.00505	0.40251	0.525796	0.774142
hsa-miR-664a-5p	-0.997582	1.48574	0.700194	0.402718	0.733246
hsa-mir-664b	0.0180582	0.689871	3.93e-05	0.994998	1
hsa-miR-664b-3p	1.19682	0.670895	0.20186	0.653224	0.774142
hsa-miR-664b-5p	-1.17876	0.661155	0.239843	0.624319	0.774142
hsa-mir-671	-0.523044	2.00063	0.300036	0.58386	0.774142
hsa-miR-671-3p	-0.312628	1.01395	0.0308932	0.860479	0.935591
hsa-miR-671-5p	-0.568306	1.79985	0.283985	0.594101	0.774142
hsa-mir-6723	-1.17876	0.661155	0.239843	0.624319	0.774142
hsa-miR-6723-5p	-1.17876	0.661155	0.239843	0.624319	0.774142
hsa-mir-675	1.38452	1.2913	0.60047	0.438399	0.753674
hsa-miR-675-3p	1.38452	1.2913	0.60047	0.438399	0.753674
hsa-mir-676	0.0180582	0.689871	3.93e-05	0.994998	1
hsa-miR-676-3p	0.0180582	0.689871	3.93e-05	0.994998	1
hsa-mir-7-1	-3.66161	5.23671	19.5269	9.92e-06	0.000167091
hsa-miR-7-1-3p	-1.81345	2.32807	4.55537	0.0328157	0.128522
hsa-mir-7-2	-4.11287	5.02014	21.6089	3.34e-06	8.01e-05
hsa-mir-7-3	-4.10826	5.01552	21.5937	3.37e-06	8.01e-05
hsa-mir-744	0.356709	3.78108	0.298191	0.585019	0.774142
hsa-miR-744-3p	0.691325	1.28829	0.192679	0.660696	0.781929
hsa-miR-744-5p	0.319386	3.66958	0.233299	0.629088	0.774142
hsa-mir-758	1.50256	0.681087	0.286783	0.592289	0.774142
hsa-miR-758-3p	1.50256	0.681087	0.286783	0.592289	0.774142
hsa-miR-7-5p	-4.12203	6.74565	25.2353	5.07e-07	1.78e-05
hsa-mir-760	-6.77664	1.79141	14.4059	0.000147338	0.00160775
hsa-miR-760	-6.77664	1.79141	14.4059	0.000147338	0.00160775
hsa-mir-766	-0.122809	2.36784	0.0218343	0.882529	0.946346
hsa-miR-766-3p	-0.0415423	2.34725	0.00246897	0.96037	0.998421
hsa-miR-766-5p	-2.05871	0.689708	0.598951	0.438978	0.753674
hsa-mir-767	0.799785	1.13784	0.172075	0.678274	0.795047
hsa-miR-767-3p	1.5557	0.685225	0.302638	0.582233	0.774142
hsa-miR-767-5p	0.521452	1.10471	0.0681697	0.794021	0.884227
hsa-mir-769	-2.6369	4.72678	13.7211	0.00021206	0.00208343
hsa-miR-769-3p	-3.07368	0.992595	2.69482	0.100675	0.303025
hsa-miR-769-5p	-2.60088	4.67798	13.4756	0.000241681	0.00231413
hsa-mir-873	-0.977071	0.720769	0.135727	0.712567	0.827512
hsa-miR-873-3p	-0.977071	0.720769	0.135727	0.712567	0.827512
hsa-mir-874	-1.55102	1.86658	2.68585	0.101243	0.303379
hsa-miR-874	-1.55102	1.86658	2.68585	0.101243	0.303379
hsa-mir-876	1.50256	0.710675	0.286783	0.592289	0.774142
hsa-miR-876-5p	1.50256	0.710675	0.286783	0.592289	0.774142
hsa-mir-877	-2.7861	2.91548	10.2381	0.00137569	0.00994509
hsa-miR-877-3p	-0.78893	1.30454	0.263355	0.607824	0.774142
hsa-miR-877-5p	-3.23866	2.69034	11.1138	0.0008569	0.00678868
hsa-mir-885	2.00121	3.4351	6.91369	0.00855384	0.0440383
hsa-miR-885-5p	2.00121	3.4351	6.91369	0.00855384	0.0440383
hsa-mir-887	2.08307	0.756823	0.503889	0.477796	0.774142
hsa-miR-887	2.08307	0.756823	0.503889	0.477796	0.774142
hsa-mir-889	0.890701	0.986164	0.189922	0.662982	0.783565
hsa-miR-889	0.890701	0.986164	0.189922	0.662982	0.783565
hsa-mir-890	1.19682	0.670895	0.20186	0.653224	0.774142
hsa-miR-890	1.19682	0.670895	0.20186	0.653224	0.774142
hsa-mir-891a	2.50714	1.01255	1.11744	0.290469	0.613265
hsa-miR-891a	2.50714	1.01255	1.11744	0.290469	0.613265
hsa-mir-9-1	-4.73416	7.30832	41.8515	9.85e-11	2.76e-08
hsa-mir-9-2	-4.73416	7.30832	41.8515	9.85e-11	2.76e-08
hsa-mir-92a-1	-2.75961	11.6331	23.7233	1.11e-06	3.38e-05
hsa-miR-92a-1-5p	-1.20682	0.733338	0.216471	0.641742	0.774142
hsa-mir-92a-2	-2.78057	11.6221	24.0616	9.33e-07	2.94e-05
hsa-miR-92a-3p	-2.76995	12.6288	24.4729	7.54e-07	2.47e-05
hsa-mir-92b	-1.331	7.03226	6.47257	0.0109552	0.0535416
hsa-miR-92b-3p	-1.3147	7.01848	6.33588	0.011832	0.0570142
hsa-miR-92b-5p	-3.48287	1.10484	4.04798	0.0442243	0.160186
hsa-mir-93	-2.24955	8.02211	16.6293	4.54e-05	0.000606481
hsa-mir-9-3	-4.73322	7.30739	41.8309	9.95e-11	2.76e-08
hsa-mir-933	-1.17876	0.661155	0.239843	0.624319	0.774142
hsa-miR-933	-1.17876	0.661155	0.239843	0.624319	0.774142
hsa-miR-93-3p	-1.50355	5.19398	6.85884	0.00882036	0.0452761
hsa-miR-93-5p	-2.39529	7.78716	18.1288	2.06e-05	0.00030616
hsa-mir-937	-1.56994	0.794378	0.398204	0.528018	0.774142
hsa-miR-937-3p	-1.56994	0.794378	0.398204	0.528018	0.774142
hsa-mir-939	-2.26364	0.699146	0.718478	0.396644	0.729774
hsa-miR-939-3p	-1.17876	0.661155	0.239843	0.624319	0.774142
hsa-miR-939-5p	-1.82014	0.680231	0.479337	0.488723	0.774142
hsa-miR-9-3p	-4.67799	8.75573	41.081	1.46e-10	2.76e-08
hsa-mir-940	-0.757209	1.56091	0.459253	0.497973	0.774142
hsa-miR-940	-0.757209	1.56091	0.459253	0.497973	0.774142
hsa-miR-941	-1.77218	2.4086	4.68224	0.0304759	0.122398
hsa-mir-941-1	-1.76069	1.73538	2.96915	0.0848666	0.267715
hsa-mir-941-3	-1.77218	2.4086	4.68224	0.0304759	0.122398
hsa-mir-942	-3.4241	1.76201	7.99028	0.00470291	0.0270184
hsa-miR-942	-3.66606	1.67435	7.96547	0.00476782	0.0273009
hsa-mir-944	-1.17876	0.661155	0.239843	0.624319	0.774142
hsa-miR-944	-1.17876	0.661155	0.239843	0.624319	0.774142
hsa-mir-95	0.702886	4.64691	1.32785	0.249188	0.56127
hsa-miR-95	0.675637	4.63375	1.22207	0.268954	0.588443
hsa-miR-9-5p	-5.12203	5.64777	45.1993	1.78e-11	1.54e-08
hsa-mir-96	1.40298	2.94639	3.01273	0.0826131	0.262036
hsa-miR-96-5p	1.40298	2.94639	3.01273	0.0826131	0.262036
hsa-mir-98	-2.71428	3.15252	10.033	0.00153759	0.0109783
hsa-miR-98-3p	-2.44247	1.8069	5.80305	0.0159984	0.0726631
hsa-miR-98-5p	-2.76315	2.63668	7.35068	0.00670373	0.0355687
hsa-mir-99a	1.13436	5.88598	4.404	0.0358547	0.137933
hsa-miR-99a-3p	1.50256	0.681087	0.286783	0.592289	0.774142
hsa-miR-99a-5p	1.13224	5.88469	4.38235	0.0363128	0.139387
hsa-mir-99b	1.63382	8.32899	10.7102	0.00106546	0.00810778
hsa-miR-99b-3p	-0.109335	1.95673	0.0118722	0.913234	0.965546
hsa-miR-99b-5p	1.6509	8.31678	10.912	0.000955424	0.00746694
hsa_piR_000172	2.85789	2.25976	3.24018	0.0718526	0.234773
hsa_piR_000441	-3.57562	0.800073	2.04408	0.152799	0.407231
hsa_piR_000552	-0.0931862	1.00581	0.00238907	0.961016	0.998421
hsa_piR_000560	-2.76676	0.726935	1.09606	0.295132	0.619921
hsa_piR_000586	-3.7199	1.49522	7.8714	0.00502227	0.0285642
hsa_piR_000651	-0.480967	4.77035	0.560778	0.453947	0.759354
hsa_piR_000753	-3.77304	1.36023	6.14104	0.013208	0.0617678
hsa_piR_000765	-0.0953478	14.607	0.0427853	0.83613	0.91353
hsa_piR_000794	1.13988	10.8016	5.61502	0.0178072	0.0786145
hsa_piR_000796	-1.46367	0.667384	0.334302	0.563137	0.774142
hsa_piR_000805	-2.28667	4.55722	12.3641	0.000437668	0.00385459
hsa_piR_000823	-0.376022	7.27959	0.457339	0.49887	0.774142
hsa_piR_001040	0.113638	4.55433	0.028104	0.866864	0.940594
hsa_piR_001042	-2.3669	1.65957	4.33705	0.0372915	0.141887
hsa_piR_001078	-1.17876	0.661155	0.239843	0.624319	0.774142
hsa_piR_001101	-2.91263	0.822818	1.23393	0.266645	0.584866
hsa_piR_001137	1.50256	0.681087	0.286783	0.592289	0.774142
hsa_piR_001152	-1.46367	0.667384	0.334302	0.563137	0.774142
hsa_piR_001159	-2.66967	1.11377	2.52756	0.111873	0.324688
hsa_piR_001169	-2.83528	0.72964	1.16138	0.28118	0.606022
hsa_piR_001170	-3.54934	1.46204	6.75459	0.00935066	0.0472662
hsa_piR_001184	0.512075	3.81383	0.330113	0.565593	0.774142
hsa_piR_001205	-4.27161	0.899209	3.39428	0.0654231	0.218287
hsa_piR_001207	-3.44699	1.96411	8.69655	0.00318813	0.0197932
hsa_piR_001346	-0.266856	0.695991	0.00895901	0.924591	0.974584
hsa_piR_001356	-2.21772	4.75003	11.3147	0.000768966	0.00623438
hsa_piR_001421	-2.05871	0.689708	0.598951	0.438978	0.753674
hsa_piR_001918	1.19682	0.700714	0.20186	0.653224	0.774142
hsa_piR_002158	-2.91263	0.81978	1.23393	0.266645	0.584866
hsa_piR_002468	4.07488	6.77958	39.9838	2.56e-10	3.42e-08
hsa_piR_002485	-3.9367	0.843369	2.67798	0.101745	0.304358
hsa_piR_002485	0.749616	2.13771	0.355712	0.550898	0.774142
hsa_piR_002744	1.50256	0.681087	0.286783	0.592289	0.774142
hsa_piR_002906	1.50256	0.681087	0.286783	0.592289	0.774142
hsa_piR_003239	-1.17876	0.661155	0.239843	0.624319	0.774142
hsa_piR_003239	-1.17876	0.661155	0.239843	0.624319	0.774142
hsa_piR_003531	-1.17876	0.691183	0.239843	0.624319	0.774142
hsa_piR_003748	1.19682	0.670895	0.20186	0.653224	0.774142
hsa_piR_003819	-1.17876	0.661155	0.239843	0.624319	0.774142
hsa_piR_003824|gb|DQ575203	-2.86574	0.761585	1.18807	0.275719	0.596878
hsa_piR_004062|gb|DQ575545;hsa_piR_007773|gb|DQ580582	-1.53459	0.670713	0.359634	0.54871	0.774142
hsa_piR_004150|gb|DQ575656	2.62689	5.35409	16.7001	4.38e-05	0.000588818
hsa_piR_004152|gb|DQ575658	2.62693	9.75499	27.2346	1.8e-07	8.23e-06
hsa_piR_004210|gb|DQ575737	-2.17389	0.692525	0.666607	0.414237	0.738705
hsa_piR_004281|gb|DQ575840	-3.05669	0.748407	1.37935	0.240212	0.546939
hsa_piR_004307|gb|DQ575881;hsa_piR_017723|gb|DQ594464	1.87453	12.6294	17.4947	2.88e-05	0.000416551
hsa_piR_004308|gb|DQ575882;hsa_piR_017724|gb|DQ594465;hsa_piR_016745|gb|DQ593052	1.79705	13.2219	16.4476	5e-05	0.000657368
hsa_piR_004309|gb|DQ575884;hsa_piR_017723|gb|DQ594464	1.68385	10.6674	13.1885	0.000281677	0.00264167
hsa_piR_004506|gb|DQ576200	-1.69578	1.25179	0.86087	0.353495	0.674668
hsa_piR_004605|gb|DQ576333	1.19682	0.670895	0.20186	0.653224	0.774142
hsa_piR_004800|gb|DQ576604	-1.75477	2.27886	3.42831	0.0640875	0.215488
hsa_piR_004801|gb|DQ576605;hsa_piR_017295|gb|DQ593909	2.34264	3.91283	6.33262	0.0118537	0.0570142
hsa_piR_004801|gb|DQ576605;hsa_piR_017295|gb|DQ593909;hsa_piR_005019|gb|DQ576918	2.08715	2.50096	2.92768	0.0870725	0.2722
hsa_piR_004987|gb|DQ576872	1.83409	10.4434	15.2972	9.19e-05	0.0010841
hsa_piR_004993|gb|DQ576880	4.07377	5.52422	26.9906	2.04e-07	8.65e-06
hsa_piR_005018|gb|DQ576917	0.566083	0.906374	0.0566058	0.811943	0.897275
hsa_piR_005076|gb|DQ577008	-0.857415	8.13424	1.94221	0.163429	0.428971
hsa_piR_005090|gb|DQ577024;hsa_piR_000603|gb|DQ570748	-1.46367	0.667384	0.334302	0.563137	0.774142
hsa_piR_005177|gb|DQ577145;hsa_piR_016271|gb|DQ592181	-1.17876	0.661155	0.239843	0.624319	0.774142
hsa_piR_005225|gb|DQ577204	1.50256	0.681087	0.286783	0.592289	0.774142
hsa_piR_005591|gb|DQ577677	2.33395	0.728434	0.629595	0.427504	0.753674
hsa_piR_005660|gb|DQ577772	1.96538	1.12554	0.703903	0.401475	0.73245
hsa_piR_006001|gb|DQ578235	-2.52851	1.28051	2.7436	0.0976443	0.296176
hsa_piR_006169|gb|DQ578458	1.50256	0.681087	0.286783	0.592289	0.774142
hsa_piR_006320|gb|DQ578642	1.84318	0.699451	0.403314	0.525382	0.774142
hsa_piR_006679|gb|DQ579137	1.50256	0.681087	0.286783	0.592289	0.774142
hsa_piR_007176|gb|DQ579785	-1.17876	0.661155	0.239843	0.624319	0.774142
hsa_piR_007220|gb|DQ579841	1.50256	0.681087	0.286783	0.592289	0.774142
hsa_piR_007336|gb|DQ580006	-5.10196	1.08584	6.08053	0.013668	0.0635764
hsa_piR_007336|gb|DQ580006;hsa_piR_011901|gb|DQ586098	-5.15596	1.10158	6.30659	0.012029	0.0570142
hsa_piR_007635|gb|DQ580405	-1.46367	0.697271	0.334302	0.563137	0.774142
hsa_piR_007863|gb|DQ580701	-1.17876	0.661155	0.239843	0.624319	0.774142
hsa_piR_008033|gb|DQ580927	2.47972	8.00141	22.1095	2.58e-06	6.77e-05
hsa_piR_008488|gb|DQ581533	-4.26258	4.86277	38.8868	4.49e-10	5.19e-08
hsa_piR_008624|gb|DQ581708	1.50256	0.681087	0.286783	0.592289	0.774142
hsa_piR_008889|gb|DQ582060	1.50256	0.681087	0.286783	0.592289	0.774142
hsa_piR_008921|gb|DQ582102	2.69745	0.756897	0.853722	0.355501	0.67631
hsa_piR_008983|gb|DQ582175	1.19682	0.670895	0.20186	0.653224	0.774142
hsa_piR_009051|gb|DQ582264	1.73869	0.98572	0.52257	0.469747	0.774142
hsa_piR_009294|gb|DQ582566	-4.63774	2.88217	21.683	3.22e-06	7.86e-05
hsa_piR_009295|gb|DQ582567;hsa_piR_001312|gb|DQ571813;hsa_piR_018570|gb|DQ595536	-0.0977191	14.6085	0.0449796	0.832042	0.911745
hsa_piR_010113|gb|DQ583617	-1.17876	0.661155	0.239843	0.624319	0.774142
hsa_piR_010221|gb|DQ583763	-1.86224	0.679995	0.500702	0.479192	0.774142
hsa_piR_010541|gb|DQ584197	-3.0294	0.745132	1.35229	0.244878	0.553208
hsa_piR_010894|gb|DQ584698	0.0388839	0.706025	0.000194655	0.988868	1
hsa_piR_011187|gb|DQ585094	1.50256	0.681087	0.286783	0.592289	0.774142
hsa_piR_011188|gb|DQ585095	0	0.684542	0	1	1
hsa_piR_011300|gb|DQ585261	0	1.14411	0	1	1
hsa_piR_011646|gb|DQ585770	4.44808	1.04682	3.17191	0.0749147	0.242494
hsa_piR_011901|gb|DQ586098	-1.17876	0.661155	0.239843	0.624319	0.774142
hsa_piR_011901|gb|DQ586098;hsa_piR_007336|gb|DQ580006	-4.3382	0.91	3.56597	0.0589754	0.201954
hsa_piR_011968|gb|DQ586183;hsa_piR_003239|gb|DQ574391	-1.17876	0.661155	0.239843	0.624319	0.774142
hsa_piR_012370|gb|DQ586741	-2.17389	0.692525	0.666607	0.414237	0.738705
hsa_piR_012681|gb|DQ587153	-4.49948	1.01236	3.99844	0.0455424	0.163594
hsa_piR_012734|gb|DQ587229	2.45691	7.95942	19.714	8.99e-06	0.000152987
hsa_piR_012753|gb|DQ587269	-0.803696	1.10832	0.233882	0.62866	0.774142
hsa_piR_012925|gb|DQ587514	-1.66022	1.02721	0.775347	0.378568	0.710839
hsa_piR_013225|gb|DQ587925	1.50256	0.681087	0.286783	0.592289	0.774142
hsa_piR_013306|gb|DQ588040	0.664425	0.718171	0.0554229	0.813882	0.898273
hsa_piR_013984|gb|DQ589114;hsa_piR_010060|gb|DQ583543	2.26751	0.926143	0.866582	0.351903	0.674668
hsa_piR_014620|gb|DQ590013	-1.79931	5.78983	9.23544	0.00237376	0.0155414
hsa_piR_014626|gb|DQ590020	1.50256	0.681087	0.286783	0.592289	0.774142
hsa_piR_014627|gb|DQ590021	1.50256	0.681087	0.286783	0.592289	0.774142
hsa_piR_014636|gb|DQ590030;hsa_piR_020401|gb|DQ598029	1.50256	0.681087	0.286783	0.592289	0.774142
hsa_piR_014766|gb|DQ590205	-1.86224	0.679995	0.500702	0.479192	0.774142
hsa_piR_014879|gb|DQ590348	1.19682	0.670895	0.20186	0.653224	0.774142
hsa_piR_015026|gb|DQ590548	-0.234659	11.2592	0.239474	0.624586	0.774142
hsa_piR_015026|gb|DQ590548;hsa_piR_018569|gb|DQ595533;hsa_piR_001311|gb|DQ571812;hsa_piR_020326|gb|DQ597916	-0.0659848	14.5829	0.0202454	0.886854	0.948638
hsa_piR_015150|gb|DQ590704	0.576071	1.74506	0.250435	0.616769	0.774142
hsa_piR_015249|gb|DQ590830	2.37007	6.78078	18.4358	1.76e-05	0.00026283
hsa_piR_015254|gb|DQ590835	-4.13737	4.30275	33.5074	7.1e-09	4.93e-07
hsa_piR_016239|gb|DQ592146	4.03483	3.04836	11.6439	0.000644133	0.00539889
hsa_piR_016271|gb|DQ592181	0.000722057	0.934526	9.46e-07	0.999224	1
hsa_piR_016658|gb|DQ592931	-0.987578	8.76955	4.19936	0.0404393	0.149814
hsa_piR_016659|gb|DQ592932	-1.02352	9.43032	4.63357	0.0313523	0.125337
hsa_piR_016664|gb|DQ592938	-2.6032	0.717904	0.957267	0.327877	0.651622
hsa_piR_016677|gb|DQ592953	2.56478	10.6374	25.7367	3.91e-07	1.54e-05
hsa_piR_016735|gb|DQ593039	-3.69123	10.0784	43.7263	3.78e-11	2.18e-08
hsa_piR_016792|gb|DQ593109	2.04643	1.28933	1.72285	0.189326	0.47606
hsa_piR_016899|gb|DQ593271	-4.75275	0.995947	4.77294	0.0289105	0.11747
hsa_piR_016946|gb|DQ593358	1.098	2.25909	0.793423	0.373067	0.702029
hsa_piR_016946|gb|DQ593358;hsa_piR_016240|gb|DQ592148;hsa_piR_020809|gb|DQ598639;hsa_piR_021190|gb|DQ599117	2.51307	5.82676	16.2749	5.48e-05	0.000709328
hsa_piR_016946|gb|DQ593358;hsa_piR_016240|gb|DQ592148;hsa_piR_020809|gb|DQ598639;hsa_piR_021190|gb|DQ599117;hsa_piR_009502|gb|DQ582827	3.15162	5.58464	21.06	4.45e-06	0.000102041
hsa_piR_016970|gb|DQ593407;hsa_piR_020829|gb|DQ598677	0.136193	7.69025	0.0661995	0.796953	0.885787
hsa_piR_016975|gb|DQ593415	-1.46367	0.667384	0.334302	0.563137	0.774142
hsa_piR_016980|gb|DQ593423	1.2332	3.39541	1.90663	0.167338	0.435932
hsa_piR_016984|gb|DQ593431;hsa_piR_016926|gb|DQ593325;hsa_piR_019752|gb|DQ597110	0.141342	12.9756	0.0937689	0.759439	0.858949
hsa_piR_016984|gb|DQ593431;hsa_piR_019752|gb|DQ597110	0.14167	10.6558	0.0874334	0.767466	0.864084
hsa_piR_017033|gb|DQ593538	-2.17389	0.692525	0.666607	0.414237	0.738705
hsa_piR_017061|gb|DQ593574	-1.17876	0.661155	0.239843	0.624319	0.774142
hsa_piR_017096|gb|DQ593623	2.22102	0.719403	0.571342	0.449726	0.753674
hsa_piR_017104|gb|DQ593636;hsa_piR_005271|gb|DQ577259	-3.65337	3.04409	21.3898	3.75e-06	8.79e-05
hsa_piR_017178|gb|DQ593744	-3.53652	1.29261	4.32785	0.0374936	0.142097
hsa_piR_017184|gb|DQ593752	-1.53459	0.670713	0.359634	0.54871	0.774142
hsa_piR_017194|gb|DQ593767	-2.64377	1.17405	2.86821	0.0903453	0.280912
hsa_piR_017591|gb|DQ594289	1.50256	0.681087	0.286783	0.592289	0.774142
hsa_piR_017716|gb|DQ594453	1.088	16.4905	6.67095	0.00979969	0.0489618
hsa_piR_017716|gb|DQ594453;hsa_piR_004153|gb|DQ575660	2.49136	12.8759	27.1289	1.9e-07	8.47e-06
hsa_piR_017723|gb|DQ594464;hsa_piR_004307|gb|DQ575881	1.86706	12.2154	17.1027	3.54e-05	0.000483778
hsa_piR_017724|gb|DQ594465;hsa_piR_004308|gb|DQ575882;hsa_piR_016745|gb|DQ593052	1.78333	12.224	15.708	7.39e-05	0.00092256
hsa_piR_017791|gb|DQ594556	-3.23831	0.79158	1.58876	0.207504	0.496578
hsa_piR_017936|gb|DQ594740	-4.15938	3.93614	30.9296	2.68e-08	1.72e-06
hsa_piR_018165|gb|DQ595023	-3.30934	0.769323	1.67928	0.195021	0.480319
hsa_piR_018292|gb|DQ595186	-3.49693	1.00655	3.35116	0.0671577	0.222364
hsa_piR_018569|gb|DQ595533;hsa_piR_015026|gb|DQ590548	-0.100212	12.0074	0.0447299	0.832502	0.911745
hsa_piR_018570|gb|DQ595536;hsa_piR_001312|gb|DQ571813;hsa_piR_000765|gb|DQ570956	-0.0970911	16.6075	0.0460042	0.830168	0.911745
hsa_piR_018570|gb|DQ595536;hsa_piR_001312|gb|DQ571813;hsa_piR_000765|gb|DQ570956;hsa_piR_000291|gb|DQ570344	-0.0980817	14.6079	0.0453097	0.831436	0.911745
hsa_piR_018570|gb|DQ595536;hsa_piR_001312|gb|DQ571813;hsa_piR_020326|gb|DQ597916	-0.0981091	14.6076	0.0453299	0.831399	0.911745
hsa_piR_018692|gb|DQ595698	1.5557	0.685225	0.302638	0.582233	0.774142
hsa_piR_018780|gb|DQ595807	-0.724081	0.77016	0.0921075	0.761515	0.860175
hsa_piR_019091|gb|DQ596211	0	0.684542	0	1	1
hsa_piR_019354|gb|DQ596587	-3.07113	0.790407	1.39789	0.237077	0.541558
hsa_piR_019368|gb|DQ596603	-4.07237	0.863656	2.95461	0.0856332	0.269644
hsa_piR_019420|gb|DQ596670	-2.46307	1.49535	2.75615	0.0968808	0.294892
hsa_piR_019521|gb|DQ596805	-1.46367	0.667384	0.334302	0.563137	0.774142
hsa_piR_019544|gb|DQ596830	-2.42978	0.734138	0.832019	0.361689	0.685078
hsa_piR_019675|gb|DQ596992	0.0529156	1.42082	0.00210325	0.963421	1
hsa_piR_019676|gb|DQ596993	-3.29805	0.769659	1.6616	0.197388	0.480319
hsa_piR_019752|gb|DQ597110;hsa_piR_016926|gb|DQ593325;hsa_piR_016984|gb|DQ593431	0.143072	12.2408	0.0940311	0.759114	0.858949
hsa_piR_019822|gb|DQ597215	2.88694	0.775348	0.994109	0.31874	0.651622
hsa_piR_019823|gb|DQ597216	-0.776276	2.99746	1.07953	0.298802	0.626012
hsa_piR_019824|gb|DQ597217	-1.01508	5.43765	2.49543	0.114177	0.329639
hsa_piR_019825|gb|DQ597218	1.0073	12.6298	4.84539	0.0277201	0.113698
hsa_piR_019912|gb|DQ597341	-3.80173	2.59879	16.304	5.39e-05	0.000703767
hsa_piR_019914|gb|DQ597347;hsa_piR_016742|gb|DQ593049	1.39245	10.6303	7.28802	0.00694159	0.0364959
hsa_piR_019914|gb|DQ597347;hsa_piR_016742|gb|DQ593049;hsa_piR_016945|gb|DQ593356;hsa_piR_022628|gb|DQ600952	1.13206	11.7907	5.72715	0.0167045	0.0751657
hsa_piR_019949|gb|DQ597397	-0.860765	4.42947	1.70656	0.191432	0.479964
hsa_piR_019951|gb|DQ597403	-0.415718	6.89	0.662905	0.415536	0.7402
hsa_piR_020009|gb|DQ597484	-3.43371	1.51496	6.55359	0.0104673	0.051593
hsa_piR_020249|gb|DQ597805	0	0.759244	0	1	1
hsa_piR_020305|gb|DQ597887	-3.53457	0.793582	1.98768	0.158584	0.41815
hsa_piR_020326|gb|DQ597916;hsa_piR_001311|gb|DQ571812;hsa_piR_018569|gb|DQ595533;hsa_piR_015026|gb|DQ590548	-0.0659206	15.5828	0.0205659	0.885968	0.948638
hsa_piR_020326|gb|DQ597916;hsa_piR_001312|gb|DQ571813;hsa_piR_018570|gb|DQ595536	-0.0981003	14.6076	0.0453219	0.831413	0.911745
hsa_piR_020345|gb|DQ597945	-2.99396	4.81856	17.2258	3.32e-05	0.000464393
hsa_piR_020357|gb|DQ597960	-3.12764	1.05338	2.40304	0.1211	0.346142
hsa_piR_020362|gb|DQ597968	3.73131	3.03245	14.2676	0.00015857	0.00168785
hsa_piR_020363|gb|DQ597970	3.68163	2.56172	10.5473	0.00116359	0.00870183
hsa_piR_020364|gb|DQ597971	3.85185	4.98194	27.8329	1.32e-07	6.2e-06
hsa_piR_020365|gb|DQ597975	2.17082	6.4462	15.7205	7.34e-05	0.00092256
hsa_piR_020381|gb|DQ597997	1.64108	4.33113	5.6382	0.0175732	0.0779782
hsa_piR_020388|gb|DQ598008	1.78633	6.54621	10.7319	0.00105305	0.00804863
hsa_piR_020391|gb|DQ598016	3.52998	3.11913	6.32533	0.0119025	0.0570142
hsa_piR_020401|gb|DQ598029	0	0.672303	0	1	1
hsa_piR_020401|gb|DQ598029;hsa_piR_014635|gb|DQ590029	0	0.672303	0	1	1
hsa_piR_020401|gb|DQ598029;hsa_piR_014635|gb|DQ590029;hsa_piR_004918|gb|DQ576766	1.19682	0.700714	0.20186	0.653224	0.774142
hsa_piR_020401|gb|DQ598029;hsa_piR_014636|gb|DQ590030	1.50256	0.681087	0.286783	0.592289	0.774142
hsa_piR_020401|gb|DQ598029;hsa_piR_014637|gb|DQ590031	1.50256	0.681087	0.286783	0.592289	0.774142
hsa_piR_020439|gb|DQ598084	-4.12251	0.872802	3.05741	0.0803698	0.255856
hsa_piR_020450|gb|DQ598104	0.0113649	1.80405	9.04e-05	0.992414	1
hsa_piR_020485|gb|DQ598159	2.78105	9.75071	31.2739	2.24e-08	1.5e-06
hsa_piR_020490|gb|DQ598167;hsa_piR_000775|gb|DQ570968	-2.79077	2.14111	6.66715	0.00982058	0.0489618
hsa_piR_020490|gb|DQ598167;hsa_piR_000775|gb|DQ570968;hsa_piR_007979|gb|DQ580854	-2.23049	3.33114	9.61684	0.00192801	0.0129154
hsa_piR_020492|gb|DQ598170	3.32983	2.49704	8.17407	0.00424934	0.0251624
hsa_piR_020496|gb|DQ598175	2.6394	8.22935	25.226	5.1e-07	1.78e-05
hsa_piR_020498|gb|DQ598180	0.0491043	3.53141	0.00515266	0.942775	0.985883
hsa_piR_020499|gb|DQ598183	0.656362	9.91272	1.94327	0.163314	0.428971
hsa_piR_020500|gb|DQ598190	1.73027	9.93966	12.6512	0.000375319	0.00340014
hsa_piR_020500|gb|DQ598190;hsa_piR_020497|gb|DQ598177	1.71744	7.95611	11.1901	0.00082237	0.00660561
hsa_piR_020500|gb|DQ598190;hsa_piR_020793|gb|DQ598619	1.71452	7.95771	11.1655	0.000833344	0.00666291
hsa_piR_020541|gb|DQ598252	-1.81781	3.23621	5.2156	0.0223851	0.0949589
hsa_piR_020548|gb|DQ598263	-0.248378	4.77176	0.142038	0.706263	0.823499
hsa_piR_020575|gb|DQ598300	1.19682	0.670895	0.20186	0.653224	0.774142
hsa_piR_020582|gb|DQ598312	-1.10514	4.9588	3.52384	0.0604922	0.206196
hsa_piR_020619|gb|DQ598378	-2.17389	0.721926	0.666607	0.414237	0.738705
hsa_piR_020657|gb|DQ598428	-1.82014	0.680231	0.479337	0.488723	0.774142
hsa_piR_020668|gb|DQ598445;hsa_piR_013624|gb|DQ588594;hsa_piR_019068|gb|DQ596183	2.57261	1.73008	3.57555	0.0586362	0.201954
hsa_piR_020809|gb|DQ598639;hsa_piR_021190|gb|DQ599117;hsa_piR_016240|gb|DQ592148;hsa_piR_016946|gb|DQ593358	2.93139	7.71427	25.9463	3.51e-07	1.45e-05
hsa_piR_020813|gb|DQ598646;hsa_piR_017458|gb|DQ594126	1.50256	0.681087	0.286783	0.592289	0.774142
hsa_piR_020814|gb|DQ598650;hsa_piR_002732|gb|DQ573682	-2.97058	0.82367	1.28773	0.256467	0.569743
hsa_piR_020815|gb|DQ598651	-1.46367	0.667384	0.334302	0.563137	0.774142
hsa_piR_021145|gb|DQ599058	-2.17389	0.692525	0.666607	0.414237	0.738705
hsa_piR_021214|gb|DQ599147	-0.716574	1.30151	0.271604	0.602258	0.774142
hsa_piR_022295|gb|DQ600514;hsa_piR_011188|gb|DQ585095;hsa_piR_014879|gb|DQ590348	0	0.672303	0	1	1
hsa_piR_022296|gb|DQ600515	-0.0229031	0.986128	0.000161516	0.98986	1
hsa_piR_022628|gb|DQ600952	-0.299597	2.71167	0.0875511	0.767314	0.864084
hsa_piR_022628|gb|DQ600952;hsa_piR_016945|gb|DQ593356;hsa_piR_019914|gb|DQ597347;hsa_piR_016742|gb|DQ593049	1.13611	11.7946	5.77103	0.0162925	0.073613
hsa_piR_022650|gb|DQ600994	3.95667	4.97089	19.8039	8.58e-06	0.000149183
hsa_piR_022713|gb|DQ601075	-1.46367	0.667384	0.334302	0.563137	0.774142
hsa_piR_023338|gb|DQ601914	-1.66893	0.760622	0.461736	0.496814	0.774142
hsa-rRNA-5S	-3.0247	14.8145	35.1933	2.99e-09	2.47e-07
hsa-rRNA-LSU-rRNA_Hsa	-1.38176	14.2042	8.23964	0.00409852	0.0246053
hsa-rRNA-SSU-rRNA_Hsa	-1.65866	10.9481	10.5837	0.0011409	0.00864391
hsa-scr-HY1	-1.65327	12.1174	12.9433	0.000321071	0.00296307
hsa-scr-HY3	-1.13503	10.5841	5.57376	0.0182316	0.0798783
hsa-scr-HY4	-0.0932754	16.6153	0.0422727	0.837101	0.914015
hsa-scr-HY5	-1.5407	14.1257	8.24754	0.00408073	0.0245836
hsa-sno-ACA10	-3.34346	0.772241	1.72439	0.189129	0.47606
hsa-sno-ACA11	-4.64442	1.00787	4.42814	0.0353511	0.136602
hsa-sno-ACA12	-1.17876	0.661155	0.239843	0.624319	0.774142
hsa-sno-ACA13	-2.68091	0.720638	1.02337	0.311721	0.645389
hsa-sno-ACA14b	-4.50107	0.940273	4.00927	0.0452508	0.163542
hsa-sno-ACA16	-2.98665	1.36992	2.52704	0.11191	0.324688
hsa-sno-ACA17	-1.17876	0.661155	0.239843	0.624319	0.774142
hsa-sno-ACA18	-5.66842	1.29625	9.03367	0.00265052	0.0169068
hsa-sno-ACA20	-3.2261	0.763798	1.57077	0.210095	0.500707
hsa-sno-ACA22	1.19682	0.670895	0.20186	0.653224	0.774142
hsa-sno-ACA23	-4.3382	0.91	3.56597	0.0589754	0.201954
hsa-sno-ACA24	-3.60402	0.841433	2.08895	0.148368	0.39848
hsa-sno-ACA25	-3.2743	0.766398	1.63407	0.201141	0.487403
hsa-sno-ACA26	-3.65902	0.836007	2.17841	0.139959	0.383012
hsa-sno-ACA32	-1.74499	0.90671	0.513523	0.473618	0.774142
hsa-sno-ACA3-2	-3.93154	0.925033	2.6633	0.102687	0.306648
hsa-sno-ACA33	-2.53065	0.711306	0.904536	0.341568	0.66363
hsa-sno-ACA34	-2.16546	1.10776	1.80222	0.179444	0.456503
hsa-sno-ACA35	-2.81716	0.729932	1.14212	0.285205	0.607155
hsa-sno-ACA36	-0.623325	0.708688	0.0511788	0.821025	0.90443
hsa-sno-ACA36B	0.148647	3.26151	0.0470225	0.828328	0.911318
hsa-sno-ACA40	-2.62527	0.717625	0.977163	0.3229	0.651622
hsa-sno-ACA44	-5.76361	1.38091	9.62782	0.00191651	0.0128882
hsa-sno-ACA45	-2.0494	6.00475	9.88108	0.00166987	0.0115889
hsa-sno-ACA47	-2.18388	3.95076	8.99032	0.00271414	0.0172492
hsa-sno-ACA48	-2.64127	1.09779	2.72177	0.098988	0.298685
hsa-sno-ACA49	-1.82014	0.680231	0.479337	0.488723	0.774142
hsa-sno-ACA50	-1.17876	0.732302	0.239843	0.624319	0.774142
hsa-sno-ACA51	1.19682	0.700714	0.20186	0.653224	0.774142
hsa-sno-ACA53	-0.592958	1.09347	0.132759	0.715589	0.830159
hsa-sno-ACA55	-3.09774	0.751365	1.42501	0.232581	0.536609
hsa-sno-ACA57	-1.52833	1.05432	0.86237	0.353076	0.674668
hsa-sno-ACA6	-3.17622	0.757264	1.51602	0.218222	0.510952
hsa-sno-ACA62	-4.15644	0.958261	3.13068	0.0768315	0.247315
hsa-sno-ACA64	-1.86224	0.679995	0.500702	0.479192	0.774142
hsa-sno-ACA65	-1.82014	0.680231	0.479337	0.488723	0.774142
hsa-sno-ACA66	-4.56764	1.00369	4.19784	0.0404755	0.149814
hsa-sno-ACA67	-2.21932	0.695835	0.692493	0.405318	0.734056
hsa-sno-ACA67B	-2.21932	0.695835	0.692493	0.405318	0.734056
hsa-sno-ACA7	-4.13189	1.32182	5.80472	0.0159832	0.0726631
hsa-sno-ACA7B	-3.85799	0.986922	2.53236	0.111533	0.324688
hsa-sno-ACA8	-2.77301	0.875978	1.70282	0.191919	0.480319
hsa-sno-ACA9	-2.91263	0.735908	1.23393	0.266645	0.584866
hsa-sno-E2	-2.86574	0.732923	1.18807	0.275719	0.596878
hsa-sno-E3	-1.90839	1.0831	1.00334	0.316504	0.651622
hsa-sno-HBI-100	-3.75579	0.847571	2.34051	0.126048	0.356179
hsa-sno-HBI-6	-2.64683	0.746275	0.996941	0.318052	0.651622
hsa-sno-HBI-61	-3.70468	0.852949	2.25154	0.133481	0.369362
hsa-sno-HBII-108B	-1.17876	0.661155	0.239843	0.624319	0.774142
hsa-sno-HBII-135	-2.20476	1.56402	3.51066	0.0609752	0.206816
hsa-sno-HBII-142	-1.17835	0.843827	0.234023	0.628556	0.774142
hsa-sno-HBII-180A	-4.42966	1.01292	3.80946	0.0509639	0.178993
hsa-sno-HBII-180C	-4.04347	1.21402	5.30495	0.0212649	0.0913233
hsa-sno-HBII-210	-2.23784	1.60564	3.88673	0.0486692	0.173035
hsa-sno-HBII-234	-0.0320284	0.709322	0.000119297	0.991285	1
hsa-sno-HBII-276	-5.71655	1.31474	9.3454	0.00223546	0.0146914
hsa-sno-HBII-336	-2.67559	2.28487	6.65026	0.00991416	0.0491459
hsa-sno-HBII-420	-2.21719	1.60703	2.13429	0.144038	0.390477
hsa-sno-HBII-438A	-2.42978	0.704975	0.832019	0.361689	0.685078
hsa-sno-HBII-438B	-2.42978	0.704975	0.832019	0.361689	0.685078
hsa-sno-HBII-52-10	-3.29805	1.04345	1.6616	0.197388	0.480319
hsa-sno-HBII-52-11	-2.6032	0.846274	0.957267	0.327877	0.651622
hsa-sno-HBII-52-12	-3.29805	1.04345	1.6616	0.197388	0.480319
hsa-sno-HBII-52-13	-3.29805	1.04345	1.6616	0.197388	0.480319
hsa-sno-HBII-52-15	-3.29805	1.04345	1.6616	0.197388	0.480319
hsa-sno-HBII-52-16	-2.6032	0.846274	0.957267	0.327877	0.651622
hsa-sno-HBII-52-17	-3.29805	1.04345	1.6616	0.197388	0.480319
hsa-sno-HBII-52-18	-3.29805	1.04345	1.6616	0.197388	0.480319
hsa-sno-HBII-52-19	-3.29805	1.04345	1.6616	0.197388	0.480319
hsa-sno-HBII-52-20	-3.29805	1.04345	1.6616	0.197388	0.480319
hsa-sno-HBII-52-21	-3.29805	1.04345	1.6616	0.197388	0.480319
hsa-sno-HBII-52-22	-2.6032	0.846274	0.957267	0.327877	0.651622
hsa-sno-HBII-52-23	-2.26364	0.771204	0.718478	0.396644	0.729774
hsa-sno-HBII-52-26	0	0.684542	0	1	1
hsa-sno-HBII-52-29	-2.6032	0.846274	0.957267	0.327877	0.651622
hsa-sno-HBII-52-3	-2.6032	0.846274	0.957267	0.327877	0.651622
hsa-sno-HBII-52-30	-2.6032	0.846274	0.957267	0.327877	0.651622
hsa-sno-HBII-52-31	0	0.684542	0	1	1
hsa-sno-HBII-52-32	-2.6032	0.846274	0.957267	0.327877	0.651622
hsa-sno-HBII-52-33	-2.26364	0.771204	0.718478	0.396644	0.729774
hsa-sno-HBII-52-34	-2.6032	0.846274	0.957267	0.327877	0.651622
hsa-sno-HBII-52-35	-2.6032	0.846274	0.957267	0.327877	0.651622
hsa-sno-HBII-52-36	-2.6032	0.846274	0.957267	0.327877	0.651622
hsa-sno-HBII-52-38	-2.6032	0.846274	0.957267	0.327877	0.651622
hsa-sno-HBII-52-40	-3.29805	1.04345	1.6616	0.197388	0.480319
hsa-sno-HBII-52-41	0	0.684542	0	1	1
hsa-sno-HBII-52-42	-3.29805	1.04345	1.6616	0.197388	0.480319
hsa-sno-HBII-52-43	-2.6032	0.846274	0.957267	0.327877	0.651622
hsa-sno-HBII-52-44	-2.6032	0.846274	0.957267	0.327877	0.651622
hsa-sno-HBII-52-6	-2.6032	0.846274	0.957267	0.327877	0.651622
hsa-sno-HBII-52-8	-2.6032	0.846274	0.957267	0.327877	0.651622
hsa-sno-HBII-52-9	-3.29805	1.04345	1.6616	0.197388	0.480319
hsa-sno-HBII-82	0	0.672303	0	1	1
hsa-sno-HBII-85-1	-2.05609	1.5763	0.889979	0.345483	0.667083
hsa-sno-HBII-85-10	-1.17876	0.703274	0.239843	0.624319	0.774142
hsa-sno-HBII-85-11	-1.17876	0.703274	0.239843	0.624319	0.774142
hsa-sno-HBII-85-12	-1.46367	0.667384	0.334302	0.563137	0.774142
hsa-sno-HBII-85-13	-1.17876	0.799546	0.239843	0.624319	0.774142
hsa-sno-HBII-85-15	-3.44941	2.28974	4.55918	0.0327428	0.128522
hsa-sno-HBII-85-16	-1.42834	2.08524	0.317404	0.573172	0.774142
hsa-sno-HBII-85-17	-3.44941	2.28974	4.55918	0.0327428	0.128522
hsa-sno-HBII-85-18	-2.38802	2.12087	1.12554	0.288729	0.613152
hsa-sno-HBII-85-19	-3.44941	2.28974	4.55918	0.0327428	0.128522
hsa-sno-HBII-85-2	-2.69475	2.16465	1.55974	0.211704	0.503704
hsa-sno-HBII-85-22	-1.09529	2.077	0.173794	0.676762	0.793903
hsa-sno-HBII-85-23	0.0179919	2.06163	3.91e-05	0.995013	1
hsa-sno-HBII-85-24	-2.67273	2.13589	1.5252	0.216835	0.509211
hsa-sno-HBII-85-25	-3.8288	0.82893	2.47324	0.115799	0.333739
hsa-sno-HBII-85-26	-3.45281	0.784557	1.86989	0.171487	0.444075
hsa-sno-HBII-85-27	-2.7144	0.723931	1.0499	0.30553	0.635606
hsa-sno-HBII-85-29	-4.27732	0.898256	3.41939	0.0644348	0.215819
hsa-sno-HBII-85-3	-2.97181	1.84901	4.18611	0.0407564	0.149814
hsa-sno-HBII-85-4	-0.163496	2.11224	0.00410633	0.948906	0.989394
hsa-sno-HBII-85-5	-2.97181	1.84901	4.18611	0.0407564	0.149814
hsa-sno-HBII-85-6	-1.40935	2.11513	0.30574	0.580306	0.774142
hsa-sno-HBII-85-7	-2.97181	1.84901	4.18611	0.0407564	0.149814
hsa-sno-HBII-85-8	-2.06181	1.57533	0.899937	0.342798	0.664531
hsa-sno-HBII-85-9	-2.97181	1.84901	4.18611	0.0407564	0.149814
hsa-sno-HBII-95	-1.21184	0.800926	0.248911	0.617843	0.774142
hsa-sno-HBII-95B	-1.17876	0.661155	0.239843	0.624319	0.774142
hsa-sno-HBII-99	-1.46367	1.09376	0.334302	0.563137	0.774142
hsa-sno-HBII-99B	-1.86551	0.822108	0.722969	0.395172	0.729774
hsa-sno-mgh28S-2409	-2.7144	0.723931	1.0499	0.30553	0.635606
hsa-sno-mgU2-19/30	-2.98632	0.985389	1.30658	0.253014	0.564467
hsa-sno-mgU6-77	-4.08788	0.903724	2.98423	0.0840791	0.265714
hsa-sno-SNORA11D	1.19682	0.670895	0.20186	0.653224	0.774142
hsa-sno-SNORA11E	1.19682	0.670895	0.20186	0.653224	0.774142
hsa-sno-SNORA36C	0.0180582	0.689871	3.93e-05	0.994998	1
hsa-sno-SNORA84	-1.46367	0.667384	0.334302	0.563137	0.774142
hsa-sno-SNORD119	-3.63956	0.843799	2.15	0.142569	0.387709
hsa-sno-SNORD126	-3.35562	0.775839	1.73455	0.187831	0.474363
hsa-sno-SNORD127	-3.78698	0.822885	2.40034	0.121308	0.346168
hsa-sno-snR38C	-2.98632	0.742163	1.30658	0.253014	0.564467
hsa-sno-snR39B	-4.99807	1.15847	5.66103	0.017346	0.0771673
hsa-sno-U101	-3.42176	1.027	3.13271	0.0767362	0.247315
hsa-sno-U102	-5.73033	1.37751	9.36257	0.00221461	0.0146655
hsa-sno-U104	-1.05728	1.69651	0.771422	0.379777	0.711772
hsa-sno-U105	-3.2743	0.766398	1.63407	0.201141	0.487403
hsa-sno-U105B	-3.08363	0.751682	1.40651	0.235636	0.540064
hsa-sno-U106	-4.42966	0.926532	3.80946	0.0509639	0.178993
hsa-sno-U107	1.19682	0.753156	0.20186	0.653224	0.774142
hsa-sno-U108	-1.46367	0.709305	0.334302	0.563137	0.774142
hsa-sno-U13	-1.89864	0.87922	0.915976	0.338534	0.661101
hsa-sno-U14A	-3.12402	0.754638	1.45223	0.228171	0.530666
hsa-sno-U14B	-3.32155	0.772921	1.68923	0.193702	0.480319
hsa-sno-U15B	-2.17389	0.692525	0.666607	0.414237	0.738705
hsa-sno-U17a	-1.35389	2.05096	1.60434	0.20529	0.494691
hsa-sno-U17b	-4.07313	1.98196	11.393	0.000737217	0.00603336
hsa-sno-U18A	-4.83631	1.54087	10.0459	0.00152686	0.0109467
hsa-sno-U18B	-3.17622	0.757264	1.51602	0.218222	0.510952
hsa-sno-U18C	-1.46367	0.667384	0.334302	0.563137	0.774142
hsa-sno-U19	-0.317586	0.718655	0.0137073	0.906798	0.961672
hsa-sno-U19-2	-0.60752	1.28273	0.0793913	0.778124	0.87174
hsa-sno-U21	-4.07157	1.33984	6.74028	0.009426	0.0472662
hsa-sno-U22	-3.65226	1.93393	11.1047	0.0008611	0.00679094
hsa-sno-U23	-3.74407	0.81683	2.32755	0.127102	0.357883
hsa-sno-U24	-2.73821	1.55366	2.32549	0.12727	0.357883
hsa-sno-U25	-2.68729	1.74226	5.72524	0.0167228	0.0751657
hsa-sno-U26	-1.09411	3.70406	2.51676	0.112642	0.326267
hsa-sno-U27	-4.37032	2.48734	18.9337	1.35e-05	0.00021155
hsa-sno-U28	-1.53459	0.670713	0.359634	0.54871	0.774142
hsa-sno-U29	-3.74878	2.48094	13.2171	0.000277406	0.00261576
hsa-sno-U3	-0.048088	5.20012	0.0055057	0.940851	0.985883
hsa-sno-U30	-3.03049	2.64287	13.9459	0.000188145	0.00192018
hsa-sno-U31	-3.98537	1.23584	5.15358	0.0231985	0.0979305
hsa-sno-U3-2	-0.0116422	5.18409	0.000318774	0.985755	1
hsa-sno-U32A	-2.56727	0.714605	0.930851	0.334642	0.656791
hsa-sno-U3-2B	-0.0116422	5.18409	0.000318774	0.985755	1
hsa-sno-U33	-3.08757	4.43271	18.5641	1.64e-05	0.000247851
hsa-sno-U3-3	-0.0407202	5.19837	0.00394748	0.949903	0.989839
hsa-sno-U3-4	-0.0265675	5.17931	0.00166212	0.96748	1
hsa-sno-U36A	-1.46367	0.667384	0.334302	0.563137	0.774142
hsa-sno-U36B	-3.15086	0.753999	1.4888	0.222403	0.518641
hsa-sno-U37	-1.86224	0.679995	0.500702	0.479192	0.774142
hsa-sno-U38A	-5.85992	1.94343	9.16735	0.00246371	0.0160095
hsa-sno-U42A	-2.64365	1.25004	3.15857	0.0755294	0.244029
hsa-sno-U44	-5.39749	1.80646	15.0424	0.000105122	0.00119207
hsa-sno-U45A	-2.05088	0.978078	1.22924	0.267556	0.586123
hsa-sno-U45B	0	0.684542	0	1	1
hsa-sno-U45C	-2.40364	0.705239	0.811716	0.367613	0.692518
hsa-sno-U46	-3.23831	0.79158	1.58876	0.207504	0.496578
hsa-sno-U47	-4.19982	2.28608	16.7038	4.37e-05	0.000588818
hsa-sno-U48	-2.21932	0.815419	0.692493	0.405318	0.734056
hsa-sno-U49B	-2.73435	0.723645	1.06947	0.301064	0.628575
hsa-sno-U50	-4.63206	1.35972	8.58453	0.0033903	0.0207119
hsa-sno-U50B	-4.2159	1.41479	7.39874	0.00652696	0.0349515
hsa-sno-U52	-4.49005	0.961692	3.98894	0.0457999	0.164179
hsa-sno-U53	1.50256	0.722586	0.286783	0.592289	0.774142
hsa-sno-U55	-4.90841	1.52665	10.5315	0.00117356	0.00873639
hsa-sno-U56	-3.23831	0.819063	1.58876	0.207504	0.496578
hsa-sno-U59A	-3.65144	0.809053	2.16218	0.141444	0.38525
hsa-sno-U59B	-2.91692	1.37081	3.7003	0.0544028	0.189156
hsa-sno-U60	-3.0416	1.6109	6.08959	0.0135981	0.0634211
hsa-sno-U61	-2.85847	1.22784	3.47205	0.0624139	0.210677
hsa-sno-U64	-3.46734	1.33686	5.84223	0.015646	0.0716248
hsa-sno-U65	-5.63322	1.26144	8.69303	0.0031943	0.0197932
hsa-sno-U66	-2.62527	0.717625	0.977163	0.3229	0.651622
hsa-sno-U67	-1.10064	0.755608	0.19905	0.655489	0.776296
hsa-sno-U68	-4.64437	1.38462	8.65593	0.00325998	0.0201284
hsa-sno-U70	-5.15697	1.10227	6.30202	0.0120601	0.0570142
hsa-sno-U71a	-3.34346	0.800166	1.72439	0.189129	0.47606
hsa-sno-U71b	0	0.687223	0	1	1
hsa-sno-U71d	-4.68286	1.04801	4.56172	0.0326943	0.128522
hsa-sno-U72	-2.53065	0.711306	0.904536	0.341568	0.66363
hsa-sno-U73a	0.358157	2.20262	0.0433205	0.835123	0.91332
hsa-sno-U74	-1.0969	4.23555	2.75013	0.0972468	0.295487
hsa-sno-U75	-3.0294	0.745132	1.35229	0.244878	0.553208
hsa-sno-U76	-5.30837	1.74993	14.0939	0.000173904	0.00180673
hsa-sno-U78	-6.07688	1.46844	11.8101	0.000589092	0.00501017
hsa-sno-U79	-5.16146	1.62633	12.673	0.000370967	0.00338751
hsa-sno-U8	-1.51697	1.12623	0.714773	0.397864	0.730131
hsa-sno-U80	-3.86342	2.81166	19.9866	7.8e-06	0.000149183
hsa-sno-U81	-4.93476	3.30415	30.5055	3.33e-08	2.06e-06
hsa-sno-U83	-1.29277	0.862058	0.423368	0.515261	0.774142
hsa-sno-U83A	-3.76892	1.33647	6.2781	0.0122239	0.0576319
hsa-sno-U85	-3.33259	0.827866	1.70686	0.191393	0.479964
hsa-sno-U89	-1.46367	0.667384	0.334302	0.563137	0.774142
hsa-sno-U92	-3.82276	0.829332	2.45795	0.116932	0.335333
hsa-sno-U94	-1.46367	0.667384	0.334302	0.563137	0.774142
hsa-sno-U95	-1.13583	3.43111	2.14211	0.143305	0.389098
hsa-sno-U96a	-3.89236	0.837772	2.59025	0.107524	0.318895
hsa-sno-U99	-2.59468	1.7273	4.45095	0.0348817	0.135089
hsa-sno-Z17B	0.323798	0.69995	0.0128793	0.909644	0.962919
hsa-tRNA-Ala-GCA	2.81999	8.84442	28.3954	9.89e-08	4.77e-06
hsa-tRNA-Ala-GCG	2.11094	7.32522	16.5268	4.8e-05	0.000635279
hsa-tRNA-Ala-GCY	2.57106	5.79073	17.148	3.46e-05	0.000476136
hsa-tRNA-Ala-GCY_	0.765194	8.75634	2.49531	0.114186	0.329639
hsa-tRNA-Arg-AGA	2.9151	5.23527	17.2816	3.22e-05	0.000454609
hsa-tRNA-Arg-AGG	1.34092	6.8837	5.42241	0.0198799	0.0864451
hsa-tRNA-Arg-CGA	1.412	2.01896	1.11772	0.29041	0.613265
hsa-tRNA-Arg-CGA_	3.22253	6.39522	25.8629	3.67e-07	1.48e-05
hsa-tRNA-Arg-CGG	2.57552	6.59388	19.0601	1.27e-05	0.000201764
hsa-tRNA-Arg-CGY_	3.47848	7.34203	35.9674	2.01e-09	1.93e-07
hsa-tRNA-Asn-AAC	3.33813	5.92296	25.217	5.12e-07	1.78e-05
hsa-tRNA-Asn-AAT	3.48275	2.08089	3.38135	0.0659379	0.218742
hsa-tRNA-Asp-GAY	0.213383	13.7822	0.22924	0.632088	0.774142
hsa-tRNA-Cys-TGY	1.11927	8.15507	4.95256	0.0260521	0.107372
hsa-tRNA-Gln-CAA	0.636175	5.41906	1.05308	0.3048	0.635606
hsa-tRNA-Gln-CAA_	-2.09095	1.79953	4.09863	0.042918	0.156552
hsa-tRNA-Gln-CAG	-2.00816	3.48616	5.78156	0.0161951	0.0733644
hsa-tRNA-Glu-GAA	1.7936	11.8412	15.3269	9.04e-05	0.0010745
hsa-tRNA-Glu-GAG	3.04491	13.9666	39.3062	3.62e-10	4.49e-08
hsa-tRNA-Glu-GAG_	1.32086	16.7551	9.77643	0.00176763	0.0120268
hsa-tRNA-Gly-GGA	0.739955	11.9846	2.30703	0.12879	0.360405
hsa-tRNA-Gly-GGG	-0.285315	12.7803	0.368549	0.543796	0.774142
hsa-tRNA-Gly-GGY	0.297117	15.6147	0.426307	0.513807	0.774142
hsa-tRNA-His-CAY_	2.10254	9.89116	19.1084	1.24e-05	0.00020026
hsa-tRNA-Ile-ATA	-2.181	4.54391	10.3566	0.00129015	0.00948479
hsa-tRNA-Ile-ATT	2.38152	4.5816	11.9345	0.000551051	0.00470972
hsa-tRNA-Leu-CTA	2.13162	4.97958	10.4231	0.00124447	0.00918792
hsa-tRNA-Leu-CTG	-1.80274	9.27716	13.0071	0.000310317	0.00287977
hsa-tRNA-Leu-CTY	1.03123	8.26533	3.97671	0.0461335	0.165034
hsa-tRNA-Leu-TTA	-0.521656	2.45985	0.359921	0.54855	0.774142
hsa-tRNA-Leu-TTA(m)	-1.46367	0.667384	0.334302	0.563137	0.774142
hsa-tRNA-Leu-TTG	0.855787	4.53222	1.43737	0.230565	0.534452
hsa-tRNA-Lys-AAA	-0.0137606	13.0637	0.000934314	0.975615	1
hsa-tRNA-Lys-AAG	1.38368	12.4848	7.84499	0.00509616	0.0287704
hsa-tRNA-Met	1.95891	4.54976	4.11823	0.0424234	0.155612
hsa-tRNA-Met_	0.374842	3.80076	0.249786	0.617226	0.774142
hsa-tRNA-Met-i	0.296827	5.2345	0.272074	0.601944	0.774142
hsa-tRNA-Phe-TTY	2.5991	6.94605	22.8573	1.74e-06	4.96e-05
hsa-tRNA-Pro-CCA	1.8942	11.3059	16.1236	5.93e-05	0.000758394
hsa-tRNA-Pro-CCG	1.83257	10.7043	14.6371	0.00013032	0.00145875
hsa-tRNA-Pro-CCY	1.837	12.0537	15.4906	8.29e-05	0.000999036
hsa-tRNA-SeC(e)-TGA	-3.0294	0.745132	1.35229	0.244878	0.553208
hsa-tRNA-Ser-AGY	2.17987	7.58225	14.9839	0.000108435	0.00122165
hsa-tRNA-Ser-TCA	2.77334	3.53024	6.77724	0.00923275	0.046976
hsa-tRNA-Ser-TCA(m)	-1.64924	5.53812	9.21086	0.00240584	0.0156922
hsa-tRNA-Ser-TCA_	2.45042	6.69262	20.4125	6.24e-06	0.000133701
hsa-tRNA-Ser-TCG	1.31398	3.38165	2.44134	0.118175	0.338339
hsa-tRNA-Ser-TCY	2.33584	6.87956	19.3271	1.1e-05	0.000182959
hsa-tRNA-Thr-ACA	2.28404	4.22434	9.15041	0.00248662	0.0160981
hsa-tRNA-Thr-ACG	3.26731	5.39079	21.7206	3.15e-06	7.82e-05
hsa-tRNA-Thr-ACG_	3.53013	4.07737	13.8354	0.000199541	0.00202458
hsa-tRNA-Thr-ACY	3.05399	4.73224	15.3703	8.84e-05	0.00105735
hsa-tRNA-Thr-ACY_	3.78589	5.57346	27.043	1.99e-07	8.63e-06
hsa-tRNA-Trp-TGG	4.1226	8.92781	54.3982	1.64e-13	2.84e-10
hsa-tRNA-Tyr-TAC	2.18996	2.72369	4.98863	0.0255144	0.106412
hsa-tRNA-Val-GTA	1.70752	11.214	13.3574	0.000257398	0.00244036
hsa-tRNA-Val-GTG	2.09572	11.353	19.9372	8e-06	0.000149183
hsa-tRNA-Val-GTY	2.02795	10.253	18.083	2.11e-05	0.000308332

## Sheet: APAP miRNAs_Full list
id	logFC	logCPM	LR	PValue	FDR
hsa-miR-223-5p	-8.67761	3.41675	49.8942	1.62268e-12	4.3313e-11
hsa-mir-196b	-8.14841	4.23012	43.8061	3.6258e-11	6.91293e-10
hsa-miR-196b-5p	-8.14475	4.22638	43.8092	3.61996e-11	6.91293e-10
hsa-miR-9-5p	-8.11019	5.64777	86.9657	1.10421e-20	1.9158e-17
hsa-miR-199b-5p	-8.06299	2.87677	46.2669	1.03195e-11	2.45264e-10
hsa-miR-7-5p	-7.58551	6.74565	60.68	6.71484e-15	4.22842e-13
hsa-mir-7-2	-7.41879	5.02014	50.9693	9.38204e-13	2.6685e-11
hsa-mir-7-3	-7.41416	5.01552	50.9851	9.3069e-13	2.6685e-11
hsa-mir-598	-7.31715	2.31584	42.0119	9.07215e-11	1.60614e-09
hsa-miR-598	-7.31715	2.31584	42.0119	9.07215e-11	1.60614e-09
hsa-mir-1246	-7.2107	9.11696	62.4382	2.74931e-15	2.22509e-13
hsa-miR-1246	-7.2107	9.11696	62.4382	2.74931e-15	2.22509e-13
hsa-mir-9-1	-7.05858	7.30832	76.1265	2.66063e-18	7.80161e-16
hsa-mir-9-2	-7.05858	7.30832	76.1265	2.66063e-18	7.80161e-16
hsa-mir-9-3	-7.05765	7.30739	76.099	2.69796e-18	7.80161e-16
hsa-miR-9-3p	-6.9837	8.75573	74.2371	6.92747e-18	1.71702e-15
hsa-mir-1908	-6.72718	3.11822	44.6486	2.3577e-11	4.84866e-10
hsa-miR-1908	-6.72068	3.1108	44.226	2.92563e-11	5.70333e-10
hsa-piRNA-hsa_piR_020345|gb|DQ597945	-6.56959	4.81856	57.6857	3.07527e-14	1.52446e-12
hsa-miR-320d	-6.47641	8.41363	65.6738	5.32098e-16	6.59421e-14
hsa-mir-1537	-6.46593	1.67643	26.5941	2.51008e-07	2.05894e-06
hsa-mir-320d-1	-6.46363	7.38863	64.9378	7.73009e-16	8.38232e-14
hsa-mir-320d-2	-6.46029	7.38447	65.3008	6.42948e-16	7.43677e-14
hsa-mir-7-1	-6.44072	5.23671	47.2118	6.37172e-12	1.62572e-10
hsa-miR-548a-3p	-6.41338	1.98342	24.7111	6.66003e-07	5.04592e-06
hsa-mir-3619	-6.40159	1.60563	25.6114	4.17567e-07	3.30813e-06
hsa-miR-548d-3p	-6.3871	1.64379	24.2713	8.3675e-07	6.20411e-06
hsa-miR-33a-5p	-6.29503	2.1388	30.5067	3.32713e-08	3.2249e-07
hsa-miR-17-3p	-6.25128	3.37271	41.2838	1.31658e-10	2.1755e-09
hsa-miR-1537	-6.22653	1.55784	23.7177	1.11554e-06	8.0644e-06
hsa-mir-760	-6.12265	1.79141	23.5017	1.24805e-06	8.87443e-06
hsa-miR-760	-6.12265	1.79141	23.5017	1.24805e-06	8.87443e-06
hsa-miR-3619-5p	-6.10917	1.4583	21.4476	3.6364e-06	2.31104e-05
hsa-miR-425-3p	-6.09348	4.69766	50.2076	1.38311e-12	3.74952e-11
hsa-mir-33a	-6.02999	2.25266	31.0278	2.54359e-08	2.4933e-07
hsa-miR-142-5p	-5.98483	6.71193	70.2435	5.24182e-17	6.99581e-15
hsa-mir-142	-5.976	7.09003	71.7622	2.4276e-17	4.21189e-15
hsa-let-7b-5p	-5.90567	9.93503	44.9284	2.04373e-11	4.32423e-10
hsa-miR-320c	-5.90481	8.84011	57.1874	3.9621e-14	1.90951e-12
hsa-mir-320c-2	-5.89738	7.82535	57.0146	4.32598e-14	1.92451e-12
hsa-mir-320c-1	-5.89654	7.81505	56.9369	4.50011e-14	1.95192e-12
hsa-let-7b_precursor	-5.85282	9.95106	45.1049	1.86756e-11	4.05028e-10
hsa-sno-U50	-5.82829	1.35972	19.0627	1.26494e-05	7.43959e-05
hsa-miR-142-3p	-5.82251	4.78316	56.7652	4.9107e-14	2.07806e-12
hsa-miR-378a-5p	-5.81802	4.07547	43.6402	3.94642e-11	7.44243e-10
hsa-miR-30e-5p	-5.81048	11.1086	64.5315	9.49991e-16	9.69549e-14
hsa-mir-155	-5.79264	6.24161	71.0056	3.56208e-17	5.15017e-15
hsa-miR-155-5p	-5.79264	6.24161	71.0056	3.56208e-17	5.15017e-15
hsa-miR-378d	-5.77415	5.18563	51.2444	8.15528e-13	2.39821e-11
hsa-mir-1915	-5.75514	1.29489	16.2894	5.43682e-05	0.000284981
hsa-mir-378d-1	-5.75406	4.11727	45.3294	1.6653e-11	3.65733e-10
hsa-mir-378c	-5.73159	6.13489	54.1146	1.89133e-13	7.02813e-12
hsa-miR-378c	-5.73159	6.13489	54.1146	1.89133e-13	7.02813e-12
hsa-miR-210	-5.71597	4.77021	60.6483	6.82397e-15	4.22842e-13
hsa-miR-106b-3p	-5.71067	4.72318	45.9423	1.21786e-11	2.85538e-10
hsa-mir-425	-5.70737	9.12566	62.6374	2.48484e-15	2.22509e-13
hsa-sno-U79	-5.70441	1.62633	24.6755	6.78397e-07	5.11747e-06
hsa-sno-U64	-5.68779	1.33686	16.6483	4.49896e-05	0.000241662
hsa-miR-425-5p	-5.68149	9.04433	62.2863	2.9698e-15	2.24026e-13
hsa-mir-210	-5.67231	4.78564	60.6836	6.70276e-15	4.22842e-13
hsa-sno-U65	-5.63322	1.26144	16.3246	5.33677e-05	0.000280585
hsa-mir-378a	-5.63103	8.82772	62.3873	2.82144e-15	2.22509e-13
hsa-miR-550a-5p	-5.62826	1.25961	16.1578	5.82771e-05	0.000302727
hsa-mir-378d-2	-5.61694	4.07125	44.3073	2.80662e-11	5.53351e-10
hsa-mir-30e	-5.61544	11.1683	62.4185	2.77701e-15	2.22509e-13
hsa-miR-378a-3p	-5.6154	8.76167	62.173	3.14565e-15	2.27404e-13
hsa-mir-223	-5.57249	10.1243	82.9976	8.21534e-20	5.08781e-17
hsa-mir-484	-5.56367	8.34078	73.5588	9.7682e-18	1.88309e-15
hsa-miR-484	-5.56367	8.34078	73.5588	9.7682e-18	1.88309e-15
hsa-miR-223-3p	-5.55247	10.106	82.8623	8.79737e-20	5.08781e-17
hsa-mir-4707	-5.54009	1.57711	21.9589	2.78555e-06	1.81689e-05
hsa-mir-503	-5.5398	2.18481	24.7556	6.50788e-07	4.95227e-06
hsa-miR-503-5p	-5.5398	2.18481	24.7556	6.50788e-07	4.95227e-06
hsa-mir-1290	-5.53706	1.22636	15.1723	9.81338e-05	0.000494948
hsa-miR-1290	-5.53706	1.22636	15.1723	9.81338e-05	0.000494948
hsa-mir-320b-2	-5.53523	8.16302	53.3123	2.84514e-13	1.00741e-11
hsa-miR-320b	-5.53509	9.17817	53.7573	2.26854e-13	8.19981e-12
hsa-mir-320b-1	-5.52453	8.16256	53.0149	3.31025e-13	1.12613e-11
hsa-miR-191-3p	-5.52236	1.2211	15.0365	0.000105453	0.000527266
hsa-miR-582-3p	-5.51222	3.48553	42.6545	6.53131e-11	1.21848e-09
hsa-piRNA-hsa_piR_020450|gb|DQ598104	-5.49	1.80405	13.012	0.000309493	0.00140201
hsa-let-7i_precursor	-5.46308	7.16781	41.8392	9.9099e-11	1.73673e-09
hsa-let-7i-5p	-5.45194	7.1579	41.6119	1.11315e-10	1.93132e-09
hsa-miR-1307-3p	-5.44701	4.81399	45.4205	1.58963e-11	3.53592e-10
hsa-miR-188-5p	-5.44141	3.03276	32.175	1.40892e-08	1.46299e-07
hsa-sno-U78	-5.42349	1.46844	19.9469	7.96246e-06	4.88158e-05
hsa-miR-342-5p	-5.40932	1.1826	13.8904	0.000193781	0.000916104
hsa-miR-130b-3p	-5.40406	5.72213	52.5425	4.21042e-13	1.35279e-11
hsa-mir-200b	-5.38456	1.25198	13.6924	0.00021532	0.000996212
hsa-miR-200b-3p	-5.38456	1.25198	13.6924	0.00021532	0.000996212
hsa-mir-4326	-5.36657	1.38761	13.8645	0.000196476	0.000923812
hsa-miR-4326	-5.36657	1.38761	13.8645	0.000196476	0.000923812
hsa-mir-548d-1	-5.35798	1.1988	13.5084	0.000237494	0.00109298
hsa-mir-548d-2	-5.35798	1.1988	13.5084	0.000237494	0.00109298
hsa-piRNA-hsa_piR_000586|gb|DQ570728	-5.35408	1.49522	19.1163	1.22992e-05	7.30792e-05
hsa-miR-335-3p	-5.35389	2.87957	34.983	3.326e-09	4.03539e-08
hsa-mir-188	-5.33708	3.05516	31.5868	1.90717e-08	1.9238e-07
hsa-miR-1304-5p	-5.33435	1.19124	13.2982	0.000265656	0.00121935
hsa-mir-548e	-5.24102	1.90075	22.1254	2.55409e-06	1.67854e-05
hsa-mir-582	-5.19041	3.81611	41.5538	1.14669e-10	1.96981e-09
hsa-sno-U68	-5.18724	1.38462	17.047	3.64664e-05	0.000200855
hsa-mir-18b	-5.1832	1.49958	16.3874	5.16263e-05	0.000273084
hsa-miR-18b-5p	-5.1832	1.49958	16.3874	5.16263e-05	0.000273084
hsa-mir-1269b	-5.16862	1.10672	11.8636	0.000572413	0.00243416
hsa-miR-1269b	-5.16862	1.10672	11.8636	0.000572413	0.00243416
hsa-sno-U70	-5.15697	1.10227	11.8377	0.000580446	0.00245628
hsa-piRNA-hsa_piR_007336|gb|DQ580006;hsa-piRNA-hsa_piR_011901|gb|DQ586098	-5.15596	1.10158	11.8544	0.000575253	0.00244025
hsa-mir-130b	-5.13918	5.80687	51.7419	6.32966e-13	1.89344e-11
hsa-mir-3615	-5.10447	2.82589	38.8076	4.67707e-10	7.11818e-09
hsa-miR-3615	-5.10447	2.82589	38.8076	4.67707e-10	7.11818e-09
hsa-piRNA-hsa_piR_007336|gb|DQ580006	-5.10196	1.08584	11.4321	0.000721852	0.00298194
hsa-mir-146a	-5.09212	6.90274	46.622	8.60869e-12	2.10367e-10
hsa-miR-146a-5p	-5.09211	6.90149	46.643	8.51721e-12	2.10367e-10
hsa-miR-1915-3p	-5.0673	1.07748	11.0893	0.000868272	0.00352799
hsa-sno-HBII-276	-5.06319	1.31474	15.4666	8.3974e-05	0.000428514
hsa-mir-98	-5.05595	3.15252	31.2559	2.26159e-08	2.25509e-07
hsa-mir-186	-5.05499	8.43348	52.1125	5.24091e-13	1.59526e-11
hsa-miR-186-5p	-5.05499	8.43348	52.1125	5.24091e-13	1.59526e-11
hsa-miR-92b-5p	-5.03857	1.10484	10.8761	0.00097413	0.00389428
hsa-miR-98-5p	-5.02689	2.63668	22.5146	2.0855e-06	1.40246e-05
hsa-sno-ACA18	-5.01506	1.29625	14.8972	0.000113529	0.000561178
hsa-miR-4707-3p	-4.99429	1.34632	14.811	0.000118841	0.000577562
hsa-mir-378i	-4.98926	2.47499	30.39	3.53339e-08	3.36837e-07
hsa-miR-378i	-4.98926	2.47499	30.39	3.53339e-08	3.36837e-07
hsa-mir-548b	-4.98091	1.46821	13.945	0.000188233	0.000892307
hsa-miR-548b-3p	-4.98091	1.46821	13.945	0.000188233	0.000892307
hsa-mir-378e	-4.96987	1.55737	17.1484	3.45703e-05	0.000191017
hsa-miR-378e	-4.96987	1.55737	17.1484	3.45703e-05	0.000191017
hsa-miR-548e	-4.96856	1.76815	19.3338	1.09746e-05	6.58858e-05
hsa-sno-U47	-4.92773	2.28608	32.4343	1.23288e-08	1.29639e-07
hsa-mir-652	-4.92579	5.78119	38.2205	6.31841e-10	9.36961e-09
hsa-miR-652-3p	-4.92329	5.7791	38.2229	6.31059e-10	9.36961e-09
hsa-mir-3928	-4.90784	1.0361	9.90122	0.00165169	0.00629822
hsa-miR-3928	-4.90784	1.0361	9.90122	0.00165169	0.00629822
hsa-sno-ACA48	-4.89654	1.09779	9.92688	0.00162882	0.00625223
hsa-mir-18a	-4.87545	5.91471	57.8274	2.86149e-14	1.4602e-12
hsa-mir-584	-4.87247	1.83852	16.7912	4.17258e-05	0.000226941
hsa-miR-584-5p	-4.87247	1.83852	16.7912	4.17258e-05	0.000226941
hsa-miR-18a-3p	-4.85319	4.44453	50.37	1.27326e-12	3.5219e-11
hsa-mir-17	-4.85061	7.90661	58.9154	1.64599e-14	9.21221e-13
hsa-miR-18a-5p	-4.83651	5.1672	53.1222	3.13422e-13	1.08758e-11
hsa-mir-92a-2	-4.83218	11.6221	60.2221	8.47344e-15	5.06945e-13
hsa-sno-U55	-4.82233	1.52665	18.4879	1.70988e-05	9.85597e-05
hsa-miR-1285-3p	-4.82074	1.01294	9.37774	0.00219636	0.00817745
hsa-miR-92a-3p	-4.82009	12.6288	61.3983	4.66208e-15	3.23548e-13
hsa-miR-20a-5p	-4.81779	8.18048	54.2807	1.73801e-13	6.85331e-12
hsa-mir-548a-1	-4.80948	1.18935	9.29876	0.00229309	0.00848296
hsa-mir-548a-2	-4.80948	1.18935	9.29876	0.00229309	0.00848296
hsa-mir-548a-3	-4.80948	1.18935	9.29876	0.00229309	0.00848296
hsa-mir-92a-1	-4.80745	11.6331	59.7024	1.1034e-14	6.38132e-13
hsa-mir-20a	-4.80488	8.18882	54.1016	1.90387e-13	7.02813e-12
hsa-sno-U76	-4.80361	1.74993	23.2646	1.41173e-06	9.83672e-06
hsa-miR-17-5p	-4.78971	7.82576	58.6609	1.87323e-14	9.84865e-13
hsa-piRNA-hsa_piR_001170|gb|DQ571526	-4.78123	1.46204	15.6321	7.69371e-05	0.000394929
hsa-sno-U44	-4.77085	1.80646	24.4128	7.77522e-07	5.81466e-06
hsa-sno-U81	-4.76448	3.30415	46.5008	9.15801e-12	2.20683e-10
hsa-let-7i-3p	-4.76367	0.999657	9.0043	0.00269345	0.00979694
hsa-mir-19a	-4.75904	9.13225	54.2854	1.73383e-13	6.85331e-12
hsa-miR-19a-3p	-4.75904	9.13225	54.2854	1.73383e-13	6.85331e-12
hsa-mir-1304	-4.75799	2.79434	35.9854	1.98802e-09	2.57404e-08
hsa-piRNA-hsa_piR_016899|gb|DQ593271	-4.75275	0.995947	8.97053	0.0027437	0.00991732
hsa-mir-106a	-4.74982	5.25609	52.6564	3.97312e-13	1.30063e-11
hsa-miR-106a-5p	-4.74982	5.25609	52.6564	3.97312e-13	1.30063e-11
hsa-let-7d-5p	-4.74026	4.93835	45.0067	1.96363e-11	4.20605e-10
hsa-miR-505-5p	-4.73217	1.55413	14.2049	0.000163942	0.000785742
hsa-sno-U80	-4.69532	2.81166	38.9511	4.34552e-10	6.73168e-09
hsa-piRNA-hsa_piR_018292|gb|DQ595186	-4.69375	1.00655	8.62013	0.00332469	0.0118204
hsa-piRNA-hsa_piR_017936|gb|DQ594740	-4.68964	3.93614	50.3614	1.27885e-12	3.5219e-11
hsa-miR-625-5p	-4.68139	1.06036	8.54057	0.00347317	0.0122978
hsa-let-7d_precursor	-4.67718	5.46161	48.3037	3.65064e-12	9.45352e-11
hsa-miR-19b-3p	-4.62573	11.446	58.7223	1.8157e-14	9.84452e-13
hsa-mir-19b-1	-4.62531	10.4432	57.0612	4.22457e-14	1.92451e-12
hsa-mir-19b-2	-4.62453	10.4436	57.0678	4.21051e-14	1.92451e-12
hsa-miR-501-5p	-4.59947	1.76728	14.8659	0.000115429	0.000565734
hsa-miR-4707-5p	-4.57991	0.957594	7.94936	0.00481043	0.0166922
hsa-mir-326	-4.57951	2.19328	23.3318	1.36325e-06	9.57588e-06
hsa-miR-326	-4.57951	2.19328	23.3318	1.36325e-06	9.57588e-06
hsa-miR-769-3p	-4.57623	0.992595	7.87405	0.00501492	0.0173325
hsa-mir-579	-4.56521	1.21795	10.421	0.00124587	0.0049239
hsa-miR-98-3p	-4.56326	1.8069	19.3699	1.07692e-05	6.48772e-05
hsa-miR-185-3p	-4.55268	1.00193	7.78841	0.00525825	0.0181013
hsa-miR-126-5p	-4.54722	2.06351	18.8893	1.38531e-05	8.11995e-05
hsa-miR-579	-4.51308	1.20305	10.0172	0.00155086	0.00599276
hsa-sno-U83A	-4.50959	1.33647	12.9972	0.000311957	0.00140949
hsa-sno-ACA14b	-4.50107	0.940273	7.54268	0.00602544	0.0204983
hsa-sno-U30	-4.49182	2.64287	34.5995	4.05015e-09	4.78027e-08
hsa-mir-320e	-4.46875	0.961185	7.32864	0.00678642	0.022863
hsa-miR-320e	-4.46875	0.961185	7.32864	0.00678642	0.022863
hsa-miR-590-5p	-4.45871	1.35274	11.0151	0.000903711	0.00364637
hsa-miR-629-5p	-4.45107	2.78115	26.5867	2.51969e-07	2.05894e-06
hsa-mir-629	-4.4421	2.9022	28.6148	8.83063e-08	7.77723e-07
hsa-miR-93-5p	-4.43133	7.78716	52.4511	4.41107e-13	1.39149e-11
hsa-sno-U106	-4.42966	0.926532	7.16462	0.00743553	0.0249047
hsa-sno-U22	-4.42831	1.93393	22.611	1.9835e-06	1.33906e-05
hsa-miR-1304-3p	-4.40862	2.55749	30.1523	3.99405e-08	3.7531e-07
hsa-mir-126	-4.39616	2.63746	22.8156	1.7831e-06	1.22765e-05
hsa-let-7d-3p	-4.38563	3.55157	38.072	6.81816e-10	1.0025e-08
hsa-sno-U21	-4.36875	1.33984	12.5581	0.00039449	0.00175497
hsa-miR-16-5p	-4.3463	12.619	45.5907	1.45732e-11	3.3269e-10
hsa-mir-16-2	-4.34563	11.6207	44.6339	2.37543e-11	4.84866e-10
hsa-mir-16-1	-4.34532	11.618	44.6499	2.35615e-11	4.84866e-10
hsa-piRNA-hsa_piR_011901|gb|DQ586098;hsa-piRNA-hsa_piR_007336|gb|DQ580006	-4.3382	0.91	6.70322	0.00962389	0.0310939
hsa-sno-ACA23	-4.3382	0.91	6.70322	0.00962389	0.0310939
hsa-mir-769	-4.32794	4.72678	34.3506	4.60261e-09	5.25364e-08
hsa-miR-324-3p	-4.30746	3.26323	30.3902	3.533e-08	3.36837e-07
hsa-piRNA-hsa_piR_009294|gb|DQ582566	-4.30044	2.88217	31.5216	1.97235e-08	1.97805e-07
hsa-mir-660	-4.29282	6.05882	37.7157	8.18419e-10	1.1639e-08
hsa-mir-200c	-4.2927	1.35425	11.0292	0.00089687	0.0036272
hsa-miR-200c-3p	-4.2927	1.35425	11.0292	0.00089687	0.0036272
hsa-miR-145-3p	-4.29137	1.12805	6.48555	0.0108755	0.0344954
hsa-mir-199b	-4.28949	6.68025	42.3829	7.50419e-11	1.3705e-09
hsa-miR-423-3p	-4.28381	8.22362	46.634	8.55637e-12	2.10367e-10
hsa-miR-1915-5p	-4.283	0.902878	6.40057	0.0114083	0.0359882
hsa-miR-660-5p	-4.28261	6.04941	37.5576	8.87517e-10	1.23187e-08
hsa-sno-HBII-85-29	-4.27732	0.898256	6.4318	0.0112095	0.0354252
hsa-mir-345	-4.27463	4.06183	37.0938	1.1258e-09	1.49104e-08
hsa-miR-345-5p	-4.27463	4.06183	37.0938	1.1258e-09	1.49104e-08
hsa-miR-769-5p	-4.27188	4.67798	33.9832	5.5591e-09	6.26301e-08
hsa-piRNA-hsa_piR_001205|gb|DQ571589	-4.27161	0.899209	6.37509	0.0115733	0.0364423
hsa-piRNA-hsa_piR_017104|gb|DQ593636;hsa-piRNA-hsa_piR_005271|gb|DQ577259	-4.2642	3.04409	39.9569	2.59634e-10	4.20995e-09
hsa-mir-942	-4.25821	1.76201	16.5281	4.79345e-05	0.000255111
hsa-mir-1307	-4.25814	6.37714	34.7983	3.65686e-09	4.37562e-08
hsa-mir-4488	-4.22429	2.78084	28.6931	8.48049e-08	7.50697e-07
hsa-miR-4488	-4.22429	2.78084	28.6931	8.48049e-08	7.50697e-07
hsa-mir-107	-4.209	5.77187	35.631	2.38464e-09	3.01996e-08
hsa-miR-107	-4.209	5.77187	35.631	2.38464e-09	3.01996e-08
hsa-piRNA-hsa_piR_020009|gb|DQ597484	-4.20405	1.51496	13.781	0.000205403	0.000957997
hsa-mir-423	-4.20255	9.82462	42.0171	9.04796e-11	1.60614e-09
hsa-miR-15b-3p	-4.19992	3.80939	34.3663	4.56564e-09	5.24595e-08
hsa-let-7f-1-3p	-4.19691	1.45887	12.0735	0.000511438	0.00219098
hsa-sno-ACA44	-4.17594	1.38091	13.0506	0.000303185	0.0013861
hsa-mir-3177	-4.1749	0.881478	5.96707	0.0145755	0.0449974
hsa-miR-3177-3p	-4.1749	0.881478	5.96707	0.0145755	0.0449974
hsa-piRNA-hsa_piR_015254|gb|DQ590835	-4.17486	4.30275	45.4663	1.55288e-11	3.49902e-10
hsa-mir-93	-4.16666	8.02211	48.8643	2.74298e-12	7.21073e-11
hsa-miR-423-5p	-4.15865	9.23571	37.9441	7.28025e-10	1.0451e-08
hsa-mir-320a	-4.15672	9.93099	41.319	1.29306e-10	2.17266e-09
hsa-miR-320a	-4.15672	9.93099	41.319	1.29306e-10	2.17266e-09
hsa-mir-15a	-4.1425	7.76862	36.5505	1.48763e-09	1.95533e-08
hsa-miR-15a-5p	-4.13854	7.76562	36.5045	1.52316e-09	1.98698e-08
hsa-piRNA-hsa_piR_000753|gb|DQ570940;hsa-piRNA-hsa_piR_009228|gb|DQ582496;hsa-piRNA-hsa_piR_006426|gb|DQ578783	-4.13139	1.36023	11.6182	0.000653107	0.00273046
hsa-miR-199a-3p	-4.13089	7.57314	41.305	1.30234e-10	2.17266e-09
hsa-piRNA-hsa_piR_020439|gb|DQ598084	-4.12251	0.872802	5.74853	0.0165024	0.0502311
hsa-miR-199b-3p	-4.11958	6.54319	39.6378	3.05716e-10	4.86621e-09
hsa-miR-942	-4.11589	1.67435	14.8599	0.000115801	0.000565957
hsa-sno-U27	-4.09882	2.48734	29.4326	5.78953e-08	5.31473e-07
hsa-sno-U29	-4.09286	2.48094	22.6524	1.94122e-06	1.31563e-05
hsa-miR-339-3p	-4.08018	3.11795	31.6132	1.88147e-08	1.90898e-07
hsa-piRNA-hsa_piR_019368|gb|DQ596603	-4.07237	0.863656	5.56001	0.0183754	0.0556392
hsa-mir-6515	-4.06821	0.962173	5.52979	0.0186954	0.0560215
hsa-miR-6515-3p	-4.06821	0.962173	5.52979	0.0186954	0.0560215
hsa-mir-185	-4.06689	7.3183	34.6293	3.9885e-09	4.73976e-08
hsa-miR-185-5p	-4.05708	7.31007	34.4988	4.26523e-09	4.96656e-08
hsa-mir-1976	-4.04387	0.984897	5.41614	0.0199514	0.0595796
hsa-piRNA-hsa_piR_019675|gb|DQ596992	-4.04088	1.42082	6.91872	0.00852981	0.028082
hsa-sno-U102	-4.01114	1.37751	12.1551	0.000489551	0.00211813
hsa-piRNA-hsa_piR_008488|gb|DQ581533	-4.01071	4.86277	45.6997	1.37846e-11	3.18883e-10
hsa-sno-U18A	-4.00748	1.54087	14.8394	0.000117064	0.000570525
hsa-mir-2277	-3.99574	0.852148	5.25839	0.0218412	0.0644465
hsa-mir-491	-3.99144	1.14654	7.4488	0.00634786	0.0214689
hsa-miR-3619-3p	-3.99103	0.852575	5.22749	0.0222326	0.0654899
hsa-mir-1303	-3.98626	0.853003	5.19647	0.0226328	0.0661077
hsa-miR-1303	-3.98626	0.853003	5.19647	0.0226328	0.0661077
hsa-sno-ACA8	-3.96983	0.875978	5.144	0.0233268	0.0677924
hsa-mir-199a-1	-3.96793	6.64725	37.4239	9.50525e-10	1.29855e-08
hsa-mir-199a-2	-3.96793	6.64725	37.4239	9.50525e-10	1.29855e-08
hsa-mir-874	-3.95662	1.86658	14.9618	0.000109708	0.00054384
hsa-miR-874	-3.95662	1.86658	14.9618	0.000109708	0.00054384
hsa-miR-532-5p	-3.94817	5.70354	35.1537	3.04681e-09	3.77586e-08
hsa-piRNA-hsa_piR_002485|gb|DQ573352	-3.9367	0.843369	5.03948	0.024776	0.0714058
hsa-mir-548j	-3.92632	0.993309	4.97658	0.0256927	0.0735591
hsa-miR-548j	-3.92632	0.993309	4.97658	0.0256927	0.0735591
hsa-mir-1910	-3.90939	0.840988	4.92437	0.0264804	0.0749487
hsa-miR-941	-3.90074	2.4086	21.1321	4.28676e-06	2.68503e-05
hsa-mir-941-3	-3.90074	2.4086	21.1321	4.28676e-06	2.68503e-05
hsa-sno-U96a	-3.89236	0.837772	4.8723	0.0272912	0.0769274
hsa-mir-378g	-3.88684	0.838183	4.8405	0.0277988	0.0779175
hsa-miR-378g	-3.88684	0.838183	4.8405	0.0277988	0.0779175
hsa-mir-548k	-3.88125	0.874035	4.80858	0.0283184	0.0786118
hsa-miR-548k	-3.88125	0.874035	4.80858	0.0283184	0.0786118
hsa-mir-30d	-3.86561	9.30257	44.4354	2.6289e-11	5.24417e-10
hsa-miR-30d-5p	-3.86542	9.30244	44.4348	2.62964e-11	5.24417e-10
hsa-mir-338	-3.86387	0.86176	4.75649	0.0291881	0.0801286
hsa-mir-4677	-3.86387	0.86176	4.75649	0.0291881	0.0801286
hsa-miR-4677-3p	-3.86387	0.86176	4.75649	0.0291881	0.0801286
hsa-mir-1285-1	-3.86387	0.835373	4.75649	0.0291881	0.0801286
hsa-mir-1285-2	-3.86387	0.835373	4.75649	0.0291881	0.0801286
hsa-mir-421	-3.85596	4.76876	30.1381	4.02349e-08	3.7531e-07
hsa-miR-421	-3.85596	4.76876	30.1381	4.02349e-08	3.7531e-07
hsa-sno-ACA45	-3.8447	6.00475	31.0483	2.51685e-08	2.4811e-07
hsa-miR-140-5p	-3.8439	2.36791	20.9373	4.74573e-06	2.94066e-05
hsa-sno-U52	-3.83662	0.961692	5.87887	0.0153236	0.0470557
hsa-miR-582-5p	-3.83558	1.82991	12.9289	0.000323543	0.00145805
hsa-sno-HBII-85-25	-3.8288	0.82893	4.65271	0.0310046	0.0841829
hsa-sno-U92	-3.82276	0.829332	4.62043	0.0315934	0.0856476
hsa-sno-U13	-3.80493	0.87922	4.56867	0.0325619	0.0877249
hsa-mir-324	-3.80253	4.68452	29.7552	4.90177e-08	4.52371e-07
hsa-sno-HBII-180C	-3.79703	1.21402	8.57699	0.00340439	0.012079
hsa-mir-429	-3.79236	0.879605	4.50356	0.0338244	0.0907039
hsa-miR-429	-3.79236	0.879605	4.50356	0.0338244	0.0907039
hsa-sno-SNORD127	-3.78698	0.822885	4.51704	0.0335587	0.0902704
hsa-miR-491-5p	-3.78503	1.10021	6.26677	0.0123023	0.0385976
hsa-miR-103a-3p	-3.78503	7.89992	34.5808	4.08922e-09	4.79378e-08
hsa-miR-143-5p	-3.78306	1.50132	10.3688	0.00128162	0.00504221
hsa-mir-103a-1	-3.78033	6.87605	33.826	6.02667e-09	6.57627e-08
hsa-mir-103a-2	-3.77805	6.89934	33.8613	5.91832e-09	6.49892e-08
hsa-mir-642a	-3.77733	1.54661	7.73185	0.00542551	0.0186401
hsa-sno-U50B	-3.76849	1.41479	11.358	0.000751223	0.00308856
hsa-piRNA-hsa_piR_019912|gb|DQ597341	-3.76491	2.59879	25.5868	4.22926e-07	3.33535e-06
hsa-miR-1307-5p	-3.75709	5.68388	27.066	1.96625e-07	1.64804e-06
hsa-mir-941-1	-3.75554	1.73538	12.8464	0.000338135	0.00151986
hsa-sno-ACA11	-3.74955	1.00787	6.11267	0.0134216	0.0418821
hsa-sno-U61	-3.74844	1.22784	7.99802	0.00468285	0.0162821
hsa-miR-126-3p	-3.74605	1.67095	12.3601	0.000438602	0.00192165
hsa-sno-U23	-3.74407	0.81683	4.38149	0.0363313	0.0968275
hsa-mir-2355	-3.74142	1.24226	5.35744	0.020634	0.0615121
hsa-mir-454	-3.73802	1.53051	12.3009	0.000452733	0.00196865
hsa-miR-7-1-3p	-3.7375	2.32807	18.873	1.39713e-05	8.13431e-05
hsa-miR-23a-5p	-3.73733	0.843796	4.34864	0.0370385	0.0982596
hsa-miR-500a-5p	-3.73722	1.9928	13.0383	0.000305181	0.0013861
hsa-miR-500b	-3.73722	1.9928	13.0383	0.000305181	0.0013861
hsa-mir-500b	-3.73721	2.00747	13.0387	0.000305114	0.0013861
hsa-sno-U101	-3.72371	1.027	5.96838	0.0145647	0.0449974
hsa-mir-1284	-3.72357	0.817997	4.28254	0.0385057	0.101531
hsa-miR-1284	-3.72357	0.817997	4.28254	0.0385057	0.101531
hsa-piRNA-hsa_piR_017194|gb|DQ593767	-3.71968	1.17405	7.24952	0.007092	0.0238462
hsa-mir-1248	-3.70468	0.814762	4.23103	0.0396915	0.10434
hsa-miR-1248	-3.70468	0.814762	4.23103	0.0396915	0.10434
hsa-mir-4429	-3.69494	0.998932	5.78063	0.0162037	0.0494086
hsa-miR-4429	-3.69494	0.998932	5.78063	0.0162037	0.0494086
hsa-mir-500a	-3.69406	4.39012	26.5791	2.5297e-07	2.05894e-06
hsa-mir-140	-3.68139	7.26074	39.7364	2.90661e-10	4.66941e-09
hsa-sno-HBII-210	-3.68094	1.60564	11.6989	0.000625361	0.00262078
hsa-miR-15a-3p	-3.67834	0.81191	4.14624	0.041727	0.10936
hsa-miR-16-2-3p	-3.67573	2.51791	21.6449	3.28088e-06	2.09277e-05
hsa-mir-3173	-3.6665	0.861876	4.1284	0.0421691	0.110186
hsa-miR-3173-5p	-3.6665	0.861876	4.1284	0.0421691	0.110186
hsa-miR-140-3p	-3.66537	7.20732	39.5026	3.27622e-10	5.16749e-09
hsa-miR-454-5p	-3.662	1.04764	6.27114	0.012272	0.0385723
hsa-miR-338-5p	-3.65902	0.808672	4.09493	0.0430121	0.112051
hsa-mir-222	-3.6579	8.04646	37.9418	7.28857e-10	1.0451e-08
hsa-miR-222-3p	-3.6579	8.04646	37.9418	7.28857e-10	1.0451e-08
hsa-sno-U59A	-3.65144	0.809053	4.06131	0.0438764	0.11396
hsa-miR-148b-3p	-3.63755	7.91345	33.9096	5.77344e-09	6.41396e-08
hsa-mir-148b	-3.63719	7.91547	33.9115	5.76765e-09	6.41396e-08
hsa-miR-181b-5p	-3.62062	6.95883	29.0955	6.88971e-08	6.1936e-07
hsa-mir-15b	-3.61749	8.59024	34.9158	3.44271e-09	4.14799e-08
hsa-miR-362-3p	-3.61684	1.92441	15.2058	9.64046e-05	0.00048907
hsa-miR-500a-3p	-3.61358	4.11441	25.7155	3.95629e-07	3.1573e-06
hsa-mir-181b-1	-3.61266	5.90959	27.8435	1.31533e-07	1.12418e-06
hsa-piRNA-hsa_piR_016735|gb|DQ593039	-3.60571	10.0784	42.4573	7.22414e-11	1.33339e-09
hsa-mir-181b-2	-3.60044	5.92525	27.6564	1.44893e-07	1.2323e-06
hsa-mir-532	-3.59932	6.11356	32.0344	1.5147e-08	1.54589e-07
hsa-mir-628	-3.59582	1.198	6.45135	0.0110868	0.0351014
hsa-miR-15b-5p	-3.59062	8.52761	34.4523	4.36818e-09	5.05253e-08
hsa-mir-339	-3.59033	5.79763	37.6963	8.26611e-10	1.16599e-08
hsa-miR-660-3p	-3.58392	0.826534	3.87398	0.04904	0.126154
hsa-mir-190b	-3.58098	1.46753	8.63349	0.00330039	0.0117581
hsa-miR-190b	-3.58098	1.46753	8.63349	0.00330039	0.0117581
hsa-miR-3138	-3.57562	0.800073	3.83987	0.0500473	0.127882
hsa-piRNA-hsa_piR_000441|gb|DQ570540	-3.57562	0.800073	3.83987	0.0500473	0.127882
hsa-mir-3138	-3.57562	0.836215	3.83987	0.0500473	0.127882
hsa-mir-501	-3.57128	4.2692	25.4688	4.49601e-07	3.51377e-06
hsa-mir-3667	-3.55518	0.796827	3.78888	0.0515942	0.131641
hsa-piRNA-hsa_piR_020305|gb|DQ597887	-3.53457	0.793582	3.73802	0.0531874	0.135308
hsa-miR-576-3p	-3.53404	1.0186	4.96362	0.025886	0.0739906
hsa-mir-25	-3.53295	8.53596	35.614	2.40556e-09	3.02438e-08
hsa-miR-25-3p	-3.53184	8.53516	35.5955	2.42849e-09	3.03124e-08
hsa-miR-589-5p	-3.53166	3.84994	26.2908	2.93685e-07	2.359e-06
hsa-mir-143	-3.53135	7.87125	37.6084	8.64718e-10	1.20991e-08
hsa-mir-550a-1	-3.52868	1.38939	8.97472	0.0027374	0.00991521
hsa-mir-550a-2	-3.52868	1.38939	8.97472	0.0027374	0.00991521
hsa-miR-143-3p	-3.52471	7.85917	37.3968	9.63806e-10	1.30641e-08
hsa-sno-U83	-3.51379	0.862058	3.6873	0.0548284	0.139075
hsa-mir-92b	-3.5131	7.03226	38.9661	4.31233e-10	6.73168e-09
hsa-tRNA-Gln-CAA_	-3.49845	1.79953	12.677	0.000370179	0.00165959
hsa-miR-92b-3p	-3.49371	7.01848	38.7078	4.9223e-10	7.42625e-09
hsa-mir-3943	-3.48644	0.791419	3.58346	0.0583574	0.146952
hsa-miR-3943	-3.48644	0.791419	3.58346	0.0583574	0.146952
hsa-piRNA-hsa_piR_022296|gb|DQ600515	-3.48644	0.986128	3.58346	0.0583574	0.146952
hsa-miR-339-5p	-3.48418	5.52287	35.0672	3.18516e-09	3.91933e-08
hsa-miR-148a-5p	-3.47685	2.68792	21.0479	4.4794e-06	2.78558e-05
hsa-piRNA-hsa_piR_001159|gb|DQ571511	-3.47021	1.11377	5.83717	0.015691	0.0480988
hsa-sno-ACA66	-3.46598	1.00369	5.29196	0.0214241	0.0634126
hsa-miR-1306-3p	-3.46489	0.788164	3.53266	0.0601711	0.1513
hsa-miR-30e-3p	-3.46306	6.48531	33.8993	5.80399e-09	6.41396e-08
hsa-sno-HBII-85-26	-3.45281	0.784557	3.51689	0.0607462	0.151674
hsa-miR-324-5p	-3.45188	3.93553	23.5716	1.2035e-06	8.66421e-06
hsa-miR-1976	-3.44315	0.912611	3.482	0.0620399	0.154654
hsa-mir-589	-3.43455	3.90449	25.0938	5.4609e-07	4.22976e-06
hsa-mir-3187	-3.43364	1.04184	5.53252	0.0186662	0.0560215
hsa-miR-3187-3p	-3.43364	1.04184	5.53252	0.0186662	0.0560215
hsa-sno-U60	-3.43061	1.6109	11.4793	0.000703757	0.00291413
hsa-miR-877-5p	-3.42387	2.69034	17.3962	3.03436e-05	0.000168738
hsa-sno-HBII-99B	-3.42121	0.822108	3.43146	0.0639653	0.158091
hsa-sno-U25	-3.41834	1.74226	12.395	0.000430476	0.00189562
hsa-sno-HBII-135	-3.41169	1.56402	9.86996	0.00168	0.00639209
hsa-miR-125a-3p	-3.41061	1.10153	5.15996	0.0231134	0.0672847
hsa-sno-U42A	-3.40989	1.25004	7.12015	0.00762223	0.0253412
hsa-mir-542	-3.40766	1.43423	6.52189	0.0106555	0.0340332
hsa-miR-3130-5p	-3.39907	0.778405	3.38107	0.0659493	0.162531
hsa-mir-3140	-3.38883	0.778751	3.34589	0.0673732	0.165805
hsa-mir-1291	-3.38639	1.10776	5.33676	0.0208803	0.061927
hsa-miR-1291	-3.38639	1.10776	5.33676	0.0208803	0.061927
hsa-sno-ACA34	-3.38639	1.10776	5.33676	0.0208803	0.061927
hsa-piRNA-hsa_piR_014620|gb|DQ590013	-3.38147	5.78983	30.1543	3.99007e-08	3.7531e-07
hsa-mir-424	-3.37303	4.38596	23.0105	1.61123e-06	1.11374e-05
hsa-mir-1292	-3.37233	1.01676	4.86815	0.0273569	0.0769274
hsa-miR-1292-5p	-3.37233	1.01676	4.86815	0.0273569	0.0769274
hsa-miR-642a-3p	-3.36626	0.98757	3.29555	0.0694677	0.170476
hsa-miR-424-5p	-3.35998	4.36789	22.755	1.84021e-06	1.26196e-05
hsa-sno-SNORD126	-3.35562	0.775839	3.26016	0.0709824	0.173758
hsa-mir-505	-3.35282	4.03929	26.5235	2.60354e-07	2.101e-06
hsa-miR-501-3p	-3.3454	4.03089	23.7878	1.07563e-06	7.80848e-06
hsa-sno-ACA10	-3.34346	0.772241	3.24536	0.0716261	0.17503
hsa-mir-362	-3.33113	2.54694	17.6253	2.68987e-05	0.000150546
hsa-miR-628-3p	-3.32674	0.971158	4.11615	0.0424757	0.11082
hsa-sno-U14B	-3.32155	0.772921	3.17427	0.0748065	0.181885
hsa-miR-454-3p	-3.3205	1.22128	6.58318	0.0102947	0.0331377
hsa-miR-181a-2-3p	-3.31783	1.54145	7.87421	0.00501448	0.0173325
hsa-miR-2277-5p	-3.30934	0.769323	3.15976	0.0754745	0.182889
hsa-piRNA-hsa_piR_018165|gb|DQ595023	-3.30934	0.769323	3.15976	0.0754745	0.182889
hsa-mir-101-1	-3.30866	9.61007	28.333	1.02138e-07	8.86046e-07
hsa-miR-101-3p	-3.30551	10.6252	29.0983	6.87977e-08	6.1936e-07
hsa-mir-101-2	-3.29995	9.6343	28.1545	1.12006e-07	9.6203e-07
hsa-piRNA-hsa_piR_019676|gb|DQ596993	-3.29805	0.769659	3.12407	0.0771437	0.186154
hsa-miR-642a-5p	-3.29455	1.29458	4.95679	0.0259884	0.0740391
hsa-miR-221-3p	-3.28773	8.30768	35.8017	2.18455e-09	2.80755e-08
hsa-mir-146b	-3.27674	8.37214	32.5177	1.18113e-08	1.25721e-07
hsa-miR-146b-5p	-3.27441	8.36918	32.4546	1.22013e-08	1.2908e-07
hsa-sno-ACA25	-3.2743	0.766398	3.07401	0.0795532	0.190117
hsa-sno-U105	-3.2743	0.766398	3.07401	0.0795532	0.190117
hsa-mir-1301	-3.26356	2.33936	12.3476	0.000441554	0.00192486
hsa-miR-1301	-3.26356	2.33936	12.3476	0.000441554	0.00192486
hsa-mir-570	-3.26256	0.803465	3.0381	0.0813308	0.1933
hsa-miR-570-3p	-3.26256	0.803465	3.0381	0.0813308	0.1933
hsa-piRNA-hsa_piR_016271|gb|DQ592181	-3.26256	0.934526	3.0381	0.0813308	0.1933
hsa-sno-U71d	-3.26158	1.04801	5.20517	0.0225199	0.066
hsa-miR-542-3p	-3.26055	1.40369	5.66429	0.0173137	0.0525162
hsa-mir-221	-3.25299	8.32447	35.0201	3.26314e-09	3.98701e-08
hsa-sno-U31	-3.24632	1.23584	6.97618	0.00826019	0.0272461
hsa-sno-U45A	-3.23909	0.978078	3.84227	0.0499759	0.127882
hsa-mir-4664	-3.2334	0.916889	3.43749	0.0637326	0.157741
hsa-miR-4664-5p	-3.2334	0.916889	3.43749	0.0637326	0.157741
hsa-miR-26b-3p	-3.2261	0.866901	2.95198	0.0857722	0.203022
hsa-sno-ACA20	-3.2261	0.763798	2.95198	0.0857722	0.203022
hsa-sno-mgU6-77	-3.22491	0.903724	3.75804	0.0525541	0.133893
hsa-let-7b-3p	-3.2169	3.40136	23.0951	1.54179e-06	1.07001e-05
hsa-miR-361-5p	-3.21136	7.12484	32.5904	1.13776e-08	1.21852e-07
hsa-mir-625	-3.18864	3.95171	22.4197	2.19115e-06	1.46781e-05
hsa-sno-U74	-3.18741	4.23555	21.3943	3.73881e-06	2.36746e-05
hsa-mir-361	-3.18431	7.20087	32.2029	1.38886e-08	1.45161e-07
hsa-miR-2355-3p	-3.18106	1.03943	3.25963	0.0710052	0.173758
hsa-mir-128-2	-3.1792	3.81003	22.254	2.38855e-06	1.58173e-05
hsa-sno-ACA6	-3.17622	0.757264	2.85225	0.0912463	0.214225
hsa-sno-U18B	-3.17622	0.757264	2.85225	0.0912463	0.214225
hsa-sno-ACA57	-3.17565	1.05432	4.03389	0.044595	0.115654
hsa-mir-148a	-3.17296	10.0846	29.3457	6.055e-08	5.52917e-07
hsa-miR-148a-3p	-3.16977	10.0754	29.257	6.33869e-08	5.75792e-07
hsa-miR-103a-2-5p	-3.16519	1.47815	6.81178	0.00905584	0.0297573
hsa-sno-snR39B	-3.15822	1.15847	5.90927	0.0150614	0.0463453
hsa-miR-34c-5p	-3.15244	3.87802	16.0713	6.10031e-05	0.000315941
hsa-sno-U36B	-3.15086	0.753999	2.80258	0.0941129	0.220062
hsa-miR-1254	-3.14666	0.948772	3.87261	0.0490802	0.126154
hsa-miR-505-3p	-3.13773	3.83452	24.0478	9.39719e-07	6.87938e-06
hsa-let-7f-1_precursor	-3.13285	6.30006	28.343	1.01616e-07	8.86046e-07
hsa-sno-U14A	-3.12402	0.754638	2.72948	0.0985113	0.228805
hsa-mir-618	-3.11756	1.93116	8.94205	0.0027868	0.0100522
hsa-miR-128	-3.10467	4.92467	24.575	7.14744e-07	5.36832e-06
hsa-mir-450b	-3.10251	2.18961	10.0772	0.00150112	0.0058135
hsa-miR-450b-5p	-3.10251	2.18961	10.0772	0.00150112	0.0058135
hsa-sno-HBI-100	-3.10236	0.847571	3.04573	0.0809498	0.193188
hsa-sno-ACA55	-3.09774	0.751365	2.67981	0.101628	0.234473
hsa-piRNA-hsa_piR_001042|gb|DQ571335	-3.09479	1.65957	9.76632	0.00177738	0.00673308
hsa-sno-U17b	-3.09379	1.98196	13.7901	0.000204407	0.00095592
hsa-let-7f-5p	-3.08677	7.29051	28.3399	1.01778e-07	8.86046e-07
hsa-mir-3150b	-3.08363	0.751682	2.64297	0.104009	0.239014
hsa-miR-3150b-3p	-3.08363	0.751682	2.64297	0.104009	0.239014
hsa-sno-U105B	-3.08363	0.751682	2.64297	0.104009	0.239014
hsa-piRNA-hsa_piR_012681|gb|DQ587153	-3.0782	1.01236	4.32573	0.0375404	0.0994389
hsa-mir-20b	-3.06857	0.91951	3.2351	0.0720757	0.175634
hsa-miR-20b-5p	-3.06857	0.91951	3.2351	0.0720757	0.175634
hsa-miR-146b-3p	-3.06313	0.932323	2.914	0.0878141	0.207007
hsa-let-7f-2_precursor	-3.05738	6.27073	27.1516	1.88109e-07	1.58432e-06
hsa-let-7a-3p	-3.05724	3.60022	23.9912	9.67766e-07	7.05494e-06
hsa-piRNA-hsa_piR_004281|gb|DQ575840	-3.05669	0.748407	2.59337	0.107312	0.245628
hsa-miR-548o-3p	-3.05585	1.24474	4.93994	0.0262429	0.0746417
hsa-mir-590	-3.05518	2.8176	14.1077	0.000172634	0.000822856
hsa-miR-625-3p	-3.0444	3.86989	20.2206	6.90072e-06	4.24566e-05
hsa-miR-629-3p	-3.03945	0.999372	2.87989	0.0896919	0.211147
hsa-mir-877	-3.03145	2.91548	16.3415	5.28934e-05	0.000278936
hsa-piRNA-hsa_piR_010541|gb|DQ584197	-3.0294	0.745132	2.5439	0.110721	0.25177
hsa-sno-U75	-3.0294	0.745132	2.5439	0.110721	0.25177
hsa-tRNA-SeC(e)-TGA	-3.0294	0.745132	2.5439	0.110721	0.25177
hsa-miR-93-3p	-3.0273	5.19398	26.6446	2.44531e-07	2.02029e-06
hsa-mir-181d	-3.01433	0.968963	2.50677	0.113358	0.256089
hsa-miR-181d	-3.01433	0.968963	2.50677	0.113358	0.256089
hsa-mir-32	-3.00613	3.25838	18.1777	2.01223e-05	0.000114092
hsa-miR-32-5p	-3.00613	3.25838	18.1777	2.01223e-05	0.000114092
hsa-miR-618	-3.00585	1.87964	8.16113	0.00427977	0.0149404
hsa-sno-ACA26	-3.00559	0.836007	2.77706	0.0956234	0.222694
hsa-miR-133a	-3.00176	0.867967	2.49457	0.11424	0.257411
hsa-mir-378h	-2.99896	0.773341	2.46948	0.116077	0.260534
hsa-miR-378h	-2.99896	0.773341	2.46948	0.116077	0.260534
hsa-miR-20a-3p	-2.99088	1.40242	6.52645	0.0106282	0.0340221
hsa-mir-128-1	-2.98889	3.99175	21.1777	4.18604e-06	2.64101e-05
hsa-sno-snR38C	-2.98632	0.742163	2.45737	0.116975	0.261792
hsa-sno-ACA7	-2.97933	1.32182	6.78693	0.00918277	0.0301023
hsa-mir-597	-2.97058	0.74247	2.42001	0.119794	0.266644
hsa-miR-597	-2.97058	0.74247	2.42001	0.119794	0.266644
hsa-mir-378f	-2.94181	0.780486	2.37068	0.123633	0.272905
hsa-miR-378f	-2.94181	0.780486	2.37068	0.123633	0.272905
hsa-miR-2355-5p	-2.94181	0.88656	2.37068	0.123633	0.272905
hsa-miR-28-3p	-2.93589	5.744	21.694	3.19783e-06	2.0549e-05
hsa-miR-193a-5p	-2.93526	5.81761	26.7616	2.3017e-07	1.91074e-06
hsa-mir-4421	-2.91263	0.735908	2.32148	0.127598	0.27882
hsa-miR-4421	-2.91263	0.735908	2.32148	0.127598	0.27882
hsa-sno-ACA9	-2.91263	0.735908	2.32148	0.127598	0.27882
hsa-mir-106b	-2.90655	6.89044	25.5446	4.32279e-07	3.39368e-06
hsa-miR-33a-3p	-2.90174	0.850772	2.51019	0.113112	0.256089
hsa-miR-3667-5p	-2.89576	0.736207	2.28384	0.130728	0.28494
hsa-mir-193a	-2.88918	6.03202	26.8329	2.2183e-07	1.85036e-06
hsa-miR-628-5p	-2.88114	0.908186	2.46567	0.116358	0.260828
hsa-miR-153	-2.87854	0.736507	2.24604	0.133957	0.289074
hsa-miR-16-1-3p	-2.87854	0.736507	2.24604	0.133957	0.289074
hsa-miR-30c-1-3p	-2.87854	0.736507	2.24604	0.133957	0.289074
hsa-miR-548h-5p	-2.87854	0.736507	2.24604	0.133957	0.289074
hsa-rRNA-5S	-2.87237	14.8145	32.1644	1.41662e-08	1.46299e-07
hsa-mir-30c-1	-2.86881	10.4611	32.8896	9.75458e-09	1.05776e-07
hsa-miR-30c-5p	-2.86787	11.4613	34.0635	5.33435e-09	6.04909e-08
hsa-mir-30c-2	-2.86634	10.4593	32.8471	9.96978e-09	1.07438e-07
hsa-piRNA-hsa_piR_023338|gb|DQ601914	-2.86574	0.760622	2.23471	0.134942	0.290116
hsa-sno-E2	-2.86574	0.732923	2.23471	0.134942	0.290116
hsa-mir-3127	-2.84808	0.733219	2.19685	0.138293	0.295491
hsa-miR-3127-5p	-2.84808	0.733219	2.19685	0.138293	0.295491
hsa-miR-502-3p	-2.84715	3.3042	16.5456	4.74936e-05	0.000253543
hsa-sno-HBII-180A	-2.84177	1.01292	3.72051	0.0537478	0.136534
hsa-sno-HBI-61	-2.84171	0.852949	2.57725	0.10841	0.247815
hsa-mir-4685	-2.83528	0.794184	2.18572	0.139296	0.296539
hsa-miR-4685-3p	-2.83528	0.794184	2.18572	0.139296	0.296539
hsa-piRNA-hsa_piR_001169|gb|DQ571525	-2.83528	0.72964	2.18572	0.139296	0.296539
hsa-mir-27a	-2.83092	5.07698	22.7265	1.86774e-06	1.2708e-05
hsa-miR-27a-3p	-2.83092	5.07698	22.7265	1.86774e-06	1.2708e-05
hsa-mir-502	-2.82819	3.32157	16.6844	4.41424e-05	0.000237848
hsa-miR-2277-3p	-2.81716	0.729932	2.14779	0.142776	0.300261
hsa-mir-3130-1	-2.81716	0.729932	2.14779	0.142776	0.300261
hsa-mir-3130-2	-2.81716	0.729932	2.14779	0.142776	0.300261
hsa-mir-4479	-2.81716	0.729932	2.14779	0.142776	0.300261
hsa-miR-4479	-2.81716	0.729932	2.14779	0.142776	0.300261
hsa-sno-ACA35	-2.81716	0.729932	2.14779	0.142776	0.300261
hsa-let-7a-3_precursor	-2.80932	7.46926	22.2724	2.36579e-06	1.57266e-05
hsa-let-7a-1_precursor	-2.80056	7.46865	22.1382	2.53715e-06	1.67374e-05
hsa-let-7a-5p	-2.7983	9.01631	22.3381	2.2862e-06	1.5256e-05
hsa-let-7a-2_precursor	-2.79323	7.41375	21.7938	3.03577e-06	1.95802e-05
hsa-miR-664a-5p	-2.78811	1.48574	5.28951	0.0214543	0.0634126
hsa-miR-34b-5p	-2.78517	1.17698	2.71847	0.0991931	0.23008
hsa-sno-SNORD119	-2.77659	0.843799	2.42043	0.119762	0.266644
hsa-mir-2110	-2.76899	2.71421	11.7443	0.000610296	0.00257006
hsa-miR-2110	-2.76899	2.71421	11.7443	0.000610296	0.00257006
hsa-miR-25-5p	-2.76676	0.726935	2.06071	0.15114	0.314422
hsa-miR-3140-5p	-2.76676	0.726935	2.06071	0.15114	0.314422
hsa-piRNA-hsa_piR_000560|gb|DQ570698	-2.76676	0.726935	2.06071	0.15114	0.314422
hsa-mir-200a	-2.74734	0.727224	2.02239	0.154995	0.320521
hsa-miR-200a-3p	-2.74734	0.727224	2.02239	0.154995	0.320521
hsa-sno-ACA24	-2.74105	0.841433	2.32329	0.12745	0.27882
hsa-sno-U49B	-2.73435	0.723645	2.01185	0.156075	0.32113
hsa-mir-627	-2.73435	0.765229	2.01185	0.156075	0.32113
hsa-miR-21-3p	-2.71933	1.52678	4.66565	0.0307718	0.0836819
hsa-miR-362-5p	-2.71903	1.7259	6.60974	0.0101422	0.0327077
hsa-mir-576	-2.71554	1.49305	5.70642	0.0169029	0.0513601
hsa-mir-548o	-2.71498	0.967362	2.51737	0.112598	0.255369
hsa-mir-548o-2	-2.71498	0.967362	2.51737	0.112598	0.255369
hsa-sno-HBII-85-27	-2.7144	0.723931	1.97347	0.16008	0.327523
hsa-sno-mgh28S-2409	-2.7144	0.723931	1.97347	0.16008	0.327523
hsa-mir-624	-2.70219	0.830423	2.05613	0.151595	0.314614
hsa-miR-624-5p	-2.70219	0.830423	2.05613	0.151595	0.314614
hsa-sno-U71a	-2.69003	0.800166	2.04257	0.152951	0.31705
hsa-sno-ACA13	-2.68091	0.720638	1.92468	0.165342	0.336304
hsa-miR-574-5p	-2.67564	1.43884	4.47324	0.0344297	0.0919725
hsa-miR-4423-5p	-2.67247	0.96204	2.4089	0.120647	0.267677
hsa-sno-ACA62	-2.67053	0.958261	2.92221	0.0873683	0.206237
hsa-mir-134	-2.66724	1.00677	2.41695	0.120028	0.266644
hsa-miR-134	-2.66724	1.00677	2.41695	0.120028	0.266644
hsa-mir-34c	-2.66534	4.48012	13.8025	0.000203067	0.00095222
hsa-let-7g_precursor	-2.66037	6.15256	21.8585	2.93515e-06	1.9073e-05
hsa-let-7g-5p	-2.65865	6.1515	21.8461	2.95411e-06	1.91246e-05
hsa-mir-1254-1	-2.65689	0.801274	1.9539	0.162167	0.330623
hsa-mir-1254-2	-2.65689	0.801274	1.9539	0.162167	0.330623
hsa-tRNA-Gln-CAG	-2.65605	3.48616	11.275	0.000785584	0.0032146
hsa-miR-514a-3p	-2.64683	0.79986	1.87602	0.170787	0.346567
hsa-mir-616	-2.64154	1.49295	4.22428	0.0398494	0.104597
hsa-mir-342	-2.63879	8.20912	23.5183	1.23733e-06	8.87097e-06
hsa-miR-130b-5p	-2.63596	1.93044	8.53159	0.00349035	0.0123335
hsa-miR-616-3p	-2.62527	0.717625	1.83736	0.175261	0.35399
hsa-sno-ACA40	-2.62527	0.717625	1.83736	0.175261	0.35399
hsa-sno-U66	-2.62527	0.717625	1.83736	0.175261	0.35399
hsa-miR-342-3p	-2.62391	8.20102	23.3782	1.33078e-06	9.42411e-06
hsa-miR-550a-3p	-2.61525	1.81852	6.1854	0.0128809	0.0402673
hsa-mir-28	-2.61148	6.32325	18.4614	1.73378e-05	9.9606e-05
hsa-mir-145	-2.60854	5.80016	19.8386	8.42627e-06	5.11174e-05
hsa-miR-590-3p	-2.60658	2.51863	9.19323	0.00242912	0.00890867
hsa-mir-3154	-2.6032	0.717904	1.79852	0.179891	0.358748
hsa-miR-3154	-2.6032	0.717904	1.79852	0.179891	0.358748
hsa-mir-4745	-2.6032	0.717904	1.79852	0.179891	0.358748
hsa-miR-4745-5p	-2.6032	0.717904	1.79852	0.179891	0.358748
hsa-piRNA-hsa_piR_016664|gb|DQ592938	-2.6032	0.717904	1.79852	0.179891	0.358748
hsa-sno-U67	-2.6032	0.755608	1.79852	0.179891	0.358748
hsa-mir-577	-2.59507	1.56058	5.10627	0.0238395	0.0690465
hsa-miR-577	-2.59507	1.56058	5.10627	0.0238395	0.0690465
hsa-miR-532-3p	-2.59111	3.98161	16.2196	5.64075e-05	0.00029478
hsa-mir-940	-2.59105	1.56091	5.01505	0.025128	0.0721805
hsa-miR-940	-2.59105	1.56091	5.01505	0.025128	0.0721805
hsa-mir-335	-2.58526	7.47269	18.6729	1.55169e-05	9.00396e-05
hsa-piRNA-hsa_piR_017791|gb|DQ594556	-2.58487	0.79158	1.82624	0.176573	0.355399
hsa-sno-U46	-2.58487	0.79158	1.82624	0.176573	0.355399
hsa-piRNA-hsa_piR_006001|gb|DQ578235	-2.58382	1.28051	4.49572	0.0339799	0.0909801
hsa-piRNA-hsa_piR_019823|gb|DQ597216	-2.57589	2.99746	11.5156	0.000690142	0.00286458
hsa-miR-145-5p	-2.57391	5.77367	19.2671	1.13648e-05	6.7993e-05
hsa-miR-2116-5p	-2.56727	0.742579	1.74988	0.185892	0.366503
hsa-mir-3150a	-2.56727	0.714605	1.74988	0.185892	0.366503
hsa-miR-3150a-3p	-2.56727	0.714605	1.74988	0.185892	0.366503
hsa-mir-5690	-2.56727	0.714605	1.74988	0.185892	0.366503
hsa-sno-U32A	-2.56727	0.714605	1.74988	0.185892	0.366503
hsa-piRNA-hsa_piR_018780|gb|DQ595807	-2.56727	0.77016	1.74988	0.185892	0.366503
hsa-piRNA-hsa_piR_017178|gb|DQ593744	-2.54823	1.29261	4.7129	0.0299371	0.0815397
hsa-miR-124-3p	-2.54487	4.52476	9.63617	0.00190783	0.00718022
hsa-sno-ACA33	-2.53065	0.711306	1.70136	0.19211	0.377903
hsa-sno-U72	-2.53065	0.711306	1.70136	0.19211	0.377903
hsa-piRNA-hsa_piR_020490|gb|DQ598167;hsa-piRNA-hsa_piR_000775|gb|DQ570968;hsa-piRNA-hsa_piR_007979|gb|DQ580854	-2.53033	3.33114	15.9076	6.65119e-05	0.000343447
hsa-miR-361-3p	-2.52597	2.89909	11.3224	0.000765765	0.0031409
hsa-tRNA-Ile-ATA	-2.50721	4.54391	15.3884	8.75257e-05	0.000445329
hsa-mir-191	-2.50007	9.26871	24.2984	8.25084e-07	6.14387e-06
hsa-miR-193a-3p	-2.49967	3.16177	12.5774	0.000390445	0.00174145
hsa-mir-1237	-2.49742	0.848761	1.67114	0.196106	0.384892
hsa-miR-1237-3p	-2.49742	0.848761	1.67114	0.196106	0.384892
hsa-miR-191-5p	-2.4937	9.26468	24.2043	8.66374e-07	6.39642e-06
hsa-mir-550a-3	-2.49356	1.14188	3.09379	0.0785914	0.189383
hsa-miR-335-5p	-2.4861	7.39929	17.5018	2.87038e-05	0.000160132
hsa-miR-193b-5p	-2.48502	1.47596	3.5166	0.0607569	0.151674
hsa-miR-219-5p	-2.48413	0.880201	1.64155	0.200113	0.390547
hsa-piRNA-hsa_piR_000805|gb|DQ571003	-2.47956	4.55722	16.7978	4.15824e-05	0.000226941
hsa-mir-3912	-2.46862	0.708276	1.6138	0.203958	0.395383
hsa-miR-3912	-2.46862	0.708276	1.6138	0.203958	0.395383
hsa-mir-548l	-2.46862	0.708276	1.6138	0.203958	0.395383
hsa-miR-548l	-2.46862	0.708276	1.6138	0.203958	0.395383
hsa-miR-122-5p	-2.45553	4.67635	12.4775	0.000411888	0.00182302
hsa-sno-ACA3-2	-2.44563	0.925033	2.2711	0.131807	0.286932
hsa-mir-3916	-2.44327	0.746426	1.57445	0.209562	0.404147
hsa-miR-3916	-2.44327	0.746426	1.57445	0.209562	0.404147
hsa-sno-HBII-438A	-2.42978	0.704975	1.56549	0.210864	0.404147
hsa-sno-HBII-438B	-2.42978	0.704975	1.56549	0.210864	0.404147
hsa-mir-1180	-2.42168	2.66988	9.18968	0.00243384	0.00890867
hsa-miR-1180	-2.42168	2.66988	9.18968	0.00243384	0.00890867
hsa-mir-4532	-2.42091	1.75761	6.76058	0.00931933	0.0302225
hsa-miR-4532	-2.42091	1.75761	6.76058	0.00931933	0.0302225
hsa-mir-301a	-2.41902	2.38791	9.7031	0.00183958	0.0069384
hsa-sno-U59B	-2.41216	1.37081	4.59635	0.0320401	0.0864534
hsa-miR-301a-3p	-2.41131	2.34377	9.46141	0.0020984	0.0078295
hsa-miR-3667-3p	-2.40364	0.705239	1.52608	0.216702	0.412256
hsa-mir-4661	-2.40364	0.705239	1.52608	0.216702	0.412256
hsa-miR-4661-5p	-2.40364	0.705239	1.52608	0.216702	0.412256
hsa-miR-92a-1-5p	-2.40364	0.733338	1.52608	0.216702	0.412256
hsa-sno-U45C	-2.40364	0.705239	1.52608	0.216702	0.412256
hsa-miR-148b-5p	-2.40318	0.811448	1.63795	0.200607	0.390633
hsa-mir-651	-2.39706	1.28071	2.78848	0.0949443	0.221409
hsa-miR-651	-2.39706	1.28071	2.78848	0.0949443	0.221409
hsa-mir-124-1	-2.39671	2.97584	7.11967	0.00762426	0.0253412
hsa-mir-124-2	-2.39671	2.97584	7.11967	0.00762426	0.0253412
hsa-mir-124-3	-2.39671	2.97584	7.11967	0.00762426	0.0253412
hsa-piRNA-hsa_piR_020357|gb|DQ597960	-2.37339	1.05338	2.68126	0.101535	0.234473
hsa-miR-106b-5p	-2.35474	6.47036	18.8764	1.39469e-05	8.13431e-05
hsa-miR-616-5p	-2.34727	1.44227	2.9901	0.0837748	0.198836
hsa-mir-6511b-1	-2.34148	0.942964	1.66324	0.197166	0.385663
hsa-miR-6511b-3p	-2.34148	0.942964	1.66324	0.197166	0.385663
hsa-mir-1226	-2.31922	1.16961	2.70506	0.10003	0.231403
hsa-miR-1226-3p	-2.31922	1.16961	2.70506	0.10003	0.231403
hsa-piRNA-hsa_piR_001207|gb|DQ571591	-2.29394	1.96411	8.30243	0.00395921	0.0138772
hsa-mir-548n	-2.29311	0.72706	1.39003	0.2384	0.441767
hsa-miR-548n	-2.29311	0.72706	1.39003	0.2384	0.441767
hsa-mir-588	-2.29311	0.698888	1.39003	0.2384	0.441767
hsa-miR-627	-2.29311	0.740995	1.39003	0.2384	0.441767
hsa-miR-331-5p	-2.26364	0.727349	1.35016	0.24525	0.448375
hsa-mir-1225	-2.26364	0.699146	1.35016	0.24525	0.448375
hsa-miR-1225-5p	-2.26364	0.699146	1.35016	0.24525	0.448375
hsa-mir-1295a	-2.26364	0.699146	1.35016	0.24525	0.448375
hsa-miR-1295a	-2.26364	0.699146	1.35016	0.24525	0.448375
hsa-mir-363	-2.26364	0.699146	1.35016	0.24525	0.448375
hsa-miR-363-3p	-2.26364	0.699146	1.35016	0.24525	0.448375
hsa-mir-378b	-2.26364	0.699146	1.35016	0.24525	0.448375
hsa-miR-378b	-2.26364	0.699146	1.35016	0.24525	0.448375
hsa-miR-491-3p	-2.26364	0.699146	1.35016	0.24525	0.448375
hsa-mir-939	-2.26364	0.699146	1.35016	0.24525	0.448375
hsa-mir-21	-2.2559	12.1126	19.0937	1.24457e-05	7.36263e-05
hsa-miR-21-5p	-2.25546	12.112	19.089	1.24762e-05	7.36263e-05
hsa-mir-181a-2	-2.25479	6.44991	12.4923	0.000408634	0.00181325
hsa-miR-181a-5p	-2.23832	7.43257	12.4443	0.000419274	0.001851
hsa-mir-497	-2.23282	1.02382	1.76632	0.183838	0.364941
hsa-miR-497-5p	-2.23282	1.02382	1.76632	0.183838	0.364941
hsa-sno-U85	-2.23093	0.827866	1.46235	0.226557	0.425868
hsa-piRNA-hsa_piR_016792|gb|DQ593109	-2.23005	1.28933	1.21686	0.269978	0.476998
hsa-mir-122	-2.2274	4.83932	11.2123	0.00081259	0.00330949
hsa-mir-181a-1	-2.22393	6.42043	11.9958	0.000533207	0.00227861
hsa-mir-592	-2.21932	0.793591	1.30207	0.253836	0.457802
hsa-miR-592	-2.21932	0.793591	1.30207	0.253836	0.457802
hsa-miR-3140-3p	-2.21932	0.695835	1.30207	0.253836	0.457802
hsa-mir-5001	-2.21932	0.73802	1.30207	0.253836	0.457802
hsa-miR-5001-3p	-2.21932	0.73802	1.30207	0.253836	0.457802
hsa-sno-ACA67	-2.21932	0.695835	1.30207	0.253836	0.457802
hsa-sno-ACA67B	-2.21932	0.695835	1.30207	0.253836	0.457802
hsa-miR-24-3p	-2.21851	9.25792	18.6341	1.58364e-05	9.15872e-05
hsa-mir-24-1	-2.21664	8.25362	18.2331	1.95454e-05	0.00011155
hsa-sno-U95	-2.21455	3.43111	8.75783	0.00308275	0.011028
hsa-piRNA-hsa_piR_003824|gb|DQ575203	-2.21231	0.761585	1.2113	0.271075	0.477962
hsa-mir-24-2	-2.20725	8.26977	18.112	2.08286e-05	0.000117712
hsa-miR-6087	-2.20609	3.33601	10.4017	0.00125899	0.00496441
hsa-mir-6087	-2.17696	3.40732	10.3612	0.00128693	0.00505162
hsa-piRNA-hsa_piR_020490|gb|DQ598167;hsa-piRNA-hsa_piR_000775|gb|DQ570968	-2.1766	2.14111	6.997	0.00816465	0.0269822
hsa-piRNA-hsa_piR_019354|gb|DQ596587	-2.17626	0.790407	1.26057	0.261544	0.467118
hsa-mir-1256	-2.17389	0.692525	1.2541	0.262771	0.467118
hsa-mir-133a-1	-2.17389	0.758322	1.2541	0.262771	0.467118
hsa-mir-133a-2	-2.17389	0.758322	1.2541	0.262771	0.467118
hsa-miR-509-5p	-2.17389	0.692525	1.2541	0.262771	0.467118
hsa-piRNA-hsa_piR_004210|gb|DQ575737	-2.17389	0.692525	1.2541	0.262771	0.467118
hsa-piRNA-hsa_piR_012370|gb|DQ586741	-2.17389	0.692525	1.2541	0.262771	0.467118
hsa-piRNA-hsa_piR_017033|gb|DQ593538	-2.17389	0.692525	1.2541	0.262771	0.467118
hsa-piRNA-hsa_piR_021145|gb|DQ599058	-2.17389	0.692525	1.2541	0.262771	0.467118
hsa-sno-U15B	-2.17389	0.692525	1.2541	0.262771	0.467118
hsa-mir-873	-2.17389	0.720769	1.2541	0.262771	0.467118
hsa-miR-873-3p	-2.17389	0.720769	1.2541	0.262771	0.467118
hsa-piRNA-hsa_piR_021214|gb|DQ599147	-2.17	1.30151	2.56941	0.108948	0.248717
hsa-mir-219-1	-2.16372	0.883337	1.14296	0.285027	0.4994
hsa-sno-ACA53	-2.15587	1.09347	1.80967	0.178547	0.358542
hsa-mir-340	-2.14923	5.61838	10.3063	0.00132575	0.0051806
hsa-miR-340-5p	-2.14923	5.61838	10.3063	0.00132575	0.0051806
hsa-piRNA-hsa_piR_020541|gb|DQ598252	-2.14831	3.23621	8.80482	0.00300435	0.0107697
hsa-sno-U56	-2.13664	0.819063	1.30282	0.253699	0.457802
hsa-mir-1260a	-2.12874	3.8767	11.5969	0.000660626	0.00274865
hsa-miR-1260a	-2.12874	3.8767	11.5969	0.000660626	0.00274865
hsa-mir-3200	-2.11191	0.96201	1.47527	0.224516	0.422947
hsa-miR-3200-3p	-2.11191	0.96201	1.47527	0.224516	0.422947
hsa-mir-194-1	-2.09995	5.11768	11.3891	0.000738783	0.00304463
hsa-mir-671	-2.09825	2.00063	4.72722	0.0296889	0.0811185
hsa-let-7c	-2.09391	4.58315	9.20109	0.00241871	0.00890867
hsa-let-7c_precursor	-2.09391	4.58315	9.20109	0.00241871	0.00890867
hsa-mir-374b	-2.07951	6.32902	14.8695	0.000115208	0.000565734
hsa-miR-374b-5p	-2.07951	6.32902	14.8695	0.000115208	0.000565734
hsa-mir-29c	-2.06237	3.82252	10.2762	0.00134754	0.0052539
hsa-miR-27b-3p	-2.06001	6.1369	14.6678	0.000128219	0.000619665
hsa-mir-449c	-2.05871	0.72795	1.12566	0.288702	0.4994
hsa-mir-6503	-2.05871	0.72795	1.12566	0.288702	0.4994
hsa-mir-153-1	-2.05871	0.689708	1.12566	0.288702	0.4994
hsa-mir-153-2	-2.05871	0.689708	1.12566	0.288702	0.4994
hsa-miR-449c-5p	-2.05871	0.689708	1.12566	0.288702	0.4994
hsa-mir-4659a	-2.05871	0.689708	1.12566	0.288702	0.4994
hsa-miR-4659a-3p	-2.05871	0.689708	1.12566	0.288702	0.4994
hsa-mir-6500	-2.05871	0.689708	1.12566	0.288702	0.4994
hsa-miR-6500-3p	-2.05871	0.689708	1.12566	0.288702	0.4994
hsa-miR-6503-3p	-2.05871	0.689708	1.12566	0.288702	0.4994
hsa-miR-766-5p	-2.05871	0.689708	1.12566	0.288702	0.4994
hsa-piRNA-hsa_piR_001421|gb|DQ571955	-2.05871	0.689708	1.12566	0.288702	0.4994
hsa-mir-511-1	-2.05871	0.905676	1.12566	0.288702	0.4994
hsa-mir-511-2	-2.05871	0.905676	1.12566	0.288702	0.4994
hsa-mir-27b	-2.05748	6.14215	14.6444	0.000129821	0.000625665
hsa-miR-29c-3p	-2.05147	3.8185	10.1633	0.00143268	0.0055733
hsa-mir-23a	-2.05128	9.76031	16.7156	4.34231e-05	0.000235435
hsa-miR-23a-3p	-2.04993	9.75956	16.694	4.39195e-05	0.000237384
hsa-rRNA-SSU-rRNA_Hsa	-2.0331	10.9481	15.5602	7.99201e-05	0.000409031
hsa-mir-195	-2.02006	1.39413	2.2515	0.133485	0.289074
hsa-miR-195-5p	-2.02006	1.39413	2.2515	0.133485	0.289074
hsa-miR-671-5p	-2.01921	1.79985	3.62866	0.0567924	0.143847
hsa-sno-U99	-2.00932	1.7273	4.81422	0.0282258	0.0786118
hsa-miR-194-5p	-2.00858	6.37878	12.3684	0.000436673	0.00191804
hsa-miR-1910	-2.00826	0.686391	1.07785	0.29918	0.507407
hsa-miR-23b-5p	-2.00826	0.686391	1.07785	0.29918	0.507407
hsa-mir-3074	-2.00826	0.686391	1.07785	0.29918	0.507407
hsa-miR-3074-5p	-2.00826	0.686391	1.07785	0.29918	0.507407
hsa-mir-3157	-2.00826	0.686391	1.07785	0.29918	0.507407
hsa-miR-330-5p	-2.00826	0.686391	1.07785	0.29918	0.507407
hsa-mir-33b	-2.00826	0.686391	1.07785	0.29918	0.507407
hsa-miR-33b-5p	-2.00826	0.686391	1.07785	0.29918	0.507407
hsa-miR-3605-5p	-2.00826	0.770241	1.07785	0.29918	0.507407
hsa-miR-542-5p	-2.00826	0.686391	1.07785	0.29918	0.507407
hsa-mir-636	-2.00826	0.686391	1.07785	0.29918	0.507407
hsa-miR-636	-2.00826	0.686391	1.07785	0.29918	0.507407
hsa-mir-643	-2.00826	0.686391	1.07785	0.29918	0.507407
hsa-miR-643	-2.00826	0.686391	1.07785	0.29918	0.507407
hsa-miR-374a-3p	-2.00826	0.756513	1.07785	0.29918	0.507407
hsa-sno-HBI-6	-1.9934	0.746275	0.932677	0.334168	0.543717
hsa-mir-374c	-1.99189	3.05012	7.59222	0.00586207	0.020021
hsa-miR-374c-5p	-1.99189	3.05012	7.59222	0.00586207	0.020021
hsa-miR-22-3p	-1.99031	6.59995	14.803	0.000119344	0.000578384
hsa-piRNA-hsa_piR_012753|gb|DQ587269	-1.97095	1.10832	1.58489	0.208058	0.402431
hsa-miR-671-3p	-1.9669	1.01395	1.24789	0.263955	0.468743
hsa-piRNA-hsa_piR_012925|gb|DQ587514	-1.96164	1.02721	1.54135	0.214418	0.410159
hsa-mir-22	-1.93292	6.77439	14.1452	0.000169228	0.000808842
hsa-miR-28-5p	-1.91485	4.67882	8.84604	0.00293725	0.0105729
hsa-mir-4423	-1.90625	1.26437	1.79503	0.180315	0.35918
hsa-mir-937	-1.90379	0.794378	0.878631	0.348577	0.550802
hsa-miR-937-3p	-1.90379	0.794378	0.878631	0.348577	0.550802
hsa-mir-194-2	-1.89331	5.5953	9.55239	0.0019969	0.00749917
hsa-miR-576-5p	-1.88983	1.20864	1.832	0.175891	0.35485
hsa-mir-181c	-1.87722	1.17339	0.802079	0.370472	0.581166
hsa-miR-181c-5p	-1.87722	1.14373	0.802079	0.370472	0.581166
hsa-let-7f-2-3p	-1.86224	0.718376	0.941864	0.331799	0.543717
hsa-mir-380	-1.86224	0.679995	0.941864	0.331799	0.543717
hsa-miR-380-3p	-1.86224	0.679995	0.941864	0.331799	0.543717
hsa-mir-3934	-1.86224	0.708419	0.941864	0.331799	0.543717
hsa-miR-3934-5p	-1.86224	0.708419	0.941864	0.331799	0.543717
hsa-piRNA-hsa_piR_010221|gb|DQ583763	-1.86224	0.679995	0.941864	0.331799	0.543717
hsa-piRNA-hsa_piR_014766|gb|DQ590205	-1.86224	0.679995	0.941864	0.331799	0.543717
hsa-sno-ACA64	-1.86224	0.679995	0.941864	0.331799	0.543717
hsa-sno-U37	-1.86224	0.679995	0.941864	0.331799	0.543717
hsa-piRNA-hsa_piR_019824|gb|DQ597217	-1.85325	5.43765	8.34342	0.00387087	0.0136227
hsa-sno-HBII-95	-1.85143	0.800926	0.817942	0.365783	0.57537
hsa-mir-301b	-1.84669	0.959136	1.05553	0.304237	0.512975
hsa-miR-301b	-1.84669	0.959136	1.05553	0.304237	0.512975
hsa-scr-HY1	-1.83954	12.1174	15.8643	6.80512e-05	0.000350353
hsa-miR-511	-1.82014	0.791662	0.900953	0.342526	0.543717
hsa-miR-129-5p	-1.82014	0.680231	0.900953	0.342526	0.543717
hsa-mir-1914	-1.82014	0.680231	0.900953	0.342526	0.543717
hsa-miR-1914-3p	-1.82014	0.680231	0.900953	0.342526	0.543717
hsa-miR-3130-3p	-1.82014	0.680231	0.900953	0.342526	0.543717
hsa-miR-3158-3p	-1.82014	0.680231	0.900953	0.342526	0.543717
hsa-mir-3939	-1.82014	0.680231	0.900953	0.342526	0.543717
hsa-mir-3940	-1.82014	0.718655	0.900953	0.342526	0.543717
hsa-miR-3940-5p	-1.82014	0.680231	0.900953	0.342526	0.543717
hsa-miR-424-3p	-1.82014	0.793064	0.900953	0.342526	0.543717
hsa-miR-4444	-1.82014	0.680231	0.900953	0.342526	0.543717
hsa-mir-449a	-1.82014	0.787618	0.900953	0.342526	0.543717
hsa-miR-449a	-1.82014	0.787618	0.900953	0.342526	0.543717
hsa-mir-4688	-1.82014	0.680231	0.900953	0.342526	0.543717
hsa-miR-4688	-1.82014	0.680231	0.900953	0.342526	0.543717
hsa-mir-4721	-1.82014	0.680231	0.900953	0.342526	0.543717
hsa-miR-4721	-1.82014	0.680231	0.900953	0.342526	0.543717
hsa-mir-548w	-1.82014	0.680231	0.900953	0.342526	0.543717
hsa-miR-548w	-1.82014	0.680231	0.900953	0.342526	0.543717
hsa-mir-551a	-1.82014	0.680231	0.900953	0.342526	0.543717
hsa-miR-551a	-1.82014	0.680231	0.900953	0.342526	0.543717
hsa-mir-5697	-1.82014	0.680231	0.900953	0.342526	0.543717
hsa-miR-5697	-1.82014	0.680231	0.900953	0.342526	0.543717
hsa-mir-6509	-1.82014	0.680231	0.900953	0.342526	0.543717
hsa-miR-6509-5p	-1.82014	0.680231	0.900953	0.342526	0.543717
hsa-miR-939-5p	-1.82014	0.680231	0.900953	0.342526	0.543717
hsa-piRNA-hsa_piR_020657|gb|DQ598428	-1.82014	0.680231	0.900953	0.342526	0.543717
hsa-sno-ACA36	-1.82014	0.708688	0.900953	0.342526	0.543717
hsa-sno-ACA49	-1.82014	0.680231	0.900953	0.342526	0.543717
hsa-sno-ACA65	-1.82014	0.680231	0.900953	0.342526	0.543717
hsa-sno-U19	-1.82014	0.718655	0.900953	0.342526	0.543717
hsa-miR-29b-1-5p	-1.81953	0.860164	0.791448	0.373663	0.585641
hsa-mir-656	-1.81947	1.59423	2.16578	0.141113	0.298939
hsa-miR-656	-1.81947	1.59423	2.16578	0.141113	0.298939
hsa-mir-3909	-1.81214	0.931059	1.00346	0.316474	0.529524
hsa-miR-3909	-1.81214	0.931059	1.00346	0.316474	0.529524
hsa-miR-30a-5p	-1.78707	8.37599	12.2619	0.000462297	0.00200521
hsa-mir-377	-1.77635	0.920612	0.702611	0.401908	0.620087
hsa-miR-377-3p	-1.77635	0.886516	0.702611	0.401908	0.620087
hsa-piRNA-hsa_piR_019544|gb|DQ596830	-1.77635	0.734138	0.702611	0.401908	0.620087
hsa-scr-HY5	-1.76464	14.1257	10.6801	0.00108295	0.00431934
hsa-mir-331	-1.76178	2.15871	2.80541	0.0939465	0.219969
hsa-mir-374a	-1.7476	6.44386	10.6392	0.00110717	0.00440581
hsa-miR-374a-5p	-1.7436	6.44013	10.6067	0.0011268	0.00447367
hsa-mir-138-2	-1.7385	1.43222	1.97147	0.160292	0.32757
hsa-miR-29a-3p	-1.71798	9.7059	12.1072	0.000502276	0.00216778
hsa-mir-29a	-1.717	9.70849	12.0934	0.000506007	0.00217847
hsa-tRNA-Ser-TCA(m)	-1.7093	5.53812	10.884	0.000969987	0.00388731
hsa-mir-197	-1.70499	7.03957	10.8837	0.000970148	0.00388731
hsa-miR-197-3p	-1.70499	7.03957	10.8837	0.000970148	0.00388731
hsa-mir-30a	-1.70345	8.42755	11.2191	0.000809595	0.00330505
hsa-sno-ACA7B	-1.68137	0.986922	1.19224	0.274878	0.483195
hsa-sno-U26	-1.6757	3.70406	6.77849	0.00922631	0.0301304
hsa-mir-766	-1.67558	2.36784	3.90763	0.0480672	0.124102
hsa-miR-329	-1.67272	2.16513	1.9497	0.162619	0.331155
hsa-miR-301a-5p	-1.6724	0.757891	0.642349	0.422861	0.620087
hsa-piRNA-hsa_piR_019420|gb|DQ596670	-1.65106	1.49535	2.30071	0.129315	0.282216
hsa-piRNA-hsa_piR_020381|gb|DQ597997	-1.64468	4.33113	4.79197	0.0285927	0.0791202
hsa-mir-329-1	-1.64369	1.5725	1.31506	0.251481	0.457755
hsa-mir-329-2	-1.64369	1.5725	1.31506	0.251481	0.457755
hsa-sno-HBII-336	-1.63474	2.28487	4.71675	0.0298702	0.0814854
hsa-miR-3613-5p	-1.63038	1.75035	1.6417	0.200093	0.390547
hsa-mir-152	-1.6251	6.74093	7.4699	0.00627391	0.0212602
hsa-miR-152	-1.6251	6.74093	7.4699	0.00627391	0.0212602
hsa-miR-331-3p	-1.59581	2.11807	2.17319	0.140435	0.298597
hsa-miR-766-3p	-1.59431	2.34725	3.44216	0.0635527	0.157741
hsa-mir-885	-1.58246	3.4351	3.07614	0.079449	0.190117
hsa-miR-885-5p	-1.58246	3.4351	3.07614	0.079449	0.190117
hsa-mir-215	-1.57336	2.01358	1.4177	0.233782	0.437553
hsa-miR-215	-1.57336	2.01358	1.4177	0.233782	0.437553
hsa-sno-E3	-1.57012	1.0831	1.11333	0.29136	0.503495
hsa-mir-192	-1.56443	6.8645	9.07073	0.00259734	0.00948713
hsa-miR-192-5p	-1.56178	6.86257	9.03526	0.00264822	0.00965264
hsa-piRNA-hsa_piR_020814|gb|DQ598650;hsa-piRNA-hsa_piR_002732|gb|DQ573682	-1.5493	0.82367	0.650387	0.419974	0.620087
hsa-miR-29b-2-5p	-1.53459	0.670713	0.676031	0.410957	0.620087
hsa-miR-338-3p	-1.53459	0.699299	0.676031	0.410957	0.620087
hsa-mir-3677	-1.53459	0.670713	0.676031	0.410957	0.620087
hsa-miR-3677-3p	-1.53459	0.670713	0.676031	0.410957	0.620087
hsa-mir-4725	-1.53459	0.670713	0.676031	0.410957	0.620087
hsa-miR-4725-3p	-1.53459	0.670713	0.676031	0.410957	0.620087
hsa-mir-545	-1.53459	0.670713	0.676031	0.410957	0.620087
hsa-miR-545-5p	-1.53459	0.670713	0.676031	0.410957	0.620087
hsa-miR-652-5p	-1.53459	0.670713	0.676031	0.410957	0.620087
hsa-piRNA-hsa_piR_004062|gb|DQ575545;hsa-piRNA-hsa_piR_007773|gb|DQ580582	-1.53459	0.670713	0.676031	0.410957	0.620087
hsa-piRNA-hsa_piR_017184|gb|DQ593752	-1.53459	0.670713	0.676031	0.410957	0.620087
hsa-sno-HBII-234	-1.53459	0.709322	0.676031	0.410957	0.620087
hsa-sno-U28	-1.53459	0.670713	0.676031	0.410957	0.620087
hsa-sno-U8	-1.52583	1.12623	1.07456	0.299917	0.508075
hsa-scr-HY3	-1.52582	10.5841	9.90996	0.00164387	0.00629604
hsa-tRNA-Leu-CTG	-1.52153	9.27716	9.51526	0.0020377	0.00763588
hsa-mir-642b	-1.52045	0.844243	0.485685	0.485859	0.654254
hsa-miR-642b-5p	-1.52045	0.790476	0.485685	0.485859	0.654254
hsa-piRNA-hsa_piR_020619|gb|DQ598378	-1.52045	0.721926	0.485685	0.485859	0.654254
hsa-miR-34c-3p	-1.51818	3.0092	2.34654	0.125561	0.276107
hsa-mir-664a	-1.51745	3.26151	4.73511	0.0295529	0.0808744
hsa-sno-ACA36B	-1.51745	3.26151	4.73511	0.0295529	0.0808744
hsa-piRNA-hsa_piR_004800|gb|DQ576604	-1.51686	2.27886	3.90909	0.0480256	0.124102
hsa-sno-U33	-1.50046	4.43271	6.56514	0.0103996	0.0334134
hsa-mir-1296	-1.48692	1.52456	1.22228	0.268913	0.475601
hsa-miR-1296	-1.48692	1.52456	1.22228	0.268913	0.475601
hsa-mir-1260b	-1.48472	3.27268	4.80965	0.0283007	0.0786118
hsa-miR-1260b	-1.48472	3.27268	4.80965	0.0283007	0.0786118
hsa-piRNA-hsa_piR_002158|gb|DQ572892	-1.46937	0.81978	0.579461	0.446524	0.6426
hsa-mir-1273c	-1.46367	0.667384	0.62877	0.427807	0.620087
hsa-mir-1912	-1.46367	0.706025	0.62877	0.427807	0.620087
hsa-miR-1912	-1.46367	0.706025	0.62877	0.427807	0.620087
hsa-mir-219-2	-1.46367	0.667384	0.62877	0.427807	0.620087
hsa-mir-302d	-1.46367	0.667384	0.62877	0.427807	0.620087
hsa-miR-302d-3p	-1.46367	0.667384	0.62877	0.427807	0.620087
hsa-mir-3124	-1.46367	0.667384	0.62877	0.427807	0.620087
hsa-miR-3124-5p	-1.46367	0.667384	0.62877	0.427807	0.620087
hsa-mir-3136	-1.46367	0.667384	0.62877	0.427807	0.620087
hsa-miR-3136-5p	-1.46367	0.667384	0.62877	0.427807	0.620087
hsa-miR-3157-3p	-1.46367	0.667384	0.62877	0.427807	0.620087
hsa-mir-3190	-1.46367	0.667384	0.62877	0.427807	0.620087
hsa-miR-3190-3p	-1.46367	0.667384	0.62877	0.427807	0.620087
hsa-mir-3651	-1.46367	0.667384	0.62877	0.427807	0.620087
hsa-mir-370	-1.46367	0.667384	0.62877	0.427807	0.620087
hsa-miR-370	-1.46367	0.667384	0.62877	0.427807	0.620087
hsa-mir-375	-1.46367	0.725031	0.62877	0.427807	0.620087
hsa-miR-375	-1.46367	0.725031	0.62877	0.427807	0.620087
hsa-mir-3944	-1.46367	0.667384	0.62877	0.427807	0.620087
hsa-miR-3944-5p	-1.46367	0.667384	0.62877	0.427807	0.620087
hsa-mir-4655	-1.46367	0.667384	0.62877	0.427807	0.620087
hsa-miR-4655-5p	-1.46367	0.667384	0.62877	0.427807	0.620087
hsa-mir-4738	-1.46367	0.667384	0.62877	0.427807	0.620087
hsa-miR-4738-3p	-1.46367	0.667384	0.62877	0.427807	0.620087
hsa-mir-487a	-1.46367	0.667384	0.62877	0.427807	0.620087
hsa-mir-509-1	-1.46367	0.747906	0.62877	0.427807	0.620087
hsa-mir-509-2	-1.46367	0.747906	0.62877	0.427807	0.620087
hsa-mir-514a-1	-1.46367	0.695991	0.62877	0.427807	0.620087
hsa-mir-514a-2	-1.46367	0.695991	0.62877	0.427807	0.620087
hsa-mir-514a-3	-1.46367	0.695991	0.62877	0.427807	0.620087
hsa-mir-548f-2	-1.46367	0.667384	0.62877	0.427807	0.620087
hsa-mir-548f-3	-1.46367	0.667384	0.62877	0.427807	0.620087
hsa-mir-6126	-1.46367	0.667384	0.62877	0.427807	0.620087
hsa-miR-6126	-1.46367	0.667384	0.62877	0.427807	0.620087
hsa-piRNA-hsa_piR_000796|gb|DQ570994	-1.46367	0.667384	0.62877	0.427807	0.620087
hsa-piRNA-hsa_piR_001152|gb|DQ571500	-1.46367	0.667384	0.62877	0.427807	0.620087
hsa-piRNA-hsa_piR_001346|gb|DQ571858	-1.46367	0.695991	0.62877	0.427807	0.620087
hsa-piRNA-hsa_piR_005090|gb|DQ577024;hsa-piRNA-hsa_piR_000603|gb|DQ570748	-1.46367	0.667384	0.62877	0.427807	0.620087
hsa-piRNA-hsa_piR_010894|gb|DQ584698	-1.46367	0.706025	0.62877	0.427807	0.620087
hsa-piRNA-hsa_piR_016975|gb|DQ593415	-1.46367	0.667384	0.62877	0.427807	0.620087
hsa-piRNA-hsa_piR_019521|gb|DQ596805	-1.46367	0.667384	0.62877	0.427807	0.620087
hsa-piRNA-hsa_piR_020815|gb|DQ598651	-1.46367	0.667384	0.62877	0.427807	0.620087
hsa-piRNA-hsa_piR_022713|gb|DQ601075	-1.46367	0.667384	0.62877	0.427807	0.620087
hsa-sno-HBII-85-12	-1.46367	0.667384	0.62877	0.427807	0.620087
hsa-sno-SNORA84	-1.46367	0.667384	0.62877	0.427807	0.620087
hsa-sno-U18C	-1.46367	0.667384	0.62877	0.427807	0.620087
hsa-sno-U36A	-1.46367	0.667384	0.62877	0.427807	0.620087
hsa-sno-U89	-1.46367	0.667384	0.62877	0.427807	0.620087
hsa-sno-U94	-1.46367	0.667384	0.62877	0.427807	0.620087
hsa-tRNA-Leu-TTA(m)	-1.46367	0.667384	0.62877	0.427807	0.620087
hsa-miR-4449	-1.46367	0.743832	0.62877	0.427807	0.620087
hsa-miR-10a-5p	-1.45959	5.28748	4.59942	0.0319828	0.0864534
hsa-miR-589-3p	-1.45596	0.982871	0.755563	0.384721	0.600801
hsa-mir-10a	-1.45226	5.29762	4.59716	0.032025	0.0864534
hsa-miR-196a-5p	-1.45185	2.22582	2.33378	0.126594	0.278026
hsa-piRNA-hsa_piR_001101|gb|DQ571419	-1.42672	0.822818	0.549052	0.458705	0.653947
hsa-mir-4286	-1.42512	1.92634	2.22527	0.135769	0.291174
hsa-miR-4286	-1.42512	1.92634	2.22527	0.135769	0.291174
hsa-miR-22-5p	-1.41587	3.68948	3.90199	0.0482291	0.124335
hsa-miR-188-3p	-1.40528	0.71921	0.401992	0.526062	0.681133
hsa-piRNA-hsa_piR_016659|gb|DQ592932	-1.37179	9.43032	8.24981	0.00407562	0.0142565
hsa-mir-3605	-1.35483	0.798203	0.371293	0.5423	0.696956
hsa-mir-330	-1.34422	4.12198	4.4719	0.0344566	0.0919725
hsa-miR-330-3p	-1.32341	4.11509	4.31902	0.0376885	0.0996793
hsa-miR-218-5p	-1.30735	1.39524	0.832948	0.361421	0.569542
hsa-miR-138-5p	-1.29069	2.1712	1.52202	0.217315	0.412517
hsa-mir-451a	-1.28992	2.50904	2.00869	0.156401	0.32113
hsa-miR-451a	-1.28992	2.50904	2.00869	0.156401	0.32113
hsa-mir-2116	-1.27474	1.00358	0.487977	0.484831	0.654254
hsa-miR-34a-3p	-1.26981	2.73127	2.20278	0.137762	0.295084
hsa-miR-34a-5p	-1.26889	5.08629	4.82678	0.0280209	0.0784134
hsa-mir-34a	-1.26788	5.31393	5.09796	0.023954	0.0691516
hsa-sno-U38A	-1.26193	1.94343	1.8152	0.177886	0.357627
hsa-piRNA-hsa_piR_000552|gb|DQ570687	-1.25789	1.00581	0.476465	0.490028	0.654254
hsa-mir-196a-2	-1.23556	1.70667	1.07967	0.298771	0.507407
hsa-mir-10b	-1.22878	3.99711	2.3471	0.125517	0.276107
hsa-miR-10b-5p	-1.22878	3.99711	2.3471	0.125517	0.276107
hsa-piRNA-hsa_piR_000823|gb|DQ571031	-1.22626	7.27959	4.80569	0.0283659	0.0786179
hsa-sno-U104	-1.21379	1.69651	1.40297	0.236227	0.440702
hsa-sno-HBII-142	-1.195	0.843827	0.356409	0.550508	0.706458
hsa-mir-23b	-1.19053	6.23079	5.22104	0.0223152	0.0655808
hsa-miR-23b-3p	-1.18587	6.22896	5.17958	0.0228539	0.0666412
hsa-mir-218-2	-1.18457	1.06111	0.417898	0.517988	0.672183
hsa-miR-99b-3p	-1.18325	1.95673	1.46514	0.226113	0.425495
hsa-let-7g-3p	-1.17876	0.661155	0.450898	0.501909	0.654254
hsa-mir-1262	-1.17876	0.661155	0.450898	0.501909	0.654254
hsa-miR-1262	-1.17876	0.661155	0.450898	0.501909	0.654254
hsa-mir-1468	-1.17876	0.661155	0.450898	0.501909	0.654254
hsa-miR-1468	-1.17876	0.661155	0.450898	0.501909	0.654254
hsa-mir-187	-1.17876	0.661155	0.450898	0.501909	0.654254
hsa-miR-187-3p	-1.17876	0.661155	0.450898	0.501909	0.654254
hsa-miR-192-3p	-1.17876	0.728073	0.450898	0.501909	0.654254
hsa-miR-196b-3p	-1.17876	0.661155	0.450898	0.501909	0.654254
hsa-mir-2114	-1.17876	0.661155	0.450898	0.501909	0.654254
hsa-miR-2114-5p	-1.17876	0.661155	0.450898	0.501909	0.654254
hsa-mir-2278	-1.17876	0.661155	0.450898	0.501909	0.654254
hsa-miR-2278	-1.17876	0.661155	0.450898	0.501909	0.654254
hsa-mir-23c	-1.17876	0.728073	0.450898	0.501909	0.654254
hsa-miR-23c	-1.17876	0.728073	0.450898	0.501909	0.654254
hsa-miR-29c-5p	-1.17876	0.661155	0.450898	0.501909	0.654254
hsa-miR-30d-3p	-1.17876	0.661155	0.450898	0.501909	0.654254
hsa-mir-3144	-1.17876	0.661155	0.450898	0.501909	0.654254
hsa-miR-3144-3p	-1.17876	0.661155	0.450898	0.501909	0.654254
hsa-mir-3155a	-1.17876	0.661155	0.450898	0.501909	0.654254
hsa-miR-3157-5p	-1.17876	0.661155	0.450898	0.501909	0.654254
hsa-mir-3158-1	-1.17876	0.661155	0.450898	0.501909	0.654254
hsa-mir-3158-2	-1.17876	0.661155	0.450898	0.501909	0.654254
hsa-mir-3164	-1.17876	0.661155	0.450898	0.501909	0.654254
hsa-miR-3164	-1.17876	0.661155	0.450898	0.501909	0.654254
hsa-mir-3178	-1.17876	0.661155	0.450898	0.501909	0.654254
hsa-miR-3178	-1.17876	0.661155	0.450898	0.501909	0.654254
hsa-miR-3939	-1.17876	0.661155	0.450898	0.501909	0.654254
hsa-mir-3945	-1.17876	0.746867	0.450898	0.501909	0.654254
hsa-mir-422a	-1.17876	0.661155	0.450898	0.501909	0.654254
hsa-miR-422a	-1.17876	0.661155	0.450898	0.501909	0.654254
hsa-mir-4440	-1.17876	0.661155	0.450898	0.501909	0.654254
hsa-miR-4440	-1.17876	0.661155	0.450898	0.501909	0.654254
hsa-mir-4444-1	-1.17876	0.661155	0.450898	0.501909	0.654254
hsa-mir-4444-2	-1.17876	0.661155	0.450898	0.501909	0.654254
hsa-mir-4510	-1.17876	0.661155	0.450898	0.501909	0.654254
hsa-miR-4510	-1.17876	0.661155	0.450898	0.501909	0.654254
hsa-mir-4644	-1.17876	0.661155	0.450898	0.501909	0.654254
hsa-miR-4644	-1.17876	0.661155	0.450898	0.501909	0.654254
hsa-mir-4741	-1.17876	0.661155	0.450898	0.501909	0.654254
hsa-miR-4741	-1.17876	0.661155	0.450898	0.501909	0.654254
hsa-mir-5010	-1.17876	0.661155	0.450898	0.501909	0.654254
hsa-miR-5010-3p	-1.17876	0.661155	0.450898	0.501909	0.654254
hsa-mir-5187	-1.17876	0.661155	0.450898	0.501909	0.654254
hsa-miR-5187-5p	-1.17876	0.661155	0.450898	0.501909	0.654254
hsa-mir-548ad	-1.17876	0.661155	0.450898	0.501909	0.654254
hsa-mir-548h-1	-1.17876	0.661155	0.450898	0.501909	0.654254
hsa-mir-548h-2	-1.17876	0.661155	0.450898	0.501909	0.654254
hsa-mir-548h-3	-1.17876	0.661155	0.450898	0.501909	0.654254
hsa-mir-548h-4	-1.17876	0.661155	0.450898	0.501909	0.654254
hsa-mir-548h-5	-1.17876	0.661155	0.450898	0.501909	0.654254
hsa-mir-548s	-1.17876	0.661155	0.450898	0.501909	0.654254
hsa-miR-548s	-1.17876	0.661155	0.450898	0.501909	0.654254
hsa-miR-550a-3-5p	-1.17876	0.661155	0.450898	0.501909	0.654254
hsa-mir-5581	-1.17876	0.689871	0.450898	0.501909	0.654254
hsa-miR-5581-3p	-1.17876	0.689871	0.450898	0.501909	0.654254
hsa-mir-5585	-1.17876	0.661155	0.450898	0.501909	0.654254
hsa-miR-5585-5p	-1.17876	0.661155	0.450898	0.501909	0.654254
hsa-mir-5587	-1.17876	0.661155	0.450898	0.501909	0.654254
hsa-miR-5587-5p	-1.17876	0.661155	0.450898	0.501909	0.654254
hsa-miR-5690	-1.17876	0.661155	0.450898	0.501909	0.654254
hsa-mir-6513	-1.17876	0.661155	0.450898	0.501909	0.654254
hsa-miR-6513-5p	-1.17876	0.661155	0.450898	0.501909	0.654254
hsa-mir-664b	-1.17876	0.689871	0.450898	0.501909	0.654254
hsa-miR-664b-5p	-1.17876	0.661155	0.450898	0.501909	0.654254
hsa-mir-6723	-1.17876	0.661155	0.450898	0.501909	0.654254
hsa-miR-6723-5p	-1.17876	0.661155	0.450898	0.501909	0.654254
hsa-mir-676	-1.17876	0.689871	0.450898	0.501909	0.654254
hsa-miR-676-3p	-1.17876	0.689871	0.450898	0.501909	0.654254
hsa-mir-933	-1.17876	0.661155	0.450898	0.501909	0.654254
hsa-miR-933	-1.17876	0.661155	0.450898	0.501909	0.654254
hsa-miR-939-3p	-1.17876	0.661155	0.450898	0.501909	0.654254
hsa-mir-944	-1.17876	0.661155	0.450898	0.501909	0.654254
hsa-miR-944	-1.17876	0.661155	0.450898	0.501909	0.654254
hsa-piRNA-hsa_piR_001078|gb|DQ571388	-1.17876	0.661155	0.450898	0.501909	0.654254
hsa-piRNA-hsa_piR_003239|gb|DQ574391	-1.17876	0.661155	0.450898	0.501909	0.654254
hsa-piRNA-hsa_piR_003239|gb|DQ574391;hsa-piRNA-hsa_piR_011968|gb|DQ586183	-1.17876	0.661155	0.450898	0.501909	0.654254
hsa-piRNA-hsa_piR_003819|gb|DQ575192	-1.17876	0.661155	0.450898	0.501909	0.654254
hsa-piRNA-hsa_piR_005177|gb|DQ577145;hsa-piRNA-hsa_piR_016271|gb|DQ592181	-1.17876	0.661155	0.450898	0.501909	0.654254
hsa-piRNA-hsa_piR_007176|gb|DQ579785	-1.17876	0.661155	0.450898	0.501909	0.654254
hsa-piRNA-hsa_piR_007863|gb|DQ580701	-1.17876	0.661155	0.450898	0.501909	0.654254
hsa-piRNA-hsa_piR_010113|gb|DQ583617	-1.17876	0.661155	0.450898	0.501909	0.654254
hsa-piRNA-hsa_piR_011901|gb|DQ586098	-1.17876	0.661155	0.450898	0.501909	0.654254
hsa-piRNA-hsa_piR_011968|gb|DQ586183;hsa-piRNA-hsa_piR_003239|gb|DQ574391	-1.17876	0.661155	0.450898	0.501909	0.654254
hsa-piRNA-hsa_piR_013306|gb|DQ588040	-1.17876	0.718171	0.450898	0.501909	0.654254
hsa-piRNA-hsa_piR_017061|gb|DQ593574	-1.17876	0.661155	0.450898	0.501909	0.654254
hsa-sno-ACA12	-1.17876	0.661155	0.450898	0.501909	0.654254
hsa-sno-ACA17	-1.17876	0.661155	0.450898	0.501909	0.654254
hsa-sno-HBII-108B	-1.17876	0.661155	0.450898	0.501909	0.654254
hsa-sno-HBII-95B	-1.17876	0.661155	0.450898	0.501909	0.654254
hsa-sno-SNORA36C	-1.17876	0.689871	0.450898	0.501909	0.654254
hsa-sno-Z17B	-1.17876	0.69995	0.450898	0.501909	0.654254
hsa-scr-HY4	-1.17266	16.6153	6.50655	0.0107478	0.0342154
hsa-mir-211	-1.16093	0.933932	0.333973	0.563329	0.720247
hsa-miR-211-5p	-1.16093	0.933932	0.333973	0.563329	0.720247
hsa-miR-6511a-3p	-1.15097	1.2603	0.555191	0.456204	0.651452
hsa-miR-664a-3p	-1.14576	3.00505	2.391	0.122035	0.27041
hsa-miR-502-5p	-1.14529	0.727818	0.261447	0.609128	0.76805
hsa-miR-24-2-5p	-1.13561	2.16565	1.24162	0.26516	0.470401
hsa-mir-655	-1.13412	1.25379	0.437286	0.508436	0.661767
hsa-miR-655	-1.13412	1.25379	0.437286	0.508436	0.661767
hsa-piRNA-hsa_piR_016658|gb|DQ592931	-1.1306	8.76955	5.53242	0.0186672	0.0560215
hsa-miR-337-3p	-1.12258	1.50993	0.640432	0.423554	0.620087
hsa-mir-328	-1.1218	5.65082	4.3715	0.0365449	0.0970986
hsa-miR-328	-1.1218	5.65082	4.3715	0.0365449	0.0970986
hsa-mir-337	-1.12166	1.53338	0.637444	0.424638	0.620087
hsa-mir-1306	-1.11997	2.49456	1.7834	0.181732	0.361588
hsa-mir-410	-1.11593	1.07726	0.338436	0.560733	0.717987
hsa-miR-410	-1.11593	1.07726	0.338436	0.560733	0.717987
hsa-miR-125b-1-3p	-1.1134	0.803955	0.246972	0.619216	0.775696
hsa-miR-877-3p	-1.09779	1.30454	0.675896	0.411004	0.620087
hsa-mir-132	-1.07888	4.75771	3.14916	0.0759658	0.183566
hsa-miR-132-3p	-1.07888	4.75771	3.14916	0.0759658	0.183566
hsa-mir-323a	-1.0688	1.57905	0.586196	0.443894	0.640196
hsa-miR-323a-3p	-1.0688	1.57905	0.586196	0.443894	0.640196
hsa-miR-382-5p	-1.05895	0.919254	0.281315	0.595841	0.755138
hsa-mir-3660	-1.04654	1.14227	0.300339	0.58367	0.741881
hsa-miR-3660	-1.04654	1.14227	0.300339	0.58367	0.741881
hsa-mir-99a	-1.02329	5.88598	3.52105	0.0605939	0.151674
hsa-miR-99a-5p	-1.02329	5.88469	3.51712	0.0607379	0.151674
hsa-mir-196a-1	-1.02293	2.00706	0.833856	0.36116	0.569542
hsa-miR-27b-5p	-1.00466	0.812432	0.228095	0.63294	0.792317
hsa-mir-138-1	-0.982214	1.84336	0.692047	0.405469	0.620087
hsa-sno-HBII-52-23	-0.981099	0.771204	0.206062	0.649872	0.812339
hsa-sno-HBII-52-33	-0.981099	0.771204	0.206062	0.649872	0.812339
hsa-mir-382	-0.976103	1.24019	0.378098	0.538623	0.694615
hsa-mir-218-1	-0.97462	1.08372	0.292403	0.588685	0.747161
hsa-mir-556	-0.957045	0.775295	0.183753	0.668168	0.830423
hsa-miR-556-3p	-0.957045	0.775295	0.183753	0.668168	0.830423
hsa-miR-181a-3p	-0.936781	0.830655	0.186293	0.66602	0.828941
hsa-sno-ACA32	-0.931719	0.90671	0.253727	0.614463	0.771413
hsa-tRNA-Leu-TTA	-0.920841	2.45985	1.3899	0.238422	0.441767
hsa-sno-U17a	-0.918021	2.05096	1.17935	0.277488	0.487288
hsa-miR-135a-5p	-0.906604	1.15998	0.250392	0.616799	0.773786
hsa-miR-455-3p	-0.903704	2.9294	1.39369	0.237782	0.441767
hsa-mir-1269a	-0.901514	2.37577	0.907332	0.340823	0.543717
hsa-sno-ACA16	-0.8944	1.36992	0.579342	0.44657	0.6426
hsa-sno-HBII-85-3	-0.892623	1.84901	0.928456	0.335265	0.543717
hsa-sno-HBII-85-5	-0.892623	1.84901	0.928456	0.335265	0.543717
hsa-sno-HBII-85-7	-0.892623	1.84901	0.928456	0.335265	0.543717
hsa-sno-HBII-85-9	-0.892623	1.84901	0.928456	0.335265	0.543717
hsa-miR-138-1-3p	-0.891351	0.871468	0.167267	0.682552	0.842268
hsa-mir-455	-0.882207	3.39612	1.61152	0.204279	0.395562
hsa-mir-1343	-0.881152	0.700564	0.143598	0.70473	0.853784
hsa-miR-1343	-0.881152	0.700564	0.143598	0.70473	0.853784
hsa-mir-376a-1	-0.87584	2.03898	0.561386	0.453702	0.648413
hsa-mir-376a-2	-0.87584	2.03898	0.561386	0.453702	0.648413
hsa-mir-30b	-0.859609	7.01739	3.07583	0.0794638	0.190117
hsa-miR-30b-5p	-0.859609	7.01739	3.07583	0.0794638	0.190117
hsa-mir-6511a-1	-0.852505	0.820638	0.144574	0.703776	0.853784
hsa-mir-6511a-2	-0.852505	0.820638	0.144574	0.703776	0.853784
hsa-mir-6511a-3	-0.852505	0.820638	0.144574	0.703776	0.853784
hsa-mir-6511a-4	-0.852505	0.820638	0.144574	0.703776	0.853784
hsa-sno-ACA47	-0.83976	3.95076	1.97963	0.15943	0.326963
hsa-piRNA-hsa_piR_015150|gb|DQ590704	-0.835243	1.74506	0.496655	0.480974	0.654254
hsa-miR-376a-3p	-0.827658	2.7602	0.651824	0.419461	0.620087
hsa-miR-1306-5p	-0.826727	2.43535	0.882487	0.347521	0.550136
hsa-miR-455-5p	-0.825771	2.07704	0.696832	0.40385	0.620087
hsa-miR-125b-2-3p	-0.814738	1.13583	0.178669	0.672519	0.835227
hsa-piRNA-hsa_piR_007635|gb|DQ580405	-0.810239	0.697271	0.120904	0.728056	0.864831
hsa-mir-34b	-0.796891	3.13527	0.63555	0.425327	0.620087
hsa-miR-486-3p	-0.794966	2.49813	0.905726	0.341251	0.543717
hsa-miR-29a-5p	-0.790205	1.47158	0.295006	0.58703	0.745606
hsa-mir-136	-0.780936	1.06525	0.174178	0.676425	0.837088
hsa-miR-136-3p	-0.780936	1.06525	0.174178	0.676425	0.837088
hsa-miR-10a-3p	-0.776164	0.861565	0.147905	0.700546	0.852347
hsa-mir-135a-1	-0.774908	0.921378	0.127258	0.721292	0.859507
hsa-mir-135a-2	-0.774908	0.921378	0.127258	0.721292	0.859507
hsa-sno-HBII-420	-0.771628	1.60703	0.550258	0.458212	0.653781
hsa-piRNA-hsa_piR_001356|gb|DQ571873	-0.766816	4.75003	1.83869	0.175104	0.35399
hsa-mir-26b	-0.758742	7.41895	2.16732	0.140972	0.298939
hsa-piRNA-hsa_piR_004506|gb|DQ576200	-0.75794	1.25179	0.314941	0.574664	0.733119
hsa-piRNA-hsa_piR_020498|gb|DQ598180	-0.756863	3.53141	1.34381	0.246364	0.449938
hsa-miR-26b-5p	-0.751008	7.41482	2.1262	0.144799	0.304148
hsa-miR-452-3p	-0.735463	2.32765	0.573303	0.448949	0.644274
hsa-sno-HBII-52-11	-0.731076	0.846274	0.135255	0.713045	0.853784
hsa-sno-HBII-52-16	-0.731076	0.846274	0.135255	0.713045	0.853784
hsa-sno-HBII-52-22	-0.731076	0.846274	0.135255	0.713045	0.853784
hsa-sno-HBII-52-29	-0.731076	0.846274	0.135255	0.713045	0.853784
hsa-sno-HBII-52-3	-0.731076	0.846274	0.135255	0.713045	0.853784
hsa-sno-HBII-52-30	-0.731076	0.846274	0.135255	0.713045	0.853784
hsa-sno-HBII-52-32	-0.731076	0.846274	0.135255	0.713045	0.853784
hsa-sno-HBII-52-34	-0.731076	0.846274	0.135255	0.713045	0.853784
hsa-sno-HBII-52-35	-0.731076	0.846274	0.135255	0.713045	0.853784
hsa-sno-HBII-52-36	-0.731076	0.846274	0.135255	0.713045	0.853784
hsa-sno-HBII-52-38	-0.731076	0.846274	0.135255	0.713045	0.853784
hsa-sno-HBII-52-43	-0.731076	0.846274	0.135255	0.713045	0.853784
hsa-sno-HBII-52-44	-0.731076	0.846274	0.135255	0.713045	0.853784
hsa-sno-HBII-52-6	-0.731076	0.846274	0.135255	0.713045	0.853784
hsa-sno-HBII-52-8	-0.731076	0.846274	0.135255	0.713045	0.853784
hsa-mir-487b	-0.730625	0.91831	0.113651	0.736025	0.869044
hsa-miR-487b	-0.730625	0.91831	0.113651	0.736025	0.869044
hsa-mir-495	-0.728693	0.9267	0.125703	0.72293	0.860277
hsa-miR-495-3p	-0.728693	0.9267	0.125703	0.72293	0.860277
hsa-mir-95	-0.723348	4.64691	1.41807	0.233722	0.437553
hsa-miR-95	-0.723329	4.63375	1.41527	0.234183	0.437831
hsa-miR-382-3p	-0.711418	1.01835	0.132933	0.71541	0.855701
hsa-mir-889	-0.71043	0.986164	0.119802	0.72925	0.864831
hsa-miR-889	-0.71043	0.986164	0.119802	0.72925	0.864831
hsa-mir-203a	-0.701888	1.62033	0.201007	0.653909	0.815807
hsa-miR-203a	-0.701888	1.62033	0.201007	0.653909	0.815807
hsa-mir-3613	-0.69275	4.12223	0.950608	0.329565	0.543717
hsa-mir-3065	-0.69061	2.94139	0.594252	0.44078	0.637814
hsa-piRNA-hsa_piR_020499|gb|DQ598183	-0.683794	9.91272	2.10991	0.146348	0.305919
hsa-miR-3065-5p	-0.677415	2.88227	0.569239	0.450562	0.646053
hsa-piRNA-hsa_piR_019949|gb|DQ597397	-0.672389	4.42947	1.20043	0.273237	0.480797
hsa-miR-653	-0.669489	5.40332	1.27329	0.25915	0.466901
hsa-mir-4662a	-0.664383	1.01233	0.0830551	0.773199	0.893738
hsa-miR-4662a-5p	-0.664383	1.01233	0.0830551	0.773199	0.893738
hsa-mir-130a	-0.653097	1.30314	0.168091	0.681814	0.842268
hsa-miR-130a-3p	-0.653097	1.30314	0.168091	0.681814	0.842268
hsa-miR-744-3p	-0.645921	1.28829	0.164847	0.684733	0.844358
hsa-miR-4423-3p	-0.63185	0.999759	0.101152	0.750452	0.874435
hsa-mir-346	-0.624782	1.48211	0.141699	0.706598	0.853784
hsa-miR-346	-0.624782	1.48211	0.141699	0.706598	0.853784
hsa-mir-744	-0.623965	3.78108	0.959231	0.327381	0.543717
hsa-miR-744-5p	-0.610199	3.66958	0.902497	0.342113	0.543717
hsa-miR-1269a	-0.608962	2.33385	0.371528	0.542173	0.696956
hsa-miR-224-3p	-0.605945	0.919964	0.0789783	0.778687	0.897082
hsa-mir-1287	-0.600702	0.709305	0.0641545	0.800046	0.906132
hsa-miR-1287	-0.600702	0.709305	0.0641545	0.800046	0.906132
hsa-miR-30c-2-3p	-0.600702	0.787622	0.0641545	0.800046	0.906132
hsa-mir-4492	-0.600702	0.709305	0.0641545	0.800046	0.906132
hsa-miR-4492	-0.600702	0.709305	0.0641545	0.800046	0.906132
hsa-sno-U108	-0.600702	0.709305	0.0641545	0.800046	0.906132
hsa-mir-4449	-0.600702	0.783609	0.0641545	0.800046	0.906132
hsa-mir-3689a	-0.596499	1.01535	0.0866887	0.76843	0.890004
hsa-miR-3689a-5p	-0.596499	1.01535	0.0866887	0.76843	0.890004
hsa-mir-3689b	-0.596499	1.01535	0.0866887	0.76843	0.890004
hsa-miR-3689b-5p	-0.596499	1.01535	0.0866887	0.76843	0.890004
hsa-mir-3689e	-0.596499	1.01535	0.0866887	0.76843	0.890004
hsa-miR-3689e	-0.596499	1.01535	0.0866887	0.76843	0.890004
hsa-mir-653	-0.593082	5.49679	1.00338	0.316493	0.529524
hsa-piRNA-hsa_piR_019951|gb|DQ597403	-0.577699	6.89	1.31636	0.251247	0.457755
hsa-mir-1229	-0.568804	0.753484	0.0573928	0.810665	0.91213
hsa-miR-1229-3p	-0.568804	0.753484	0.0573928	0.810665	0.91213
hsa-mir-432	-0.568804	0.767885	0.0573928	0.810665	0.91213
hsa-miR-432-5p	-0.568804	0.767885	0.0573928	0.810665	0.91213
hsa-rRNA-LSU-rRNA_Hsa	-0.558632	14.2042	1.38897	0.23858	0.441767
hsa-let-7e-5p	-0.533091	3.54763	0.520198	0.470757	0.654254
hsa-let-7e_precursor	-0.532979	3.56242	0.521509	0.470199	0.654254
hsa-miR-3613-3p	-0.52763	3.92404	0.521471	0.470215	0.654254
hsa-mir-654	-0.527065	1.43107	0.12005	0.728981	0.864831
hsa-miR-654-3p	-0.527065	1.43107	0.12005	0.728981	0.864831
hsa-mir-433	-0.525325	0.691183	0.0487194	0.825307	0.925005
hsa-miR-433	-0.525325	0.691183	0.0487194	0.825307	0.925005
hsa-piRNA-hsa_piR_003531|gb|DQ574795	-0.525325	0.691183	0.0487194	0.825307	0.925005
hsa-miR-3065-3p	-0.525325	0.850425	0.0487194	0.825307	0.925005
hsa-mir-151b	-0.516937	2.78272	0.378234	0.53855	0.694615
hsa-miR-151b	-0.516937	2.78272	0.378234	0.53855	0.694615
hsa-tRNA-Lys-AAA	-0.506672	13.0637	1.26079	0.261503	0.467118
hsa-miR-151a-3p	-0.499292	3.63315	0.516998	0.472125	0.654254
hsa-mir-1277	-0.494363	0.991173	0.0596459	0.807057	0.910555
hsa-miR-1277-5p	-0.494363	0.991173	0.0596459	0.807057	0.910555
hsa-miR-105-5p	-0.493272	2.38887	0.248083	0.618428	0.775269
hsa-mir-151a	-0.485459	5.25673	0.710206	0.399375	0.620087
hsa-mir-543	-0.478713	0.937284	0.0560894	0.812787	0.913333
hsa-miR-543	-0.478713	0.937284	0.0560894	0.812787	0.913333
hsa-miR-151a-5p	-0.476951	4.74234	0.5894	0.442651	0.639467
hsa-mir-105-1	-0.474966	1.74421	0.132236	0.716125	0.855701
hsa-mir-105-2	-0.474966	1.74421	0.132236	0.716125	0.855701
hsa-sno-U24	-0.449949	1.55366	0.159305	0.689797	0.849498
hsa-mir-29b-1	-0.448644	6.66975	0.773927	0.379005	0.592409
hsa-mir-100	-0.442715	9.50844	0.57814	0.447042	0.6426
hsa-miR-100-5p	-0.442715	9.50844	0.57814	0.447042	0.6426
hsa-mir-29b-2	-0.440323	6.67163	0.747286	0.387337	0.604343
hsa-mir-489	-0.439007	6.41652	0.564082	0.45262	0.647934
hsa-miR-489	-0.439007	6.41652	0.564082	0.45262	0.647934
hsa-miR-29b-3p	-0.438991	7.66124	0.786579	0.375137	0.58742
hsa-sno-HBII-52-10	-0.437827	1.04345	0.0740072	0.785589	0.897082
hsa-sno-HBII-52-12	-0.437827	1.04345	0.0740072	0.785589	0.897082
hsa-sno-HBII-52-13	-0.437827	1.04345	0.0740072	0.785589	0.897082
hsa-sno-HBII-52-15	-0.437827	1.04345	0.0740072	0.785589	0.897082
hsa-sno-HBII-52-17	-0.437827	1.04345	0.0740072	0.785589	0.897082
hsa-sno-HBII-52-18	-0.437827	1.04345	0.0740072	0.785589	0.897082
hsa-sno-HBII-52-19	-0.437827	1.04345	0.0740072	0.785589	0.897082
hsa-sno-HBII-52-20	-0.437827	1.04345	0.0740072	0.785589	0.897082
hsa-sno-HBII-52-21	-0.437827	1.04345	0.0740072	0.785589	0.897082
hsa-sno-HBII-52-40	-0.437827	1.04345	0.0740072	0.785589	0.897082
hsa-sno-HBII-52-42	-0.437827	1.04345	0.0740072	0.785589	0.897082
hsa-sno-HBII-52-9	-0.437827	1.04345	0.0740072	0.785589	0.897082
hsa-sno-U48	-0.430579	0.815419	0.0410516	0.839438	0.939629
hsa-miR-221-5p	-0.424226	2.25948	0.157539	0.691433	0.849577
hsa-piRNA-hsa_piR_000651|gb|DQ570812;hsa-piRNA-hsa_piR_019324|gb|DQ596538;hsa-piRNA-hsa_piR_001040|gb|DQ571333	-0.404169	4.77035	0.435028	0.509532	0.662201
hsa-mir-3620	-0.376329	0.770039	0.0275578	0.868153	0.967402
hsa-miR-3620-3p	-0.376329	0.770039	0.0275578	0.868153	0.967402
hsa-miR-450a-5p	-0.356734	1.14653	0.0383388	0.844764	0.944981
hsa-mir-452	-0.356028	4.19632	0.267937	0.604719	0.764714
hsa-mir-224	-0.356008	3.83444	0.2804	0.596439	0.755345
hsa-miR-224-5p	-0.34734	3.79669	0.262728	0.608252	0.767503
hsa-sno-HBII-85-10	-0.315788	0.703274	0.0167088	0.89715	0.990175
hsa-sno-HBII-85-11	-0.315788	0.703274	0.0167088	0.89715	0.990175
hsa-sno-mgU2-19/30	-0.308054	0.985389	0.0316121	0.858882	0.95893
hsa-mir-450a-1	-0.307179	0.914415	0.0194167	0.889178	0.985137
hsa-mir-450a-2	-0.307179	0.914415	0.0194167	0.889178	0.985137
hsa-mir-486	-0.303368	6.71216	0.32797	0.566857	0.724224
hsa-miR-26a-5p	-0.296352	8.57291	0.387037	0.533861	0.6902
hsa-mir-26a-1	-0.295232	7.57612	0.373035	0.541354	0.696773
hsa-miR-411-5p	-0.294294	0.849315	0.0169729	0.896345	0.990175
hsa-mir-26a-2	-0.293615	7.57749	0.36916	0.543463	0.697933
hsa-miR-183-3p	-0.28389	0.815842	0.0134595	0.90764	0.998577
hsa-mir-3145	-0.28389	0.705929	0.0134595	0.90764	0.998577
hsa-miR-3145-5p	-0.28389	0.705929	0.0134595	0.90764	0.998577
hsa-mir-381	-0.279352	1.18637	0.0197196	0.888323	0.985137
hsa-miR-381-3p	-0.279352	1.18637	0.0197196	0.888323	0.985137
hsa-miR-486-5p	-0.276952	6.6498	0.269978	0.603347	0.763535
hsa-miR-199a-5p	-0.255857	3.85421	0.0711227	0.789709	0.900819
hsa-miR-548f	-0.238472	1.07121	0.0127803	0.909991	1
hsa-tRNA-Gly-GGA	-0.217209	11.9846	0.200824	0.654056	0.815807
hsa-miR-452-5p	-0.215296	3.85389	0.0853339	0.770195	0.891453
hsa-mir-99b	-0.212748	8.32899	0.189229	0.663559	0.826472
hsa-mir-190a	-0.20564	0.76551	0.00736024	0.931632	1
hsa-miR-99b-5p	-0.200275	8.31678	0.167466	0.682374	0.842268
hsa-mir-369	-0.199863	3.32557	0.0631007	0.801661	0.907294
hsa-miR-369-3p	-0.199481	3.31804	0.0625949	0.802441	0.907584
hsa-mir-383	-0.193716	0.884602	0.00714034	0.932658	1
hsa-miR-383	-0.193716	0.884602	0.00714034	0.932658	1
hsa-piRNA-hsa_piR_005018|gb|DQ576917	-0.185271	0.906374	0.00715129	0.932607	1
hsa-miR-122-3p	-0.183389	2.07742	0.0300143	0.862458	0.962292
hsa-miR-34b-3p	-0.174389	2.97687	0.0236075	0.877888	0.976369
hsa-piRNA-hsa_piR_020668|gb|DQ598445;hsa-piRNA-hsa_piR_013624|gb|DQ588594;hsa-piRNA-hsa_piR_019068|gb|DQ596183	-0.13961	1.73008	0.00701954	0.933229	1
hsa-mir-137	-0.136331	2.06408	0.0111887	0.91576	1
hsa-miR-137	-0.136331	2.06408	0.0111887	0.91576	1
hsa-mir-4484	-0.135605	0.789544	0.00317136	0.955091	1
hsa-miR-4484	-0.135605	0.789544	0.00317136	0.955091	1
hsa-mir-96	-0.128135	2.94639	0.0227477	0.880115	0.977593
hsa-miR-96-5p	-0.128135	2.94639	0.0227477	0.880115	0.977593
hsa-piRNA-hsa_piR_020582|gb|DQ598312	-0.102545	4.9588	0.037086	0.84729	0.947196
hsa-miR-127-3p	-0.0965662	2.4804	0.00786671	0.929325	1
hsa-mir-127	-0.0956468	2.50576	0.00766716	0.930225	1
hsa-piRNA-hsa_piR_019825|gb|DQ597218	-0.0715829	12.6298	0.0249603	0.874466	0.973187
hsa-tRNA-Asp-GAY	-0.0703767	13.7822	0.0249625	0.874461	0.973187
hsa-miR-1270	-0.0507059	0.9542	0.000604533	0.980384	1
hsa-mir-1270-1	-0.0423932	0.80615	0.000319927	0.985729	1
hsa-mir-1270-2	-0.0423932	0.80615	0.000319927	0.985729	1
hsa-miR-2116-3p	-0.0392442	0.916994	0.000319029	0.985749	1
hsa-mir-411	-0.0392442	0.875411	0.000319029	0.985749	1
hsa-mir-4466	-0.0314035	0.962528	0.000175272	0.989437	1
hsa-miR-4466	-0.0314035	0.962528	0.000175272	0.989437	1
hsa-miR-767-5p	-0.0303893	1.10471	0.000273036	0.986817	1
hsa-mir-767	-0.0303893	1.13784	0.000273036	0.986817	1
hsa-mir-154	-0.0204104	0.862005	7.841e-05	0.992935	1
hsa-miR-154-3p	-0.0204104	0.862005	7.841e-05	0.992935	1
hsa-piRNA-hsa_piR_020492|gb|DQ598170	-0.0196664	2.49704	0.000197037	0.9888	1
hsa-miR-30a-3p	-0.0112314	3.71835	0.000239065	0.987664	1
hsa-mir-323b	-0.00175263	1.10738	1.80949e-06	0.998927	1
hsa-miR-323b-3p	-0.00175263	1.10738	1.80949e-06	0.998927	1
hsa-let-7a-2-3p	0	0.70035	0	1	1
hsa-let-7e-3p	0	0.723499	0	1	1
hsa-miR-1	0	0.774613	0	1	1
hsa-mir-1-1	0	0.709464	0	1	1
hsa-mir-1-2	0	0.709464	0	1	1
hsa-mir-1266	0	0.681087	0	1	1
hsa-miR-1266	0	0.681087	0	1	1
hsa-miR-127-5p	0	0.719403	0	1	1
hsa-mir-1276	0	0.681087	0	1	1
hsa-miR-1276	0	0.681087	0	1	1
hsa-miR-181c-3p	0	0.681087	0	1	1
hsa-mir-1911	0	0.723499	0	1	1
hsa-miR-1911-5p	0	0.723499	0	1	1
hsa-miR-204-3p	0	0.681087	0	1	1
hsa-miR-214-5p	0	0.719403	0	1	1
hsa-mir-3129	0	0.681087	0	1	1
hsa-miR-3129-3p	0	0.681087	0	1	1
hsa-miR-337-5p	0	0.681087	0	1	1
hsa-mir-3689f	0	0.681087	0	1	1
hsa-miR-3689f	0	0.681087	0	1	1
hsa-miR-369-5p	0	0.681087	0	1	1
hsa-miR-377-5p	0	0.681087	0	1	1
hsa-miR-3940-3p	0	0.681087	0	1	1
hsa-mir-431	0	0.719403	0	1	1
hsa-miR-431-3p	0	0.681087	0	1	1
hsa-miR-431-5p	0	0.681087	0	1	1
hsa-mir-4454	0	0.723499	0	1	1
hsa-miR-4454	0	0.723499	0	1	1
hsa-miR-449c-3p	0	0.681087	0	1	1
hsa-mir-496	0	0.70035	0	1	1
hsa-miR-496	0	0.70035	0	1	1
hsa-mir-506	0	0.681087	0	1	1
hsa-miR-506-3p	0	0.681087	0	1	1
hsa-mir-509-3	0	0.723499	0	1	1
hsa-miR-509-3p	0	0.876642	0	1	1
hsa-mir-5193	0	0.681087	0	1	1
hsa-miR-5193	0	0.681087	0	1	1
hsa-miR-642b-3p	0	0.70035	0	1	1
hsa-miR-6503-5p	0	0.681087	0	1	1
hsa-mir-758	0	0.681087	0	1	1
hsa-miR-758-3p	0	0.681087	0	1	1
hsa-miR-99a-3p	0	0.681087	0	1	1
hsa-piRNA-hsa_piR_001137|gb|DQ571478	0	0.681087	0	1	1
hsa-piRNA-hsa_piR_002744|gb|DQ573695	0	0.681087	0	1	1
hsa-piRNA-hsa_piR_002906|gb|DQ573907	0	0.681087	0	1	1
hsa-piRNA-hsa_piR_005225|gb|DQ577204	0	0.681087	0	1	1
hsa-piRNA-hsa_piR_005591|gb|DQ577677	0	0.728434	0	1	1
hsa-piRNA-hsa_piR_006169|gb|DQ578458	0	0.681087	0	1	1
hsa-piRNA-hsa_piR_006679|gb|DQ579137	0	0.681087	0	1	1
hsa-piRNA-hsa_piR_007220|gb|DQ579841	0	0.681087	0	1	1
hsa-piRNA-hsa_piR_008624|gb|DQ581708	0	0.681087	0	1	1
hsa-piRNA-hsa_piR_008889|gb|DQ582060	0	0.681087	0	1	1
hsa-piRNA-hsa_piR_008921|gb|DQ582102	0	0.756897	0	1	1
hsa-piRNA-hsa_piR_011187|gb|DQ585094	0	0.681087	0	1	1
hsa-piRNA-hsa_piR_011646|gb|DQ585770	0	1.04682	0	1	1
hsa-piRNA-hsa_piR_013225|gb|DQ587925	0	0.681087	0	1	1
hsa-piRNA-hsa_piR_014626|gb|DQ590020	0	0.681087	0	1	1
hsa-piRNA-hsa_piR_014627|gb|DQ590021	0	0.681087	0	1	1
hsa-piRNA-hsa_piR_014636|gb|DQ590030;hsa-piRNA-hsa_piR_020401|gb|DQ598029	0	0.681087	0	1	1
hsa-piRNA-hsa_piR_017096|gb|DQ593623	0	0.719403	0	1	1
hsa-piRNA-hsa_piR_017591|gb|DQ594289	0	0.681087	0	1	1
hsa-piRNA-hsa_piR_019822|gb|DQ597215	0	0.775348	0	1	1
hsa-piRNA-hsa_piR_020401|gb|DQ598029;hsa-piRNA-hsa_piR_014636|gb|DQ590030	0	0.681087	0	1	1
hsa-piRNA-hsa_piR_020401|gb|DQ598029;hsa-piRNA-hsa_piR_014637|gb|DQ590031	0	0.681087	0	1	1
hsa-piRNA-hsa_piR_020813|gb|DQ598646;hsa-piRNA-hsa_piR_017458|gb|DQ594126	0	0.681087	0	1	1
hsa-miR-101-5p	0	0.699451	0	1	1
hsa-mir-1252	0	0.670895	0	1	1
hsa-miR-1252	0	0.670895	0	1	1
hsa-mir-1263	0	0.670895	0	1	1
hsa-miR-1263	0	0.670895	0	1	1
hsa-miR-146a-3p	0	0.699451	0	1	1
hsa-mir-212	0	0.699451	0	1	1
hsa-miR-212-3p	0	0.699451	0	1	1
hsa-mir-216b	0	0.670895	0	1	1
hsa-miR-216b	0	0.670895	0	1	1
hsa-mir-217	0	0.699451	0	1	1
hsa-miR-217	0	0.699451	0	1	1
hsa-miR-219-1-3p	0	0.670895	0	1	1
hsa-miR-26a-2-3p	0	0.670895	0	1	1
hsa-mir-2861	0	0.670895	0	1	1
hsa-miR-2861	0	0.670895	0	1	1
hsa-miR-296-3p	0	0.670895	0	1	1
hsa-mir-2964a	0	0.727597	0	1	1
hsa-miR-2964a-5p	0	0.727597	0	1	1
hsa-mir-302a	0	0.685225	0	1	1
hsa-miR-302a-3p	0	0.685225	0	1	1
hsa-mir-3179-1	0	0.670895	0	1	1
hsa-mir-3179-2	0	0.670895	0	1	1
hsa-mir-3179-3	0	0.670895	0	1	1
hsa-miR-365a-5p	0	0.670895	0	1	1
hsa-miR-365b-5p	0	0.670895	0	1	1
hsa-mir-3679	0	0.699451	0	1	1
hsa-miR-3679-5p	0	0.699451	0	1	1
hsa-miR-379-3p	0	0.670895	0	1	1
hsa-mir-466	0	0.670895	0	1	1
hsa-miR-466	0	0.670895	0	1	1
hsa-mir-4749	0	0.670895	0	1	1
hsa-miR-4749-5p	0	0.670895	0	1	1
hsa-mir-4775	0	0.670895	0	1	1
hsa-miR-4775	0	0.670895	0	1	1
hsa-mir-519d	0	0.670895	0	1	1
hsa-miR-519d	0	0.670895	0	1	1
hsa-mir-548f-4	0	0.670895	0	1	1
hsa-mir-548q	0	0.670895	0	1	1
hsa-miR-548q	0	0.670895	0	1	1
hsa-mir-5703	0	0.670895	0	1	1
hsa-miR-5703	0	0.670895	0	1	1
hsa-miR-664b-3p	0	0.670895	0	1	1
hsa-miR-767-3p	0	0.685225	0	1	1
hsa-mir-890	0	0.670895	0	1	1
hsa-miR-890	0	0.670895	0	1	1
hsa-piRNA-hsa_piR_003748|gb|DQ575089	0	0.670895	0	1	1
hsa-piRNA-hsa_piR_004605|gb|DQ576333	0	0.670895	0	1	1
hsa-piRNA-hsa_piR_006320|gb|DQ578642	0	0.699451	0	1	1
hsa-piRNA-hsa_piR_008983|gb|DQ582175	0	0.670895	0	1	1
hsa-piRNA-hsa_piR_014879|gb|DQ590348	0	0.670895	0	1	1
hsa-piRNA-hsa_piR_018692|gb|DQ595698	0	0.685225	0	1	1
hsa-piRNA-hsa_piR_020575|gb|DQ598300	0	0.670895	0	1	1
hsa-sno-ACA22	0	0.670895	0	1	1
hsa-sno-SNORA11D	0	0.670895	0	1	1
hsa-sno-SNORA11E	0	0.670895	0	1	1
hsa-mir-574	0.0123926	6.48882	0.000570438	0.980945	1
hsa-tRNA-Ala-GCY_	0.027299	8.75634	0.00322485	0.954714	1
hsa-tRNA-Cys-TGY	0.0392091	8.15507	0.00623072	0.937084	1
hsa-piRNA-hsa_piR_013984|gb|DQ589114;hsa-piRNA-hsa_piR_010060|gb|DQ583543	0.0792739	0.926143	0.00104057	0.974266	1
hsa-sno-ACA50	0.0792739	0.732302	0.00104057	0.974266	1
hsa-mir-204	0.0810402	3.57636	0.0103628	0.918917	1
hsa-miR-204-5p	0.0811285	3.56999	0.0103682	0.918896	1
hsa-miR-574-3p	0.0929942	6.46052	0.0316076	0.858892	0.95893
hsa-mir-205	0.103778	1.05728	0.00176077	0.966529	1
hsa-miR-205-5p	0.103778	1.05728	0.00176077	0.966529	1
hsa-miR-485-3p	0.126596	1.21627	0.00416725	0.948529	1
hsa-mir-409	0.149741	2.76777	0.0161505	0.898873	0.990817
hsa-miR-409-3p	0.149741	2.76777	0.0161505	0.898873	0.990817
hsa-piRNA-hsa_piR_001040|gb|DQ571333;hsa-piRNA-hsa_piR_000651|gb|DQ570812	0.179346	4.55433	0.0762803	0.782403	0.897082
hsa-miR-214-3p	0.184963	5.03514	0.0737763	0.785916	0.897082
hsa-mir-214	0.185151	5.03968	0.0737931	0.785892	0.897082
hsa-mir-485	0.262611	1.27713	0.0184072	0.89208	0.986462
hsa-tRNA-Met-i	0.294365	5.2345	0.289799	0.590349	0.748725
hsa-mir-376c	0.303857	2.4293	0.0662329	0.796903	0.906132
hsa-miR-376c-3p	0.303857	2.4293	0.0662329	0.796903	0.906132
hsa-tRNA-Val-GTY	0.324972	10.253	0.497909	0.48042	0.654254
hsa-mir-3168	0.325066	0.824595	0.0185851	0.891563	0.986462
hsa-miR-3168	0.325066	0.824595	0.0185851	0.891563	0.986462
hsa-piRNA-hsa_piR_020548|gb|DQ598263	0.355217	4.77176	0.326961	0.567454	0.724454
hsa-mir-125b-1	0.357301	9.65459	0.494993	0.481708	0.654254
hsa-mir-125b-2	0.357543	9.65609	0.495678	0.481405	0.654254
hsa-miR-125b-5p	0.360079	10.6528	0.525952	0.468314	0.654254
hsa-sno-HBII-85-15	0.363928	2.28974	0.177006	0.673959	0.835227
hsa-sno-HBII-85-17	0.363928	2.28974	0.177006	0.673959	0.835227
hsa-sno-HBII-85-19	0.363928	2.28974	0.177006	0.673959	0.835227
hsa-piRNA-hsa_piR_015026|gb|DQ590548	0.424561	11.2592	0.783755	0.375995	0.588234
hsa-piRNA-hsa_piR_005076|gb|DQ577008	0.429892	8.13424	0.501394	0.478888	0.654254
hsa-mir-675	0.430562	1.2913	0.0595769	0.807166	0.910555
hsa-miR-675-3p	0.430562	1.2913	0.0595769	0.807166	0.910555
hsa-tRNA-Gly-GGG	0.444279	12.7803	0.892344	0.344843	0.546895
hsa-piRNA-hsa_piR_018569|gb|DQ595533;hsa-piRNA-hsa_piR_015026|gb|DQ590548	0.453338	12.0074	0.913031	0.339312	0.543717
hsa-tRNA-Gly-GGY	0.45827	15.6147	1.0118	0.314472	0.528178
hsa-mir-125a	0.458429	9.46102	0.901419	0.342401	0.543717
hsa-miR-125a-5p	0.469764	9.45893	0.944246	0.331188	0.543717
hsa-sno-U3	0.470107	5.20012	0.574998	0.44828	0.643845
hsa-sno-U3-3	0.477479	5.19837	0.593317	0.441139	0.637814
hsa-piRNA-hsa_piR_016984|gb|DQ593431;hsa-piRNA-hsa_piR_016926|gb|DQ593325;hsa-piRNA-hsa_piR_019752|gb|DQ597110	0.481562	12.9756	1.08464	0.297663	0.507407
hsa-piRNA-hsa_piR_016984|gb|DQ593431;hsa-piRNA-hsa_piR_019752|gb|DQ597110	0.481585	10.6558	1.00926	0.31508	0.528689
hsa-piRNA-hsa_piR_019752|gb|DQ597110;hsa-piRNA-hsa_piR_016926|gb|DQ593325;hsa-piRNA-hsa_piR_016984|gb|DQ593431	0.487392	12.2408	1.08773	0.296976	0.507407
hsa-piRNA-hsa_piR_004152|gb|DQ575658	0.491374	9.75499	1.05918	0.303402	0.512563
hsa-sno-U3-4	0.512207	5.17931	0.676797	0.410692	0.620087
hsa-sno-U3-2	0.514179	5.18409	0.683632	0.408339	0.620087
hsa-sno-U3-2B	0.514179	5.18409	0.683632	0.408339	0.620087
hsa-mir-193b	0.517782	6.7883	0.829271	0.362483	0.570697
hsa-mir-129-1	0.522327	0.871377	0.0442373	0.833413	0.933487
hsa-piRNA-hsa_piR_018570|gb|DQ595536;hsa-piRNA-hsa_piR_001312|gb|DQ571813;hsa-piRNA-hsa_piR_020326|gb|DQ597916	0.567625	14.6076	1.50833	0.219393	0.414198
hsa-piRNA-hsa_piR_020326|gb|DQ597916;hsa-piRNA-hsa_piR_001312|gb|DQ571813;hsa-piRNA-hsa_piR_018570|gb|DQ595536	0.567634	14.6076	1.50839	0.219385	0.414198
hsa-piRNA-hsa_piR_018570|gb|DQ595536;hsa-piRNA-hsa_piR_001312|gb|DQ571813;hsa-piRNA-hsa_piR_000765|gb|DQ570956;hsa-piRNA-hsa_piR_000291|gb|DQ570344	0.567874	14.6079	1.50982	0.219166	0.414198
hsa-piRNA-hsa_piR_009295|gb|DQ582567;hsa-piRNA-hsa_piR_001312|gb|DQ571813;hsa-piRNA-hsa_piR_018570|gb|DQ595536	0.567994	14.6085	1.51059	0.219048	0.414198
hsa-piRNA-hsa_piR_018570|gb|DQ595536;hsa-piRNA-hsa_piR_001312|gb|DQ571813;hsa-piRNA-hsa_piR_000765|gb|DQ570956	0.568923	16.6075	1.56986	0.210228	0.404147
hsa-piRNA-hsa_piR_000765|gb|DQ570956;hsa-piRNA-hsa_piR_001312|gb|DQ571813;hsa-piRNA-hsa_piR_018570|gb|DQ595536	0.570713	14.607	1.52364	0.21707	0.412504
hsa-miR-193b-3p	0.575127	6.767	1.01572	0.313536	0.527118
hsa-mir-296	0.587336	1.77771	0.128197	0.720309	0.859507
hsa-miR-296-5p	0.587344	1.7622	0.12819	0.720316	0.859507
hsa-piRNA-hsa_piR_015026|gb|DQ590548;hsa-piRNA-hsa_piR_018569|gb|DQ595533;hsa-piRNA-hsa_piR_001311|gb|DQ571812;hsa-piRNA-hsa_piR_020326|gb|DQ597916	0.595595	14.5829	1.63842	0.200542	0.390633
hsa-piRNA-hsa_piR_020326|gb|DQ597916;hsa-piRNA-hsa_piR_001311|gb|DQ571812;hsa-piRNA-hsa_piR_018569|gb|DQ595533;hsa-piRNA-hsa_piR_015026|gb|DQ590548	0.595668	15.5828	1.6678	0.196553	0.385333
hsa-mir-891a	0.6272	1.01255	0.0641114	0.800112	0.906132
hsa-miR-891a	0.6272	1.01255	0.0641114	0.800112	0.906132
hsa-miR-31-5p	0.643708	3.18425	0.599927	0.438606	0.63521
hsa-miR-1228-3p	0.653434	0.784279	0.105502	0.745324	0.869044
hsa-mir-548av	0.653434	0.700714	0.105502	0.745324	0.869044
hsa-miR-548av-3p	0.653434	0.700714	0.105502	0.745324	0.869044
hsa-piRNA-hsa_piR_001918|gb|DQ572554	0.653434	0.700714	0.105502	0.745324	0.869044
hsa-piRNA-hsa_piR_020401|gb|DQ598029;hsa-piRNA-hsa_piR_014635|gb|DQ590029;hsa-piRNA-hsa_piR_004918|gb|DQ576766	0.653434	0.700714	0.105502	0.745324	0.869044
hsa-sno-ACA51	0.653434	0.700714	0.105502	0.745324	0.869044
hsa-mir-1224	0.653434	0.672303	0.105502	0.745324	0.869044
hsa-miR-1224-3p	0.653434	0.672303	0.105502	0.745324	0.869044
hsa-mir-184	0.653434	0.672303	0.105502	0.745324	0.869044
hsa-miR-184	0.653434	0.672303	0.105502	0.745324	0.869044
hsa-miR-218-1-3p	0.653434	0.672303	0.105502	0.745324	0.869044
hsa-miR-3605-3p	0.653434	0.672303	0.105502	0.745324	0.869044
hsa-miR-411-3p	0.653434	0.672303	0.105502	0.745324	0.869044
hsa-mir-585	0.653434	0.672303	0.105502	0.745324	0.869044
hsa-piRNA-hsa_piR_020401|gb|DQ598029	0.653434	0.672303	0.105502	0.745324	0.869044
hsa-piRNA-hsa_piR_020401|gb|DQ598029;hsa-piRNA-hsa_piR_014635|gb|DQ590029	0.653434	0.672303	0.105502	0.745324	0.869044
hsa-piRNA-hsa_piR_022295|gb|DQ600514;hsa-piRNA-hsa_piR_011188|gb|DQ585095;hsa-piRNA-hsa_piR_014879|gb|DQ590348	0.653434	0.672303	0.105502	0.745324	0.869044
hsa-sno-HBII-82	0.653434	0.672303	0.105502	0.745324	0.869044
hsa-mir-379	0.653434	0.757105	0.105502	0.745324	0.869044
hsa-miR-379-5p	0.653434	0.729551	0.105502	0.745324	0.869044
hsa-miR-485-5p	0.653434	0.729551	0.105502	0.745324	0.869044
hsa-mir-876	0.653434	0.710675	0.105502	0.745324	0.869044
hsa-miR-876-5p	0.653434	0.710675	0.105502	0.745324	0.869044
hsa-mir-4508	0.659509	0.831905	0.0788614	0.778846	0.897082
hsa-miR-4508	0.659509	0.831905	0.0788614	0.778846	0.897082
hsa-piRNA-hsa_piR_009051|gb|DQ582264	0.659509	0.98572	0.0788614	0.778846	0.897082
hsa-miR-365a-3p	0.686408	6.94292	1.56461	0.210992	0.404147
hsa-miR-365b-3p	0.686408	6.94292	1.56461	0.210992	0.404147
hsa-mir-365a	0.686415	6.94351	1.56427	0.211041	0.404147
hsa-mir-365b	0.686415	6.94351	1.56427	0.211041	0.404147
hsa-mir-1249	0.69947	1.10268	0.0891353	0.765279	0.889919
hsa-miR-1249	0.69947	1.10268	0.0891353	0.765279	0.889919
hsa-miR-3648	0.713184	3.93855	0.990421	0.319639	0.534272
hsa-piRNA-hsa_piR_022628|gb|DQ600952	0.724986	2.71167	0.812374	0.367419	0.577421
hsa-mir-183	0.732831	4.64615	1.40895	0.235231	0.439317
hsa-mir-129-2	0.739062	1.55364	0.197021	0.657137	0.81906
hsa-sno-HBII-85-13	0.74085	0.799546	0.0900425	0.764123	0.889768
hsa-miR-183-5p	0.742551	4.6319	1.4449	0.229348	0.430649
hsa-sno-U19-2	0.800176	1.28273	0.256547	0.612502	0.770094
hsa-piRNA-hsa_piR_020388|gb|DQ598008	0.800808	6.54621	2.23719	0.134726	0.290116
hsa-mir-31	0.817308	3.55393	1.07064	0.300802	0.508665
hsa-tRNA-Glu-GAG	0.849225	13.9666	3.51932	0.0606574	0.151674
hsa-piRNA-hsa_piR_015249|gb|DQ590830	0.8522	6.78078	2.50103	0.113772	0.25669
hsa-miR-1228-5p	0.862971	0.8439	0.150792	0.697779	0.849577
hsa-sno-U53	0.862971	0.722586	0.150792	0.697779	0.849577
hsa-mir-513c	0.862971	0.71272	0.150792	0.697779	0.849577
hsa-miR-513c-5p	0.862971	0.71272	0.150792	0.697779	0.849577
hsa-miR-190a	0.862971	0.684542	0.150792	0.697779	0.849577
hsa-mir-639	0.862971	0.684542	0.150792	0.697779	0.849577
hsa-miR-663a	0.862971	0.684542	0.150792	0.697779	0.849577
hsa-piRNA-hsa_piR_011188|gb|DQ585095	0.862971	0.684542	0.150792	0.697779	0.849577
hsa-piRNA-hsa_piR_019091|gb|DQ596211	0.862971	0.684542	0.150792	0.697779	0.849577
hsa-sno-HBII-52-26	0.862971	0.684542	0.150792	0.697779	0.849577
hsa-sno-HBII-52-31	0.862971	0.684542	0.150792	0.697779	0.849577
hsa-sno-HBII-52-41	0.862971	0.684542	0.150792	0.697779	0.849577
hsa-sno-U45B	0.862971	0.684542	0.150792	0.697779	0.849577
hsa-tRNA-Leu-CTY	0.879801	8.26533	2.93101	0.0868934	0.205395
hsa-tRNA-Ser-TCG	0.892617	3.38165	1.21539	0.270267	0.477023
hsa-mir-887	0.894869	0.756823	0.158156	0.69086	0.849498
hsa-miR-887	0.894869	0.756823	0.158156	0.69086	0.849498
hsa-sno-U71b	0.894869	0.687223	0.158156	0.69086	0.849498
hsa-sno-HBII-85-8	0.954869	1.57533	0.531645	0.465916	0.654254
hsa-sno-HBII-85-1	0.960581	1.5763	0.534507	0.464718	0.654254
hsa-tRNA-Ser-TCY	0.960821	6.87956	3.42258	0.0643103	0.158718
hsa-tRNA-Ile-ATT	0.96579	4.5816	1.9186	0.166011	0.337271
hsa-tRNA-Met_	0.969484	3.80076	2.08402	0.148847	0.31077
hsa-tRNA-Tyr-TAC	0.997862	2.72369	0.958452	0.327577	0.543717
hsa-tRNA-Gln-CAA	1.01276	5.41906	2.82803	0.0926317	0.217184
hsa-miR-4521	1.02639	3.05459	1.51234	0.218782	0.414198
hsa-miR-129-2-3p	1.04287	1.54172	0.350655	0.553743	0.710084
hsa-tRNA-Leu-TTG	1.07388	4.53222	2.45583	0.11709	0.261792
hsa-mir-182	1.09729	5.22578	3.44296	0.0635218	0.157741
hsa-miR-182-5p	1.09732	5.22284	3.43859	0.0636901	0.157741
hsa-piRNA-hsa_piR_002485|gb|DQ573352;hsa-piRNA-hsa_piR_001318|gb|DQ571823;hsa-piRNA-hsa_piR_018573|gb|DQ595539;hsa-piRNA-hsa_piR_014923|gb|DQ590404	1.10468	2.13771	1.07348	0.30016	0.508075
hsa-tRNA-Pro-CCG	1.10738	10.7043	5.5542	0.0184364	0.0557268
hsa-tRNA-Pro-CCY	1.13033	12.0537	6.09181	0.013581	0.0422277
hsa-mir-493	1.17344	1.28701	0.37688	0.539278	0.694615
hsa-miR-493-5p	1.17344	1.28701	0.37688	0.539278	0.694615
hsa-tRNA-Pro-CCA	1.18104	11.3059	6.51931	0.0106709	0.0340332
hsa-piRNA-hsa_piR_020485|gb|DQ598159	1.1849	9.75071	6.25288	0.0123991	0.0388312
hsa-tRNA-Val-GTA	1.19899	11.214	6.76747	0.00928345	0.0302191
hsa-mir-4516	1.20209	1.44433	0.486167	0.485642	0.654254
hsa-miR-4516	1.20209	1.44433	0.486167	0.485642	0.654254
hsa-piRNA-hsa_piR_017716|gb|DQ594453	1.2184	16.4905	8.31885	0.00392358	0.0137802
hsa-tRNA-Glu-GAG_	1.22671	16.7551	8.47056	0.00360941	0.0127283
hsa-piRNA-hsa_piR_017716|gb|DQ594453;hsa-piRNA-hsa_piR_004153|gb|DQ575660	1.2359	12.8759	7.22926	0.00717248	0.0240701
hsa-miR-31-3p	1.24005	2.07333	0.882623	0.347484	0.550136
hsa-piRNA-hsa_piR_016946|gb|DQ593358	1.24776	2.25909	1.31385	0.251699	0.457755
hsa-mir-1228	1.25803	0.970894	0.255875	0.612969	0.770094
hsa-miR-548y	1.25803	0.831413	0.255875	0.612969	0.770094
hsa-mir-1261	1.25803	0.713909	0.255875	0.612969	0.770094
hsa-miR-1261	1.25803	0.713909	0.255875	0.612969	0.770094
hsa-tRNA-Ser-TCA_	1.28098	6.69262	5.81007	0.0159346	0.0487594
hsa-mir-299	1.28254	0.744139	0.263271	0.607882	0.767503
hsa-miR-299-5p	1.28254	0.744139	0.263271	0.607882	0.767503
hsa-piRNA-hsa_piR_016677|gb|DQ592953	1.28635	10.6374	7.01717	0.0080732	0.0267309
hsa-piRNA-hsa_piR_020496|gb|DQ598175	1.2992	8.22935	6.55986	0.0104305	0.0334507
hsa-mir-3648	1.3092	4.87932	4.06318	0.0438279	0.11396
hsa-tRNA-Arg-CGA	1.32186	2.01896	1.20454	0.272417	0.479841
hsa-piRNA-hsa_piR_001184|gb|DQ571550	1.32584	3.81383	2.60408	0.106589	0.244296
hsa-piRNA-hsa_piR_020363|gb|DQ597970	1.35638	2.56172	0.95029	0.329645	0.543717
hsa-piRNA-hsa_piR_020362|gb|DQ597968	1.39113	3.03245	1.35828	0.243836	0.448375
hsa-piRNA-hsa_piR_005660|gb|DQ577772	1.39655	1.12554	0.393184	0.530631	0.686536
hsa-sno-U107	1.39898	0.753156	0.300913	0.58331	0.741881
hsa-tRNA-Ala-GCG	1.40159	7.32522	7.56022	0.00596706	0.0203396
hsa-mir-490	1.42128	0.765265	0.30832	0.578713	0.7372
hsa-miR-490-3p	1.42128	0.765265	0.30832	0.578713	0.7372
hsa-piRNA-hsa_piR_008033|gb|DQ580927	1.42239	8.00141	7.68937	0.0055547	0.0190463
hsa-tRNA-Glu-GAA	1.43046	11.8412	9.95829	0.00160127	0.00616009
hsa-miR-3676-3p	1.53342	2.08749	1.22573	0.26824	0.475379
hsa-tRNA-Leu-CTA	1.58134	4.97958	5.90879	0.0150656	0.0463453
hsa-tRNA-Ala-GCY	1.59455	5.79073	6.77606	0.00923884	0.0301304
hsa-mir-149	1.63374	4.28446	4.92677	0.0264436	0.0749487
hsa-miR-149-5p	1.63374	4.28446	4.92677	0.0264436	0.0749487
hsa-tRNA-Ala-GCA	1.65079	8.84442	10.4761	0.00120928	0.00479019
hsa-piRNA-hsa_piR_020365|gb|DQ597975	1.66082	6.4462	9.49193	0.00206378	0.00771693
hsa-tRNA-Phe-TTY	1.66114	6.94605	9.72051	0.00182223	0.00688796
hsa-piRNA-hsa_piR_016970|gb|DQ593407;hsa-piRNA-hsa_piR_020829|gb|DQ598677	1.66466	7.69025	9.79735	0.00174764	0.00663491
hsa-miR-129-1-3p	1.70109	0.854297	0.413019	0.520441	0.674358
hsa-mir-548y	1.70109	0.908942	0.413019	0.520441	0.674358
hsa-piRNA-hsa_piR_020249|gb|DQ597805	1.71935	0.759244	0.420462	0.516707	0.671022
hsa-miR-139-3p	1.75449	0.876299	0.43543	0.509336	0.662201
hsa-mir-494	1.75529	2.83224	2.00919	0.156349	0.32113
hsa-miR-494	1.75529	2.83224	2.00919	0.156349	0.32113
hsa-piRNA-hsa_piR_004801|gb|DQ576605;hsa-piRNA-hsa_piR_017295|gb|DQ593909;hsa-piRNA-hsa_piR_005019|gb|DQ576918	1.75662	2.50096	2.26214	0.132571	0.288234
hsa-sno-HBII-85-24	1.7877	2.13589	2.61249	0.106025	0.243325
hsa-piRNA-hsa_piR_016980|gb|DQ593423	1.79782	3.39541	5.21918	0.0223391	0.0655808
hsa-sno-HBII-85-2	1.81583	2.16465	2.7303	0.0984607	0.228805
hsa-piRNA-hsa_piR_000794|gb|DQ570992;hsa-piRNA-hsa_piR_019914|gb|DQ597347;hsa-piRNA-hsa_piR_016945|gb|DQ593356;hsa-piRNA-hsa_piR_022628|gb|DQ600952	1.86823	10.8016	14.5518	0.000136359	0.000655355
hsa-piRNA-hsa_piR_022628|gb|DQ600952;hsa-piRNA-hsa_piR_016945|gb|DQ593356;hsa-piRNA-hsa_piR_019914|gb|DQ597347;hsa-piRNA-hsa_piR_016742|gb|DQ593049	1.87307	11.7946	15.0987	0.000102033	0.000511639
hsa-piRNA-hsa_piR_019914|gb|DQ597347;hsa-piRNA-hsa_piR_016742|gb|DQ593049;hsa-piRNA-hsa_piR_016945|gb|DQ593356;hsa-piRNA-hsa_piR_022628|gb|DQ600952	1.87594	11.7907	15.1323	0.000100234	0.000504075
hsa-tRNA-Met	1.8906	4.54976	3.95978	0.0465998	0.120673
hsa-mir-548f-1	1.93542	1.00688	0.517463	0.471926	0.654254
hsa-piRNA-hsa_piR_020364|gb|DQ597971	1.94262	4.98194	6.49138	0.0108399	0.0344454
hsa-tRNA-Lys-AAG	1.94504	12.4848	15.0093	0.000106983	0.000533377
hsa-mir-376b	1.95107	0.786918	0.524936	0.468744	0.654254
hsa-miR-376b-3p	1.95107	0.786918	0.524936	0.468744	0.654254
hsa-tRNA-Thr-ACA	1.95226	4.22434	7.04391	0.00795351	0.026385
hsa-sno-HBII-99	1.96103	1.09376	0.862314	0.353092	0.557429
hsa-piRNA-hsa_piR_004150|gb|DQ575656	2.00666	5.35409	9.98922	0.00157459	0.00607092
hsa-sno-HBII-85-18	2.07238	2.12087	3.17331	0.0748508	0.181885
hsa-piRNA-hsa_piR_016946|gb|DQ593358;hsa-piRNA-hsa_piR_016240|gb|DQ592148;hsa-piRNA-hsa_piR_020809|gb|DQ598639;hsa-piRNA-hsa_piR_021190|gb|DQ599117	2.13393	5.82676	12.0789	0.000509964	0.00219007
hsa-mir-3687	2.16314	0.814553	0.636407	0.425015	0.620087
hsa-miR-3687	2.16314	0.814553	0.636407	0.425015	0.620087
hsa-miR-139-5p	2.21514	1.12308	0.666143	0.4144	0.620087
hsa-mir-551b	2.26536	0.889896	0.695871	0.404175	0.620087
hsa-miR-551b-3p	2.26536	0.889896	0.695871	0.404175	0.620087
hsa-sno-U73a	2.29559	2.20262	3.2958	0.0694571	0.170476
hsa-piRNA-hsa_piR_020500|gb|DQ598190;hsa-piRNA-hsa_piR_020793|gb|DQ598619	2.30958	7.95771	19.9325	8.02256e-06	4.90111e-05
hsa-piRNA-hsa_piR_020500|gb|DQ598190;hsa-piRNA-hsa_piR_020497|gb|DQ598177	2.3101	7.95611	19.919	8.07954e-06	4.9186e-05
hsa-piRNA-hsa_piR_019914|gb|DQ597347;hsa-piRNA-hsa_piR_016742|gb|DQ593049	2.32417	10.6303	19.217	1.1667e-05	6.95612e-05
hsa-piRNA-hsa_piR_020500|gb|DQ598190	2.32459	9.93966	22.0686	2.63071e-06	1.72237e-05
hsa-tRNA-His-CAY_	2.33453	9.89116	23.2663	1.41048e-06	9.83672e-06
hsa-piRNA-hsa_piR_012734|gb|DQ587229	2.35971	7.95942	18.4232	1.76893e-05	0.00010129
hsa-tRNA-Val-GTG	2.37138	11.353	25.0612	5.5538e-07	4.2826e-06
hsa-piRNA-hsa_piR_004309|gb|DQ575884;hsa-piRNA-hsa_piR_017723|gb|DQ594464	2.39101	10.6674	25.4584	4.52028e-07	3.5169e-06
hsa-piRNA-hsa_piR_004987|gb|DQ576872	2.42144	10.4434	25.7103	3.96709e-07	3.1573e-06
hsa-tRNA-Arg-CGG	2.46104	6.59388	17.7901	2.46659e-05	0.000138496
hsa-piRNA-hsa_piR_017724|gb|DQ594465;hsa-piRNA-hsa_piR_004308|gb|DQ575882;hsa-piRNA-hsa_piR_016745|gb|DQ593052	2.47495	12.224	28.8604	7.77873e-08	6.95675e-07
hsa-piRNA-hsa_piR_004308|gb|DQ575882;hsa-piRNA-hsa_piR_017724|gb|DQ594465;hsa-piRNA-hsa_piR_016745|gb|DQ593052	2.4887	13.2219	30.0581	4.19284e-08	3.89015e-07
hsa-tRNA-Ser-AGY	2.55755	7.58225	20.4625	6.08123e-06	3.75478e-05
hsa-piRNA-hsa_piR_017723|gb|DQ594464;hsa-piRNA-hsa_piR_004307|gb|DQ575881	2.55937	12.2154	30.6173	3.14277e-08	3.06332e-07
hsa-piRNA-hsa_piR_004307|gb|DQ575881;hsa-piRNA-hsa_piR_017723|gb|DQ594464	2.56715	12.6294	31.241	2.27897e-08	2.25944e-07
hsa-piRNA-hsa_piR_004801|gb|DQ576605;hsa-piRNA-hsa_piR_017295|gb|DQ593909	2.61741	3.91283	8.81893	0.00298122	0.0107089
hsa-piRNA-hsa_piR_020809|gb|DQ598639;hsa-piRNA-hsa_piR_021190|gb|DQ599117;hsa-piRNA-hsa_piR_016240|gb|DQ592148;hsa-piRNA-hsa_piR_016946|gb|DQ593358	2.64792	7.71427	21.6529	3.2672e-06	2.09173e-05
hsa-mir-135b	2.75991	1.51522	1.05126	0.305218	0.51363
hsa-miR-135b-5p	2.75991	1.51522	1.05126	0.305218	0.51363
hsa-piRNA-hsa_piR_016946|gb|DQ593358;hsa-piRNA-hsa_piR_016240|gb|DQ592148;hsa-piRNA-hsa_piR_020809|gb|DQ598639;hsa-piRNA-hsa_piR_021190|gb|DQ599117;hsa-piRNA-hsa_piR_009502|gb|DQ582827	2.76302	5.58464	16.5697	4.68944e-05	0.000251116
hsa-mir-3676	2.78459	3.24861	7.79092	0.00525094	0.0181013
hsa-mir-663b	2.81068	1.69459	2.11342	0.146013	0.305653
hsa-miR-663b	2.81068	1.69459	2.11342	0.146013	0.305653
hsa-mir-139	2.81091	1.29782	1.10012	0.29424	0.507407
hsa-piRNA-hsa_piR_000172|gb|DQ570169	2.82937	2.25976	3.6219	0.0570236	0.144222
hsa-tRNA-Arg-AGG	2.88648	6.8837	25.0081	5.70904e-07	4.38282e-06
hsa-miR-3676-5p	2.92926	3.20508	8.12018	0.00437753	0.015251
hsa-tRNA-Thr-ACG	2.93173	5.39079	17.9051	2.32202e-05	0.000130802
hsa-mir-4521	2.96604	4.83373	16.1837	5.74857e-05	0.000299513
hsa-tRNA-Arg-AGA	3.01207	5.23527	19.3987	1.06077e-05	6.41268e-05
hsa-tRNA-Asn-AAC	3.01639	5.92296	21.057	4.45815e-06	2.78233e-05
hsa-sno-HBII-85-16	3.03197	2.08524	4.90601	0.0267633	0.0756261
hsa-piRNA-hsa_piR_016239|gb|DQ592146	3.06223	3.04836	6.09536	0.0135538	0.0422186
hsa-sno-HBII-85-6	3.10108	2.11513	5.10349	0.0238778	0.0690465
hsa-tRNA-Thr-ACY	3.11011	4.73224	16.9606	3.81631e-05	0.000209535
hsa-tRNA-Arg-CGA_	3.23461	6.39522	26.5716	2.53955e-07	2.05894e-06
hsa-tRNA-Arg-CGY_	3.25409	7.34203	32.0767	1.48206e-08	1.52152e-07
hsa-tRNA-Ser-TCA	3.29704	3.53024	11.7215	0.000617819	0.00259544
hsa-sno-HBII-85-22	3.36499	2.077	5.42335	0.0198692	0.0594363
hsa-tRNA-Thr-ACG_	3.4179	4.07737	13.751	0.000208704	0.000970784
hsa-tRNA-Trp-TGG	3.47716	8.92781	40.6015	1.86664e-10	3.0553e-09
hsa-tRNA-Thr-ACY_	3.54081	5.57346	24.1581	8.87441e-07	6.5242e-06
hsa-piRNA-hsa_piR_011300|gb|DQ585261	3.66232	1.14411	2.11309	0.146044	0.305653
hsa-sno-HBII-85-4	3.69972	2.11224	6.0321	0.014048	0.0436016
hsa-tRNA-Asn-AAT	3.73065	2.08089	4.95772	0.0259744	0.0740391
hsa-mir-663a	3.90046	1.40465	2.47214	0.11588	0.260534
hsa-piRNA-hsa_piR_002468|gb|DQ573323	3.90343	6.77958	37.2704	1.02834e-09	1.38307e-08
hsa-piRNA-hsa_piR_004993|gb|DQ576880	4.10758	5.52422	28.2898	1.04447e-07	9.01566e-07
hsa-piRNA-hsa_piR_020391|gb|DQ598016	4.27037	3.11913	12.6299	0.000379633	0.00169759
hsa-piRNA-hsa_piR_022650|gb|DQ600994	4.44889	4.97089	27.3361	1.70985e-07	1.44712e-06
hsa-sno-HBII-85-23	4.47823	2.06163	6.78445	0.00919552	0.0301023

## Sheet: Venn Diagram Results
Upregulated small RNAs
Names	total	elements
APAP & MTX	57	hsa-tRNA-Ser-TCA
		hsa-piRNA-hsa_piR_016946|gb|DQ593358;hsa-piRNA-hsa_piR_016240|gb|DQ592148;hsa-piRNA-hsa_piR_020809|gb|DQ598639;hsa-piRNA-hsa_piR_021190|gb|DQ599117;hsa-piRNA-hsa_piR_009502|gb|DQ582827
		hsa-piRNA-hsa_piR_017716|gb|DQ594453;hsa-piRNA-hsa_piR_004153|gb|DQ575660
		hsa-tRNA-Thr-ACG
		hsa-mir-3676
		hsa-tRNA-Val-GTG
		hsa-tRNA-Thr-ACA
		hsa-piRNA-hsa_piR_017716|gb|DQ594453
		hsa-piRNA-hsa_piR_004307|gb|DQ575881;hsa-piRNA-hsa_piR_017723|gb|DQ594464
		hsa-tRNA-Ser-TCA_
		hsa-tRNA-Pro-CCA
		hsa-tRNA-Ala-GCY
		hsa-tRNA-Leu-CTA
		hsa-tRNA-Glu-GAG_
		hsa-tRNA-Thr-ACG_
		hsa-tRNA-Ala-GCG
		hsa-tRNA-Ser-AGY
		hsa-piRNA-hsa_piR_008033|gb|DQ580927
		hsa-tRNA-His-CAY_
		hsa-tRNA-Val-GTA
		hsa-piRNA-hsa_piR_020485|gb|DQ598159
		hsa-tRNA-Trp-TGG
		hsa-tRNA-Thr-ACY_
		hsa-miR-3676-5p
		hsa-tRNA-Arg-CGG
		hsa-piRNA-hsa_piR_002468|gb|DQ573323
		hsa-tRNA-Ala-GCA
		hsa-tRNA-Thr-ACY
		hsa-piRNA-hsa_piR_016239|gb|DQ592146
		hsa-tRNA-Phe-TTY
		hsa-tRNA-Arg-CGA_
		hsa-piRNA-hsa_piR_012734|gb|DQ587229
		hsa-piRNA-hsa_piR_004987|gb|DQ576872
		hsa-tRNA-Pro-CCY
		hsa-piRNA-hsa_piR_004309|gb|DQ575884;hsa-piRNA-hsa_piR_017723|gb|DQ594464
		hsa-tRNA-Lys-AAG
		hsa-mir-4521
		hsa-piRNA-hsa_piR_020364|gb|DQ597971
		hsa-piRNA-hsa_piR_016946|gb|DQ593358;hsa-piRNA-hsa_piR_016240|gb|DQ592148;hsa-piRNA-hsa_piR_020809|gb|DQ598639;hsa-piRNA-hsa_piR_021190|gb|DQ599117
		hsa-piRNA-hsa_piR_020365|gb|DQ597975
		hsa-piRNA-hsa_piR_020496|gb|DQ598175
		hsa-piRNA-hsa_piR_020500|gb|DQ598190;hsa-piRNA-hsa_piR_020793|gb|DQ598619
		hsa-piRNA-hsa_piR_017723|gb|DQ594464;hsa-piRNA-hsa_piR_004307|gb|DQ575881
		hsa-tRNA-Asn-AAC
		hsa-piRNA-hsa_piR_019914|gb|DQ597347;hsa-piRNA-hsa_piR_016742|gb|DQ593049
		hsa-piRNA-hsa_piR_022650|gb|DQ600994
		hsa-piRNA-hsa_piR_017724|gb|DQ594465;hsa-piRNA-hsa_piR_004308|gb|DQ575882;hsa-piRNA-hsa_piR_016745|gb|DQ593052
		hsa-piRNA-hsa_piR_020500|gb|DQ598190;hsa-piRNA-hsa_piR_020497|gb|DQ598177
		hsa-piRNA-hsa_piR_016677|gb|DQ592953
		hsa-piRNA-hsa_piR_004150|gb|DQ575656
		hsa-piRNA-hsa_piR_004308|gb|DQ575882;hsa-piRNA-hsa_piR_017724|gb|DQ594465;hsa-piRNA-hsa_piR_016745|gb|DQ593052
		hsa-tRNA-Arg-AGA
		hsa-piRNA-hsa_piR_020809|gb|DQ598639;hsa-piRNA-hsa_piR_021190|gb|DQ599117;hsa-piRNA-hsa_piR_016240|gb|DQ592148;hsa-piRNA-hsa_piR_016946|gb|DQ593358
		hsa-tRNA-Glu-GAA
		hsa-tRNA-Arg-CGY_
		hsa-piRNA-hsa_piR_020500|gb|DQ598190
		hsa-piRNA-hsa_piR_004993|gb|DQ576880
APAP	9	hsa-piRNA-hsa_piR_004801|gb|DQ576605;hsa-piRNA-hsa_piR_017295|gb|DQ593909
		hsa-piRNA-hsa_piR_019914|gb|DQ597347;hsa-piRNA-hsa_piR_016742|gb|DQ593049;hsa-piRNA-hsa_piR_016945|gb|DQ593356;hsa-piRNA-hsa_piR_022628|gb|DQ600952
		hsa-piRNA-hsa_piR_016970|gb|DQ593407;hsa-piRNA-hsa_piR_020829|gb|DQ598677
		hsa-piRNA-hsa_piR_000794|gb|DQ570992;hsa-piRNA-hsa_piR_019914|gb|DQ597347;hsa-piRNA-hsa_piR_016945|gb|DQ593356;hsa-piRNA-hsa_piR_022628|gb|DQ600952
		hsa-sno-HBII-85-23
		hsa-tRNA-Arg-AGG
		hsa-sno-HBII-85-4
		hsa-piRNA-hsa_piR_020391|gb|DQ598016
		hsa-piRNA-hsa_piR_022628|gb|DQ600952;hsa-piRNA-hsa_piR_016945|gb|DQ593356;hsa-piRNA-hsa_piR_019914|gb|DQ597347;hsa-piRNA-hsa_piR_016742|gb|DQ593049
MTX	43	hsa-tRNA-Ser-TCY
		hsa-miR-574-3p
		hsa-mir-149
		hsa-tRNA-Ile-ATT
		hsa-piRNA-hsa_piR_020362|gb|DQ597968
		hsa-mir-486
		hsa-mir-365a
		hsa-miR-149-5p
		hsa-mir-193b
		hsa-piRNA-hsa_piR_020492|gb|DQ598170
		hsa-miR-204-5p
		hsa-miR-194-5p
		hsa-piRNA-hsa_piR_020363|gb|DQ597970
		hsa-miR-199a-5p
		hsa-mir-125b-1
		hsa-miR-193b-3p
		hsa-miR-486-5p
		hsa-mir-34b
		hsa-miR-99b-5p
		hsa-piRNA-hsa_piR_015249|gb|DQ590830
		hsa-mir-214
		hsa-miR-125b-5p
		hsa-mir-125b-2
		hsa-mir-125a
		hsa-miR-365b-3p
		hsa-miR-214-3p
		hsa-mir-885
		hsa-mir-194-2
		hsa-miR-192-5p
		hsa-tRNA-Pro-CCG
		hsa-tRNA-Glu-GAG
		hsa-miR-34b-3p
		hsa-mir-192
		hsa-mir-204
		hsa-mir-99b
		hsa-tRNA-Val-GTY
		hsa-mir-574
		hsa-mir-365b
		hsa-miR-125a-5p
		hsa-miR-885-5p
		hsa-miR-365a-3p
		hsa-piRNA-hsa_piR_020388|gb|DQ598008
		hsa-piRNA-hsa_piR_004152|gb|DQ575658
Downregulated small RNAs
Names	total	elements
APAP & MTX	227	hsa-miR-140-5p
		hsa-mir-140
		hsa-mir-378e
		hsa-mir-1537
		hsa-miR-30e-3p
		hsa-mir-188
		hsa-piRNA-hsa_piR_000586|gb|DQ570728
		hsa-miR-221-3p
		hsa-sno-U76
		hsa-mir-425
		hsa-mir-33a
		hsa-sno-U65
		hsa-miR-185-5p
		hsa-mir-181b-1
		hsa-miR-17-5p
		hsa-miR-652-3p
		hsa-mir-4707
		hsa-sno-U29
		hsa-piRNA-hsa_piR_020490|gb|DQ598167;hsa-piRNA-hsa_piR_000775|gb|DQ570968;hsa-piRNA-hsa_piR_007979|gb|DQ580854
		hsa-piRNA-hsa_piR_020345|gb|DQ597945
		hsa-sno-U30
		hsa-mir-20a
		hsa-let-7i-5p
		hsa-sno-U47
		hsa-miR-33a-5p
		hsa-piRNA-hsa_piR_001170|gb|DQ571526
		hsa-mir-18a
		hsa-mir-3615
		hsa-mir-103a-1
		hsa-mir-320d-2
		hsa-sno-U21
		hsa-miR-335-3p
		hsa-piRNA-hsa_piR_009294|gb|DQ582566
		hsa-mir-660
		hsa-rRNA-SSU-rRNA_Hsa
		hsa-miR-324-5p
		hsa-mir-652
		hsa-mir-421
		hsa-mir-1246
		hsa-miR-18a-5p
		hsa-miR-9-5p
		hsa-miR-210
		hsa-piRNA-hsa_piR_014620|gb|DQ590013
		hsa-miR-93-3p
		hsa-mir-19a
		hsa-sno-U33
		hsa-mir-155
		hsa-miR-423-3p
		hsa-mir-25
		hsa-mir-378i
		hsa-miR-425-3p
		hsa-let-7a-3p
		hsa-mir-7-2
		hsa-mir-19b-2
		hsa-mir-1304
		hsa-piRNA-hsa_piR_015254|gb|DQ590835
		hsa-sno-U17b
		hsa-sno-U27
		hsa-mir-142
		hsa-mir-93
		hsa-miR-378d
		hsa-piRNA-hsa_piR_001207|gb|DQ571591
		hsa-miR-942
		hsa-let-7d_precursor
		hsa-miR-9-3p
		hsa-piRNA-hsa_piR_019912|gb|DQ597341
		hsa-miR-320c
		hsa-sno-U81
		hsa-mir-3619
		hsa-mir-345
		hsa-sno-U50
		hsa-miR-378a-3p
		hsa-mir-7-1
		hsa-piRNA-hsa_piR_000805|gb|DQ571003
		hsa-mir-4488
		hsa-miR-15b-5p
		hsa-sno-U102
		hsa-miR-223-3p
		hsa-miR-142-5p
		hsa-miR-3619-5p
		hsa-mir-320c-2
		hsa-mir-769
		hsa-piRNA-hsa_piR_020490|gb|DQ598167;hsa-piRNA-hsa_piR_000775|gb|DQ570968
		hsa-mir-30c-2
		hsa-mir-7-3
		hsa-scr-HY1
		hsa-mir-106b
		hsa-mir-92a-2
		hsa-miR-103a-3p
		hsa-miR-345-5p
		hsa-miR-199b-5p
		hsa-miR-342-5p
		hsa-miR-877-5p
		hsa-mir-1915
		hsa-miR-191-3p
		hsa-piRNA-hsa_piR_016735|gb|DQ593039
		hsa-miR-769-5p
		hsa-let-7i_precursor
		hsa-miR-19a-3p
		hsa-miR-15b-3p
		hsa-mir-15a
		hsa-miR-181b-5p
		hsa-sno-U50B
		hsa-miR-196b-5p
		hsa-miR-199a-3p
		hsa-mir-423
		hsa-mir-9-1
		hsa-miR-1307-5p
		hsa-let-7f-2_precursor
		hsa-miR-30c-5p
		hsa-let-7b-5p
		hsa-mir-92a-1
		hsa-miR-19b-3p
		hsa-let-7f-5p
		hsa-mir-877
		hsa-mir-16-1
		hsa-mir-320a
		hsa-let-7a-1_precursor
		hsa-let-7d-5p
		hsa-mir-223
		hsa-scr-HY5
		hsa-miR-16-2-3p
		hsa-mir-320b-1
		hsa-mir-548e
		hsa-miR-30e-5p
		hsa-miR-339-5p
		hsa-miR-550a-5p
		hsa-miR-186-5p
		hsa-miR-18a-3p
		hsa-mir-17
		hsa-mir-760
		hsa-miR-339-3p
		hsa-mir-500a
		hsa-rRNA-5S
		hsa-mir-378d-2
		hsa-tRNA-Ser-TCA(m)
		hsa-let-7a-3_precursor
		hsa-sno-ACA45
		hsa-miR-320b
		hsa-mir-186
		hsa-piRNA-hsa_piR_017936|gb|DQ594740
		hsa-miR-93-5p
		hsa-piRNA-hsa_piR_017104|gb|DQ593636;hsa-piRNA-hsa_piR_005271|gb|DQ577259
		hsa-let-7a-5p
		hsa-miR-7-5p
		hsa-mir-320d-1
		hsa-mir-196b
		hsa-mir-107
		hsa-sno-U55
		hsa-mir-30c-1
		hsa-miR-92a-3p
		hsa-miR-130b-3p
		hsa-mir-185
		hsa-miR-17-3p
		hsa-mir-130b
		hsa-mir-19b-1
		hsa-sno-ACA18
		hsa-miR-660-5p
		hsa-miR-199b-3p
		hsa-let-7f-1_precursor
		hsa-mir-106a
		hsa-miR-1304-3p
		hsa-tRNA-Ile-ATA
		hsa-sno-U79
		hsa-miR-548d-3p
		hsa-mir-1908
		hsa-tRNA-Leu-CTG
		hsa-let-7b_precursor
		hsa-mir-1307
		hsa-sno-U18A
		hsa-mir-320c-1
		hsa-sno-U68
		hsa-miR-188-5p
		hsa-mir-148b
		hsa-miR-25-3p
		hsa-mir-324
		hsa-miR-106b-3p
		hsa-mir-16-2
		hsa-mir-598
		hsa-miR-1307-3p
		hsa-mir-1290
		hsa-mir-378a
		hsa-mir-103a-2
		hsa-miR-324-3p
		hsa-mir-15b
		hsa-miR-423-5p
		hsa-mir-30e
		hsa-mir-339
		hsa-miR-425-5p
		hsa-miR-98-5p
		hsa-miR-223-5p
		hsa-miR-140-3p
		hsa-mir-320b-2
		hsa-mir-378c
		hsa-miR-15a-5p
		hsa-mir-532
		hsa-sno-ACA44
		hsa-mir-484
		hsa-miR-6087
		hsa-miR-155-5p
		hsa-sno-U44
		hsa-miR-532-5p
		hsa-miR-378a-5p
		hsa-sno-U22
		hsa-let-7d-3p
		hsa-mir-454
		hsa-mir-181b-2
		hsa-miR-320d
		hsa-miR-20a-5p
		hsa-miR-106a-5p
		hsa-sno-HBII-276
		hsa-mir-9-3
		hsa-miR-148b-3p
		hsa-miR-500a-3p
		hsa-mir-98
		hsa-miR-142-3p
		hsa-mir-378d-1
		hsa-piRNA-hsa_piR_008488|gb|DQ581533
		hsa-miR-16-5p
		hsa-mir-505
		hsa-mir-9-2
		hsa-sno-U80
		hsa-mir-199b
		hsa-miR-191-5p
		hsa-sno-U78
		hsa-mir-126
		hsa-mir-191
APAP	276	hsa-miR-579
		hsa-miR-193a-3p
		hsa-miR-361-5p
		hsa-mir-34c
		hsa-miR-185-3p
		hsa-miR-502-3p
		hsa-mir-550a-2
		hsa-miR-30d-5p
		hsa-mir-22
		hsa-mir-2110
		hsa-miR-34c-5p
		hsa-miR-378i
		hsa-mir-503
		hsa-sno-ACA11
		hsa-miR-3615
		hsa-mir-342
		hsa-piRNA-hsa_piR_001042|gb|DQ571335
		hsa-miR-1180
		hsa-piRNA-hsa_piR_019823|gb|DQ597216
		hsa-sno-U61
		hsa-miR-92b-3p
		hsa-miR-374b-5p
		hsa-mir-4532
		hsa-let-7g_precursor
		hsa-miR-589-5p
		hsa-scr-HY3
		hsa-miR-103a-2-5p
		hsa-sno-HBII-85-29
		hsa-sno-U31
		hsa-mir-629
		hsa-miR-181a-2-3p
		hsa-mir-590
		hsa-mir-197
		hsa-mir-181a-2
		hsa-mir-200b
		hsa-mir-491
		hsa-mir-29a
		hsa-mir-190b
		hsa-miR-500b
		hsa-miR-98-3p
		hsa-miR-1290
		hsa-mir-589
		hsa-mir-1260a
		hsa-mir-221
		hsa-miR-18b-5p
		hsa-mir-124-2
		hsa-piRNA-hsa_piR_019675|gb|DQ596992
		hsa-miR-1301
		hsa-miR-769-3p
		hsa-miR-23a-3p
		hsa-miR-143-3p
		hsa-miR-378c
		hsa-miR-7-1-3p
		hsa-miR-2110
		hsa-miR-378e
		hsa-miR-374a-5p
		hsa-miR-193a-5p
		hsa-miR-450b-5p
		hsa-miR-146a-5p
		hsa-mir-548a-2
		hsa-miR-28-3p
		hsa-mir-145
		hsa-mir-124-1
		hsa-sno-ACA7
		hsa-miR-4488
		hsa-mir-548d-1
		hsa-miR-500a-5p
		hsa-piRNA-hsa_piR_019824|gb|DQ597217
		hsa-miR-532-3p
		hsa-miR-3928
		hsa-miR-126-5p
		hsa-miR-4707-3p
		hsa-mir-941-3
		hsa-sno-U106
		hsa-mir-146a
		hsa-piRNA-hsa_piR_020541|gb|DQ598252
		hsa-piRNA-hsa_piR_017194|gb|DQ593767
		hsa-miR-101-3p
		hsa-piRNA-hsa_piR_011901|gb|DQ586098;hsa-piRNA-hsa_piR_007336|gb|DQ580006
		hsa-miR-424-5p
		hsa-miR-194-5p
		hsa-mir-500b
		hsa-miR-548b-3p
		hsa-miR-152
		hsa-mir-502
		hsa-piRNA-hsa_piR_016659|gb|DQ592932
		hsa-sno-HBII-180C
		hsa-miR-148a-5p
		hsa-miR-362-3p
		hsa-miR-4429
		hsa-miR-548a-3p
		hsa-mir-326
		hsa-mir-24-1
		hsa-miR-146b-5p
		hsa-scr-HY4
		hsa-piRNA-hsa_piR_001205|gb|DQ571589
		hsa-miR-629-5p
		hsa-mir-3928
		hsa-mir-222
		hsa-miR-24-3p
		hsa-mir-21
		hsa-mir-628
		hsa-sno-ACA14b
		hsa-mir-23a
		hsa-miR-941
		hsa-mir-128-1
		hsa-mir-4326
		hsa-miR-28-5p
		hsa-sno-snR39B
		hsa-miR-625-3p
		hsa-mir-101-1
		hsa-mir-584
		hsa-miR-92b-5p
		hsa-miR-550a-3p
		hsa-miR-126-3p
		hsa-miR-361-3p
		hsa-mir-6087
		hsa-let-7b-3p
		hsa-let-7f-1-3p
		hsa-miR-1908
		hsa-miR-760
		hsa-mir-548a-1
		hsa-miR-501-5p
		hsa-let-7i-3p
		hsa-mir-374a
		hsa-mir-874
		hsa-miR-20a-3p
		hsa-mir-548d-2
		hsa-miR-1915-3p
		hsa-mir-374c
		hsa-miR-32-5p
		hsa-mir-122
		hsa-miR-128
		hsa-miR-342-3p
		hsa-sno-ACA23
		hsa-miR-145-3p
		hsa-miR-584-5p
		hsa-mir-143
		hsa-mir-152
		hsa-miR-1915-5p
		hsa-miR-4326
		hsa-miR-29c-3p
		hsa-piRNA-hsa_piR_020009|gb|DQ597484
		hsa-miR-335-5p
		hsa-miR-30a-5p
		hsa-mir-579
		hsa-miR-4532
		hsa-miR-320a
		hsa-mir-24-2
		hsa-miR-1304-5p
		hsa-mir-199a-1
		hsa-mir-193a
		hsa-let-7c
		hsa-miR-181a-5p
		hsa-miR-1246
		hsa-mir-146b
		hsa-mir-501
		hsa-mir-618
		hsa-miR-582-5p
		hsa-sno-HBII-210
		hsa-miR-505-5p
		hsa-let-7a-2_precursor
		hsa-mir-128-2
		hsa-sno-U74
		hsa-mir-450b
		hsa-miR-192-5p
		hsa-mir-28
		hsa-mir-194-1
		hsa-miR-454-5p
		hsa-miR-200c-3p
		hsa-mir-192
		hsa-miR-130b-5p
		hsa-sno-U70
		hsa-miR-618
		hsa-miR-200b-3p
		hsa-mir-1269b
		hsa-miR-548e
		hsa-miR-598
		hsa-miR-491-5p
		hsa-mir-542
		hsa-piRNA-hsa_piR_020450|gb|DQ598104
		hsa-miR-374c-5p
		hsa-tRNA-Gln-CAG
		hsa-miR-454-3p
		hsa-mir-3177
		hsa-miR-421
		hsa-miR-320e
		hsa-miR-1285-3p
		hsa-miR-122-5p
		hsa-miR-4707-5p
		hsa-mir-340
		hsa-mir-148a
		hsa-piRNA-hsa_piR_016899|gb|DQ593271
		hsa-mir-1180
		hsa-miR-590-5p
		hsa-mir-200c
		hsa-miR-107
		hsa-miR-582-3p
		hsa-miR-340-5p
		hsa-miR-148a-3p
		hsa-sno-ACA48
		hsa-miR-1260a
		hsa-mir-30a
		hsa-mir-941-1
		hsa-sno-HBII-135
		hsa-sno-U25
		hsa-miR-1537
		hsa-miR-1269b
		hsa-mir-582
		hsa-mir-361
		hsa-piRNA-hsa_piR_007336|gb|DQ580006
		hsa-mir-550a-1
		hsa-piRNA-hsa_piR_001159|gb|DQ571511
		hsa-miR-874
		hsa-miR-501-3p
		hsa-mir-32
		hsa-sno-U60
		hsa-miR-29a-3p
		hsa-mir-424
		hsa-miR-362-5p
		hsa-mir-548a-3
		hsa-mir-101-2
		hsa-mir-18b
		hsa-miR-106b-5p
		hsa-sno-U95
		hsa-miR-505-3p
		hsa-mir-1301
		hsa-piRNA-hsa_piR_007336|gb|DQ580006;hsa-piRNA-hsa_piR_011901|gb|DQ586098
		hsa-miR-484
		hsa-mir-210
		hsa-miR-625-5p
		hsa-mir-199a-2
		hsa-sno-U64
		hsa-let-7g-5p
		hsa-sno-U42A
		hsa-mir-194-2
		hsa-let-7c_precursor
		hsa-sno-U83A
		hsa-miR-27b-3p
		hsa-miR-21-5p
		hsa-miR-124-3p
		hsa-piRNA-hsa_piR_018292|gb|DQ595186
		hsa-miR-197-3p
		hsa-piRNA-hsa_piR_000753|gb|DQ570940;hsa-piRNA-hsa_piR_009228|gb|DQ582496;hsa-piRNA-hsa_piR_006426|gb|DQ578783
		hsa-miR-326
		hsa-mir-27a
		hsa-mir-124-3
		hsa-mir-27b
		hsa-miR-145-5p
		hsa-sno-U101
		hsa-mir-942
		hsa-mir-362
		hsa-miR-222-3p
		hsa-sno-U26
		hsa-miR-590-3p
		hsa-sno-U52
		hsa-mir-320e
		hsa-mir-92b
		hsa-miR-22-3p
		hsa-mir-374b
		hsa-mir-625
		hsa-mir-642a
		hsa-tRNA-Gln-CAA_
		hsa-mir-4429
		hsa-miR-143-5p
		hsa-mir-335
		hsa-miR-503-5p
		hsa-mir-29c
		hsa-miR-301a-3p
		hsa-mir-548b
		hsa-miR-27a-3p
		hsa-miR-190b
		hsa-mir-181a-1
		hsa-mir-30d
		hsa-mir-301a
		hsa-miR-3177-3p
MTX	5	hsa-sno-ACA47
		hsa-sno-U38A
		hsa-rRNA-LSU-rRNA_Hsa
		hsa-piRNA-hsa_piR_001356|gb|DQ571873
		hsa-sno-HBII-336

## Sheet: miRNA targets for CAV1
miRNA	Position in the UTR	seed match	context++ score	context++ score percentile	weighted context++ score	conserved branch length	Pct
Conserved sites
hsa-miR-124-3p.1	655-661	7mer-m8	-0.33	96	-0.23	3.308	0.55
hsa-miR-670-3p	1337-1343	7mer-m8	-0.16	88	-0.11	3.076	N/A
hsa-miR-199a-5p	1573-1579	7mer-m8	-0.26	93	-0.18	4.011	0.46
hsa-miR-199b-5p	1573-1579	7mer-m8	-0.26	93	-0.18	4.011	0.46
Poorly conserved sites
hsa-miR-3682-5p	17-23	7mer-m8	-0.24	94	-0.24	0	N/A
hsa-miR-548c-3p	29-35	7mer-m8	-0.18	99	-0.18	0.016	N/A
hsa-miR-3148	34-40	7mer-m8	-0.24	99	-0.24	0	N/A
hsa-miR-651-3p	36-42	7mer-m8	-0.3	99	-0.3	0	N/A
hsa-miR-4733-3p	51-57	7mer-m8	-0.38	98	-0.38	0	N/A
hsa-miR-593-5p	53-60	8mer	-0.72	99	-0.72	0	N/A
hsa-miR-1271-5p	55-61	7mer-m8	-0.36	97	-0.36	2.578	< 0.1
hsa-miR-96-5p	55-61	7mer-m8	-0.38	97	-0.38	2.578	< 0.1
hsa-miR-183-5p.2	55-61	7mer-1A	-0.33	95	-0.33	2.578	0.21
hsa-miR-890	70-76	7mer-m8	-0.28	97	-0.28	0.016	N/A
hsa-miR-891b	73-79	7mer-m8	-0.27	94	-0.27	0.016	N/A
hsa-miR-4766-3p	76-82	7mer-1A	-0.19	91	-0.19	0	N/A
hsa-miR-496.2	80-86	7mer-1A	-0.05	68	-0.05	0.27	N/A
hsa-miR-4742-3p	81-87	7mer-m8	-0.18	91	-0.18	0	N/A
hsa-miR-4999-5p	82-89	8mer	-0.57	99	-0.57	0	N/A
hsa-miR-1537-5p	83-89	7mer-1A	-0.27	91	-0.27	0	N/A
hsa-miR-4718	83-89	7mer-1A	-0.23	89	-0.23	0	N/A
hsa-miR-744-3p	87-93	7mer-1A	-0.19	87	-0.19	0	N/A
hsa-miR-4760-3p	97-103	7mer-m8	-0.19	97	-0.19	0	N/A
hsa-miR-4760-3p	103-109	7mer-1A	-0.18	97	-0.18	0	N/A
hsa-miR-1305	115-122	8mer	-0.39	99	-0.39	0	N/A
hsa-miR-8079	129-135	7mer-m8	-0.37	99	-0.37	0.016	N/A
hsa-miR-1245a	129-135	7mer-m8	-0.4	99	-0.39	0.016	N/A
hsa-miR-548ah-5p	131-137	7mer-m8	-0.21	97	-0.21	0	N/A
hsa-miR-3609	131-137	7mer-m8	-0.22	97	-0.22	0	N/A
hsa-miR-539-5p	135-141	7mer-1A	-0.06	91	-0.06	0.043	N/A
hsa-miR-4251	136-142	7mer-m8	-0.24	97	-0.24	0	N/A
hsa-miR-548az-3p	140-146	7mer-m8	-0.14	96	-0.13	0.016	N/A
hsa-miR-548e-3p	140-146	7mer-m8	-0.14	96	-0.13	0.016	N/A
hsa-miR-548a-3p	140-146	7mer-m8	-0.13	96	-0.12	0.016	N/A
hsa-miR-548f-3p	140-146	7mer-m8	-0.14	96	-0.13	0.016	N/A
hsa-miR-548ar-3p	140-146	7mer-m8	-0.12	95	-0.11	0.016	N/A
hsa-miR-570-3p	142-148	7mer-1A	-0.11	82	-0.1	0	N/A
hsa-miR-8084	151-157	7mer-1A	-0.14	97	-0.1	0	N/A
hsa-miR-429	151-157	7mer-1A	-0.11	86	-0.08	0.125	< 0.1
hsa-miR-200b-3p	151-157	7mer-1A	-0.08	82	-0.06	0.125	< 0.1
hsa-miR-200c-3p	151-157	7mer-1A	-0.08	82	-0.06	0.125	< 0.1
hsa-miR-369-3p	152-158	7mer-m8	-0.15	96	-0.11	0.125	N/A
hsa-miR-5197-3p	161-167	7mer-m8	-0.16	93	-0.11	0.223	N/A
hsa-miR-6854-5p	166-173	8mer	-0.55	99	-0.38	0	N/A
hsa-miR-7705	168-174	7mer-m8	-0.31	97	-0.22	0	N/A
hsa-miR-3121-3p	179-185	7mer-m8	-0.12	93	-0.09	0.016	N/A
hsa-miR-5002-3p	188-194	7mer-m8	-0.46	98	-0.33	0	N/A
hsa-miR-4494	190-197	8mer	-0.48	99	-0.34	0	N/A
hsa-miR-499b-5p	191-197	7mer-1A	-0.17	90	-0.12	0	N/A
hsa-miR-892c-5p	193-199	7mer-m8	-0.23	96	-0.16	0.043	N/A
hsa-miR-548c-3p	198-204	7mer-1A	-0.01	57	-0.01	0.016	N/A
hsa-miR-6839-3p	205-211	7mer-m8	-0.37	97	-0.27	0	N/A
hsa-miR-629-5p	205-211	7mer-1A	-0.26	96	-0.19	0	N/A
hsa-miR-4506	207-213	7mer-m8	-0.33	97	-0.24	0	N/A
hsa-miR-4694-3p	209-215	7mer-1A	-0.15	93	-0.11	0	N/A
hsa-miR-522-3p	209-215	7mer-1A	-0.13	92	-0.1	0.043	N/A
hsa-miR-224-3p	209-215	7mer-1A	-0.1	89	-0.07	0.043	N/A
hsa-miR-4282	215-221	7mer-m8	-0.02	66	-0.01	0	N/A
hsa-miR-3148	220-226	7mer-m8	-0.16	96	-0.12	0	N/A
hsa-miR-651-3p	222-229	8mer	-0.3	99	-0.22	0	N/A
hsa-miR-548ba	227-233	7mer-m8	-0.25	95	-0.18	0	N/A
hsa-miR-548ai	227-233	7mer-m8	-0.22	94	-0.16	0	N/A
hsa-miR-570-5p	227-233	7mer-m8	-0.22	94	-0.16	0	N/A
hsa-miR-548ag	227-233	7mer-m8	-0.22	94	-0.16	0	N/A
hsa-miR-548m	228-234	7mer-m8	-0.22	96	-0.16	0	N/A
hsa-miR-640	246-253	8mer	-0.38	98	-0.27	0.043	N/A
hsa-miR-380-5p	250-256	7mer-1A	-0.16	83	-0.11	0	N/A
hsa-miR-563	250-256	7mer-1A	-0.14	78	-0.1	0	N/A
hsa-miR-758-5p	251-257	7mer-m8	-0.11	88	-0.08	0	N/A
hsa-miR-8069	252-258	7mer-m8	-0.06	73	-0.04	0	N/A
hsa-miR-518f-3p	258-264	7mer-1A	-0.16	83	-0.12	0.043	N/A
hsa-miR-518c-3p	258-264	7mer-1A	-0.22	83	-0.16	0.043	N/A
hsa-miR-518a-3p	258-264	7mer-1A	-0.16	83	-0.12	0.043	N/A
hsa-miR-518b	258-264	7mer-1A	-0.22	83	-0.16	0.043	N/A
hsa-miR-518d-3p	258-264	7mer-1A	-0.22	83	-0.16	0.043	N/A
hsa-miR-95-5p	261-267	7mer-m8	-0.02	22	-0.01	0.031	N/A
hsa-miR-3157-5p	266-272	7mer-m8	-0.27	96	-0.2	0	N/A
hsa-miR-4691-3p	266-272	7mer-1A	-0.13	86	-0.1	0	N/A
hsa-miR-6787-3p	268-274	7mer-1A	-0.11	86	-0.08	0	N/A
hsa-miR-1285-5p	270-276	7mer-1A	-0.01	68	-0.01	0	N/A
hsa-miR-5007-3p	274-280	7mer-1A	-0.12	83	-0.08	0	N/A
hsa-miR-1206	276-282	7mer-1A	-0.1	74	-0.08	0.016	N/A
hsa-miR-6853-3p	276-282	7mer-1A	-0.09	73	-0.07	0	N/A
hsa-miR-338-5p	282-288	7mer-m8	-0.06	83	-0.04	0.223	N/A
hsa-miR-7159-5p	285-292	8mer	-0.32	98	-0.23	0	N/A
hsa-miR-3065-5p	285-291	7mer-1A	-0.12	85	-0.09	0.26	N/A
hsa-miR-421	286-292	7mer-1A	-0.15	86	-0.11	1.439	N/A
hsa-miR-505-3p.2	286-292	7mer-1A	-0.05	86	-0.04	1.439	N/A
hsa-miR-1305	287-293	7mer-m8	-0.16	97	-0.11	0	N/A
hsa-miR-6782-3p	291-297	7mer-1A	-0.13	88	-0.09	0	N/A
hsa-miR-4724-3p	292-298	7mer-1A	-0.08	83	-0.06	0	N/A
hsa-miR-372-5p	298-305	8mer	-0.27	99	-0.19	0.239	N/A
hsa-miR-616-5p	299-305	7mer-1A	-0.17	95	-0.12	0.311	N/A
hsa-miR-373-5p	299-305	7mer-1A	-0.11	91	-0.08	0.311	N/A
hsa-miR-371b-5p	299-305	7mer-1A	-0.11	91	-0.08	0.311	N/A
hsa-miR-371a-5p	299-305	7mer-1A	-0.04	88	-0.03	0.943	N/A
hsa-miR-4768-5p	302-309	8mer	-0.4	98	-0.28	0	N/A
hsa-miR-6833-3p	302-309	8mer	-0.39	98	-0.28	0	N/A
hsa-miR-6873-3p	302-308	7mer-1A	-0.17	86	-0.12	0	N/A
hsa-miR-6809-3p	303-309	7mer-1A	-0.13	90	-0.09	0	N/A
hsa-miR-1279	308-314	7mer-1A	-0.09	89	-0.07	0	N/A
hsa-miR-5007-3p	309-315	7mer-1A	-0.17	92	-0.12	0	N/A
hsa-miR-22-5p	313-319	7mer-m8	-0.28	96	-0.2	0.159	N/A
hsa-miR-5584-3p	314-320	7mer-m8	-0.17	93	-0.12	0	N/A
hsa-miR-4277	315-322	8mer	-0.33	98	-0.23	0.159	N/A
hsa-miR-584-3p	316-322	7mer-1A	-0.1	77	-0.07	0.159	N/A
hsa-miR-5193	321-328	8mer	-0.59	99	-0.41	0.137	N/A
hsa-miR-660-3p	322-328	7mer-1A	-0.2	92	-0.15	0	N/A
hsa-miR-6792-3p	323-329	7mer-1A	-0.27	94	-0.19	0	N/A
hsa-miR-4691-5p	323-329	7mer-1A	-0.19	93	-0.14	0	N/A
hsa-miR-6749-3p	323-329	7mer-1A	-0.18	81	-0.13	0	N/A
hsa-miR-1238-3p	324-330	7mer-1A	-0.21	97	-0.15	0	N/A
hsa-miR-670-3p	324-330	7mer-1A	-0.21	94	-0.15	0.719	N/A
hsa-miR-627-3p	341-348	8mer	-0.29	98	-0.21	0	N/A
hsa-miR-182-3p	346-352	7mer-1A	-0.23	94	-0.17	0	N/A
hsa-miR-152-5p	346-352	7mer-1A	-0.23	90	-0.16	0.031	N/A
hsa-miR-597-3p	346-352	7mer-1A	-0.12	80	-0.09	0	N/A
hsa-miR-659-3p	347-353	7mer-m8	-0.21	94	-0.15	0	N/A
hsa-miR-218-1-3p	347-353	7mer-1A	-0.15	80	-0.11	0.031	N/A
hsa-miR-6086	354-361	8mer	-0.37	99	-0.26	0.239	N/A
hsa-miR-377-5p	354-361	8mer	-0.48	99	-0.34	0.239	N/A
hsa-miR-655-5p	355-361	7mer-1A	-0.23	92	-0.17	0	N/A
hsa-miR-548au-3p	361-367	7mer-m8	-0.29	95	-0.21	0	N/A
hsa-miR-34b-5p	362-369	8mer	-0.51	99	-0.36	0	N/A
hsa-miR-2682-5p	362-369	8mer	-0.55	99	-0.38	0	N/A
hsa-miR-449c-5p	362-369	8mer	-0.52	99	-0.36	0	N/A
hsa-miR-1910-3p	363-369	7mer-1A	-0.19	97	-0.14	0	N/A
hsa-miR-6511a-5p	363-369	7mer-1A	-0.23	97	-0.17	0	N/A
hsa-miR-6808-5p	363-369	7mer-1A	-0.2	93	-0.15	0.043	N/A
hsa-miR-6893-5p	363-369	7mer-1A	-0.2	93	-0.15	0.043	N/A
hsa-miR-940	363-369	7mer-1A	-0.13	86	-0.1	0.043	N/A
hsa-miR-6806-5p	364-370	7mer-m8	-0.36	91	-0.26	0	N/A
hsa-miR-3198	369-375	7mer-1A	-0.12	88	-0.09	0	N/A
hsa-miR-4309	369-375	7mer-1A	-0.17	87	-0.12	0	N/A
hsa-miR-7850-5p	371-377	7mer-1A	-0.01	72	-0.01	0	N/A
hsa-miR-3662	384-391	8mer	-0.03	87	-0.02	0	N/A
hsa-miR-3163	386-392	7mer-m8	-0.02	65	-0.01	0	N/A
hsa-miR-4803	389-396	8mer	-0.18	97	-0.13	0.031	N/A
hsa-miR-302c-5p	391-397	7mer-m8	-0.08	89	-0.05	0	N/A
hsa-miR-3143	391-397	7mer-1A	-0.07	81	-0.05	0	N/A
hsa-miR-5006-3p	396-402	7mer-m8	-0.2	94	-0.14	0	N/A
hsa-miR-4755-5p	396-402	7mer-m8	-0.19	93	-0.14	0	N/A
hsa-miR-623	396-402	7mer-1A	-0.17	90	-0.12	0	N/A
hsa-miR-204-5p	396-402	7mer-1A	-0.13	85	-0.1	1.594	< 0.1
hsa-miR-211-5p	396-402	7mer-1A	-0.13	85	-0.1	1.594	< 0.1
hsa-miR-6875-3p	399-405	7mer-m8	-0.15	90	-0.11	0	N/A
hsa-miR-6128	405-411	7mer-m8	-0.08	82	-0.06	0.043	N/A
hsa-miR-4308	407-413	7mer-m8	-0.32	98	-0.23	0	N/A
hsa-miR-504-5p.1	408-415	8mer	-0.42	99	-0.3	0.122	N/A
hsa-miR-10a-5p	409-415	7mer-1A	-0.09	77	-0.07	0.122	< 0.1
hsa-miR-10b-5p	409-415	7mer-1A	-0.08	74	-0.06	0.122	< 0.1
hsa-miR-3187-3p	415-421	7mer-m8	-0.18	94	-0.13	0	N/A
hsa-miR-4529-5p	415-421	7mer-1A	-0.1	66	-0.07	0	N/A
hsa-let-7g-3p	427-433	7mer-1A	-0.07	71	-0.05	0.031	N/A
hsa-let-7a-2-3p	427-433	7mer-1A	-0.07	70	-0.05	0.031	N/A
hsa-let-7c-3p	427-433	7mer-1A	-0.06	69	-0.05	0.031	N/A
hsa-miR-493-5p	427-433	7mer-1A	-0.04	63	-0.03	0.464	N/A
hsa-miR-1-5p	432-438	7mer-m8	-0.1	74	-0.07	0.031	< 0.1
hsa-miR-18a-3p	440-446	7mer-1A	-0.18	91	-0.13	0.031	N/A
hsa-miR-324-3p	440-446	7mer-1A	-0.14	82	-0.1	0.043	N/A
hsa-miR-1913	440-446	7mer-1A	-0.12	79	-0.08	0.043	N/A
hsa-miR-628-5p	450-456	7mer-1A	-0.12	83	-0.09	0.031	N/A
hsa-miR-6124	460-466	7mer-m8	-0.02	81	-0.02	0	N/A
hsa-miR-4668-5p	461-468	8mer	-0.25	96	-0.18	0	N/A
hsa-miR-3153	462-468	7mer-1A	-0.07	82	-0.05	0	N/A
hsa-miR-6733-5p	462-468	7mer-1A	-0.09	76	-0.06	0	N/A
hsa-miR-6739-5p	462-468	7mer-1A	-0.09	75	-0.06	0	N/A
hsa-miR-194-3p	465-471	7mer-m8	-0.33	98	-0.24	0	N/A
hsa-miR-302a-5p	471-477	7mer-m8	-0.03	82	-0.02	0	N/A
hsa-miR-4764-3p	477-483	7mer-m8	-0.27	94	-0.19	0	N/A
hsa-miR-4637	479-485	7mer-m8	-0.08	69	-0.06	0	N/A
hsa-miR-548au-3p	491-497	7mer-1A	-0.13	79	-0.09	0	N/A
hsa-miR-449b-5p	491-497	7mer-1A	-0.18	73	-0.13	0.418	< 0.1
hsa-miR-34c-5p	491-497	7mer-1A	-0.18	72	-0.13	0.418	< 0.1
hsa-miR-449a	491-497	7mer-1A	-0.15	69	-0.11	0.418	< 0.1
hsa-miR-34a-5p	491-497	7mer-1A	-0.15	68	-0.11	0.418	< 0.1
hsa-miR-5197-5p	493-499	7mer-m8	-0.14	79	-0.1	0	N/A
hsa-miR-4790-3p	495-501	7mer-1A	-0.1	80	-0.07	0	N/A
hsa-miR-1257	496-502	7mer-m8	-0.17	86	-0.12	0	N/A
hsa-miR-573	500-506	7mer-m8	-0.27	97	-0.2	0	N/A
hsa-miR-3616-5p	500-506	7mer-m8	-0.24	96	-0.18	0	N/A
hsa-miR-4795-5p	500-506	7mer-1A	-0.22	91	-0.16	0	N/A
hsa-miR-6839-5p	508-514	7mer-m8	-0.23	94	-0.17	0.254	N/A
hsa-miR-378j	508-514	7mer-m8	-0.21	93	-0.15	0.254	N/A
hsa-miR-1243	509-516	8mer	-0.42	99	-0.3	0	N/A
hsa-miR-3654	510-516	7mer-1A	-0.1	87	-0.08	0	N/A
hsa-miR-1243	519-525	7mer-m8	-0.09	76	-0.07	0	N/A
hsa-miR-653-3p	521-527	7mer-m8	-0.15	90	-0.11	0	N/A
hsa-miR-541-5p	527-533	7mer-1A	-0.11	84	-0.08	0	N/A
hsa-miR-4263	538-544	7mer-1A	-0.04	79	-0.03	0	N/A
hsa-miR-576-5p	538-544	7mer-1A	-0.01	37	-0.01	0	N/A
hsa-miR-4307	542-549	8mer	-0.15	95	-0.11	0	N/A
hsa-miR-4699-5p	549-555	7mer-m8	-0.18	92	-0.13	0	N/A
hsa-miR-298	552-558	7mer-m8	-0.26	96	-0.19	0.043	N/A
hsa-miR-1910-3p	554-560	7mer-m8	-0.22	98	-0.16	0	N/A
hsa-miR-6511a-5p	554-560	7mer-m8	-0.24	97	-0.17	0	N/A
hsa-miR-3714	555-561	7mer-m8	-0.18	96	-0.13	0	N/A
hsa-miR-605-3p	556-562	7mer-m8	-0.28	94	-0.2	0	N/A
hsa-miR-6770-5p	558-565	8mer	-0.34	98	-0.25	0	N/A
hsa-miR-1253	559-565	7mer-1A	-0.19	92	-0.14	0.016	N/A
hsa-miR-4715-5p	570-576	7mer-1A	-0.21	88	-0.15	0.031	N/A
hsa-miR-4259	570-576	7mer-1A	-0.21	87	-0.15	0	N/A
hsa-miR-3910	577-584	8mer	-0.43	99	-0.31	0	N/A
hsa-miR-3714	578-584	7mer-1A	-0.17	95	-0.12	0	N/A
hsa-miR-124-3p.2	578-584	7mer-m8	-0.31	91	-0.22	2.498	0.1
hsa-miR-506-3p	578-584	7mer-m8	-0.25	90	-0.18	2.498	0.1
hsa-miR-124-3p.1	578-584	7mer-1A	-0.15	86	-0.11	2.277	< 0.1
hsa-miR-5197-3p	585-591	7mer-m8	-0.24	97	-0.17	0	N/A
hsa-miR-498	590-596	7mer-1A	-0.09	91	-0.07	0.043	N/A
hsa-miR-513a-3p	593-599	7mer-m8	-0.13	98	-0.09	0.306	N/A
hsa-miR-3606-3p	593-599	7mer-m8	-0.12	98	-0.08	0.306	N/A
hsa-miR-513c-3p	593-599	7mer-m8	-0.12	98	-0.08	0.306	N/A
hsa-miR-4282	594-601	8mer	-0.03	87	-0.02	0	N/A
hsa-miR-154-5p	600-606	7mer-1A	-0.18	91	-0.13	0.64	N/A
hsa-miR-154-3p	605-611	7mer-1A	-0.09	83	-0.07	0.581	N/A
hsa-miR-487a-3p	605-611	7mer-1A	-0.08	80	-0.06	0.581	N/A
hsa-miR-5582-5p	617-623	7mer-m8	-0.27	95	-0.2	0	N/A
hsa-miR-4269	618-625	8mer	-0.5	99	-0.35	0	N/A
hsa-miR-6715b-5p	618-625	8mer	-0.57	99	-0.39	0	N/A
hsa-miR-4742-5p	619-625	7mer-1A	-0.26	97	-0.19	0.016	N/A
hsa-miR-4692	619-625	7mer-1A	-0.25	96	-0.18	0	N/A
hsa-miR-4514	619-625	7mer-1A	-0.21	94	-0.15	0	N/A
hsa-miR-506-5p	621-628	8mer	-0.34	98	-0.24	0.031	N/A
hsa-miR-892c-5p	622-628	7mer-1A	-0.07	75	-0.05	0.25	N/A
hsa-miR-6074	623-629	7mer-m8	-0.02	45	-0.01	0	N/A
hsa-miR-7-2-3p	628-635	8mer	-0.12	98	-0.08	0	N/A
hsa-miR-7-1-3p	628-635	8mer	-0.12	98	-0.08	0	N/A
hsa-miR-495-3p	629-635	7mer-1A	-0.01	63	-0.01	1.841	N/A
hsa-miR-5688	629-635	7mer-1A	-0.01	62	-0.01	1.841	N/A
hsa-miR-7162-3p	649-655	7mer-m8	-0.19	95	-0.14	0	N/A
hsa-miR-605-3p	656-662	7mer-m8	-0.22	88	-0.16	0	N/A
hsa-miR-6876-5p	658-664	7mer-m8	-0.18	92	-0.13	0.306	N/A
hsa-miR-4476	658-664	7mer-m8	-0.18	92	-0.13	0.306	N/A
hsa-miR-8066	670-676	7mer-m8	-0.21	95	-0.15	0	N/A
hsa-miR-651-3p	676-682	7mer-m8	-0.15	95	-0.11	0	N/A
hsa-miR-510-3p	682-688	7mer-1A	-0.01	43	-0.01	0	N/A
hsa-miR-3684	692-698	7mer-1A	-0.15	72	-0.11	0	N/A
hsa-miR-4424	696-702	7mer-1A	-0.11	65	-0.08	0	N/A
hsa-miR-4682	697-703	7mer-m8	-0.12	86	-0.09	0	N/A
hsa-miR-8077	698-705	8mer	-0.35	99	-0.25	0	N/A
hsa-miR-4663	699-705	7mer-1A	-0.11	84	-0.08	0	N/A
hsa-miR-7160-5p	699-705	7mer-1A	-0.13	81	-0.1	0	N/A
hsa-miR-628-5p	700-706	7mer-1A	-0.09	78	-0.07	0.031	N/A
hsa-miR-518b	709-715	7mer-1A	-0.24	85	-0.17	0.016	N/A
hsa-miR-518c-3p	709-715	7mer-1A	-0.24	85	-0.17	0.016	N/A
hsa-miR-518f-3p	709-715	7mer-1A	-0.18	85	-0.13	0.016	N/A
hsa-miR-518a-3p	709-715	7mer-1A	-0.17	84	-0.12	0.016	N/A
hsa-miR-518d-3p	709-715	7mer-1A	-0.21	83	-0.15	0.016	N/A
hsa-miR-192-5p	714-720	7mer-m8	-0.16	87	-0.11	0.973	0.1
hsa-miR-215-5p	714-720	7mer-m8	-0.16	87	-0.12	0.973	0.1
hsa-miR-628-5p	717-723	7mer-m8	-0.11	82	-0.08	0.233	N/A
hsa-miR-93-3p	718-724	7mer-m8	-0.1	77	-0.07	0.413	N/A
hsa-miR-6762-3p	720-726	7mer-m8	-0.19	86	-0.14	0.159	N/A
hsa-miR-485-5p	722-728	7mer-m8	-0.12	70	-0.08	1.018	N/A
hsa-miR-6884-5p	722-728	7mer-m8	-0.08	56	-0.06	1.018	N/A
hsa-miR-1207-5p	722-733	non-canonical	N/A	N/A	N/A	0	N/A
hsa-miR-1207-5p	722-733	non-canonical	N/A	N/A	N/A	0	N/A
hsa-miR-1321	725-731	7mer-m8	-0.18	84	-0.13	0.031	N/A
hsa-miR-4756-5p	725-731	7mer-m8	-0.17	83	-0.12	0.031	N/A
hsa-miR-4739	725-731	7mer-m8	-0.18	82	-0.13	0.031	N/A
hsa-miR-6754-5p	726-733	8mer	-0.33	98	-0.24	0	N/A
hsa-miR-4441	726-733	8mer	-0.33	98	-0.24	0	N/A
hsa-miR-4270	726-733	8mer	-0.31	97	-0.22	0	N/A
hsa-miR-211-3p	727-733	7mer-1A	-0.01	49	-0.01	0	N/A
hsa-miR-3127-5p	728-734	7mer-1A	-0.13	75	-0.09	0.016	N/A
hsa-miR-6843-3p	734-740	7mer-1A	-0.12	77	-0.08	0	N/A
hsa-miR-6848-3p	734-740	7mer-1A	-0.03	68	-0.02	0	N/A
hsa-miR-133b	735-741	7mer-1A	-0.13	73	-0.09	1.768	< 0.1
hsa-miR-133a-3p.2	735-741	7mer-1A	-0.13	73	-0.09	1.768	< 0.1
hsa-miR-4775	739-745	7mer-m8	-0.02	47	-0.01	0	N/A
hsa-miR-590-3p	739-745	7mer-1A	-0.01	34	-0.01	0.164	N/A
hsa-miR-4735-5p	740-747	8mer	-0.07	88	-0.05	0	N/A
hsa-miR-576-5p	742-748	7mer-m8	-0.02	61	-0.01	0.031	N/A
hsa-miR-3201	748-754	7mer-1A	-0.11	79	-0.07	0	N/A
hsa-miR-4791	748-754	7mer-1A	-0.14	76	-0.09	0	N/A
hsa-miR-490-5p	750-757	8mer	-0.39	98	-0.27	0.031	N/A
hsa-miR-370-5p	755-761	7mer-1A	-0.12	84	-0.09	0.186	N/A
hsa-miR-1193	755-761	7mer-1A	-0.1	81	-0.07	0.186	N/A
hsa-miR-7844-5p	759-765	7mer-m8	-0.05	82	-0.03	0	N/A
hsa-miR-3148	763-769	7mer-1A	-0.05	76	-0.04	0	N/A
hsa-miR-6124	763-769	7mer-1A	-0.01	49	-0.01	0	N/A
hsa-miR-3688-3p	764-770	7mer-m8	-0.04	61	-0.03	0	N/A
hsa-miR-5702	779-785	7mer-m8	-0.18	84	-0.12	0	N/A
hsa-miR-759	782-788	7mer-1A	-0.02	51	-0.01	0.533	N/A
hsa-miR-6854-5p	785-792	8mer	-0.31	98	-0.21	0	N/A
hsa-miR-3137	789-796	8mer	-0.3	96	-0.21	0	N/A
hsa-miR-20b-3p	790-796	7mer-1A	-0.04	60	-0.03	0	N/A
hsa-miR-3664-5p	792-798	7mer-m8	-0.08	78	-0.06	0	N/A
hsa-miR-4522	793-799	7mer-m8	-0.17	85	-0.12	0	N/A
hsa-miR-4733-3p	799-805	7mer-1A	-0.12	80	-0.08	0	N/A
hsa-miR-1226-3p	799-805	7mer-1A	-0.05	66	-0.03	0.043	N/A
hsa-miR-197-3p	800-806	7mer-1A	-0.01	30	-0.01	0.043	N/A
hsa-miR-6754-3p	801-807	7mer-m8	-0.07	71	-0.05	0.043	N/A
hsa-miR-412-3p	801-807	7mer-m8	-0.02	42	-0.01	0.043	N/A
hsa-miR-27b-5p	805-811	7mer-1A	-0.09	62	-0.06	0.031	N/A
hsa-miR-7843-3p	818-824	7mer-m8	-0.19	89	-0.13	0	N/A
hsa-miR-4786-3p	818-824	7mer-1A	-0.14	78	-0.1	0	N/A
hsa-miR-1245b-3p	822-828	7mer-m8	-0.08	72	-0.05	0	N/A
hsa-miR-3972	826-832	7mer-1A	-0.12	81	-0.09	0.016	N/A
hsa-miR-5006-5p	826-832	7mer-1A	-0.12	73	-0.08	0	N/A
hsa-miR-1202	826-832	7mer-1A	-0.04	70	-0.03	0.016	N/A
hsa-miR-6501-5p	827-834	8mer	-0.36	96	-0.25	0	N/A
hsa-miR-744-3p	828-834	7mer-m8	-0.23	91	-0.16	0	N/A
hsa-miR-4423-5p	828-834	7mer-1A	-0.18	81	-0.12	0	N/A
hsa-miR-4301	845-851	7mer-m8	-0.17	88	-0.12	0	N/A
hsa-miR-505-3p.1	856-862	7mer-1A	-0.11	55	-0.08	0.218	N/A
hsa-miR-664b-5p	864-870	7mer-1A	-0.17	67	-0.12	0	N/A
hsa-miR-3620-5p	865-871	7mer-1A	-0.09	76	-0.06	0	N/A
hsa-miR-4674	865-871	7mer-1A	-0.09	74	-0.06	0	N/A
hsa-miR-1587	865-871	7mer-1A	-0.12	72	-0.08	0	N/A
hsa-miR-5696	874-880	7mer-1A	-0.05	77	-0.03	0	N/A
hsa-miR-664b-3p	874-880	7mer-1A	-0.01	42	-0.01	0.043	N/A
hsa-miR-579-3p	874-880	7mer-1A	-0.01	41	-0.01	0.043	N/A
hsa-miR-664a-3p	875-881	7mer-m8	-0.07	86	-0.05	0.187	N/A
hsa-miR-4760-3p	876-883	8mer	-0.16	96	-0.11	0	N/A
hsa-miR-4436b-5p	884-890	7mer-m8	-0.09	85	-0.07	0	N/A
hsa-miR-133a-3p.2	888-894	7mer-m8	-0.3	92	-0.21	0.364	< 0.1
hsa-miR-133b	888-894	7mer-m8	-0.3	92	-0.21	0.364	< 0.1
hsa-miR-133a-3p.1	888-894	7mer-1A	-0.15	71	-0.1	0.364	< 0.1
hsa-miR-4690-3p	897-903	7mer-1A	-0.12	89	-0.08	0	N/A
hsa-miR-5685	897-903	7mer-1A	-0.16	88	-0.11	0	N/A
hsa-miR-6854-5p	900-906	7mer-m8	-0.03	57	-0.02	0	N/A
hsa-miR-3670	901-907	7mer-m8	-0.1	62	-0.07	0	N/A
hsa-miR-4690-3p	912-918	7mer-m8	-0.02	38	-0.01	0	N/A
hsa-miR-5685	912-918	7mer-m8	-0.02	26	-0.01	0	N/A
hsa-miR-3194-5p	914-921	8mer	-0.17	85	-0.12	0	N/A
hsa-miR-1202	915-921	7mer-m8	-0.02	57	-0.01	0.016	N/A
hsa-miR-3972	915-921	7mer-m8	-0.02	46	-0.01	0.016	N/A
hsa-miR-5002-3p	918-924	7mer-m8	-0.11	69	-0.08	0	N/A
hsa-miR-1288-3p	919-925	7mer-m8	-0.11	74	-0.07	0.016	N/A
hsa-miR-3169	920-926	7mer-m8	-0.02	33	-0.01	0	N/A
hsa-miR-665	923-929	7mer-1A	-0.01	25	-0.01	0.023	N/A
hsa-miR-2115-5p	926-932	7mer-m8	-0.02	14	-0.01	0	N/A
hsa-miR-6815-3p	928-934	7mer-1A	-0.01	17	-0.01	0	N/A
hsa-miR-5580-5p	930-936	7mer-m8	-0.16	80	-0.11	0.239	N/A
hsa-miR-320e	932-938	7mer-m8	-0.09	75	-0.06	0	N/A
hsa-miR-320c	933-939	7mer-m8	-0.02	48	-0.01	0.924	N/A
hsa-miR-320d	933-939	7mer-m8	-0.02	48	-0.01	0.924	N/A
hsa-miR-320a	933-939	7mer-m8	-0.02	48	-0.01	0.924	N/A
hsa-miR-4429	933-939	7mer-m8	-0.02	48	-0.01	0.924	N/A
hsa-miR-320b	933-939	7mer-m8	-0.02	48	-0.01	0.924	N/A
hsa-miR-6733-5p	936-942	7mer-m8	-0.09	76	-0.06	0.223	N/A
hsa-miR-6739-5p	936-942	7mer-m8	-0.06	69	-0.05	0.223	N/A
hsa-miR-3153	936-942	7mer-m8	-0.02	64	-0.02	0.223	N/A
hsa-miR-5584-5p	937-943	7mer-m8	-0.02	30	-0.01	0	N/A
hsa-miR-1207-5p	940-946	7mer-m8	-0.29	94	-0.2	0.223	N/A
hsa-miR-4763-3p	940-946	7mer-m8	-0.25	93	-0.17	0.223	N/A
hsa-miR-6808-5p	941-947	7mer-m8	-0.15	87	-0.1	0.043	N/A
hsa-miR-940	941-947	7mer-m8	-0.14	86	-0.1	0.043	N/A
hsa-miR-6893-5p	941-947	7mer-m8	-0.12	83	-0.09	0.043	N/A
hsa-miR-1827	942-948	7mer-m8	-0.18	84	-0.13	0.016	N/A
hsa-miR-4712-3p	946-952	7mer-m8	-0.07	73	-0.05	0	N/A
hsa-miR-6758-3p	958-964	7mer-m8	-0.05	72	-0.03	0	N/A
hsa-miR-6790-3p	962-968	7mer-1A	-0.07	58	-0.05	0	N/A
hsa-miR-6821-3p	962-968	7mer-1A	-0.05	55	-0.04	0	N/A
hsa-miR-628-5p	965-971	7mer-m8	-0.15	88	-0.11	0.233	N/A
hsa-miR-4728-3p	966-972	7mer-m8	-0.1	78	-0.07	0	N/A
hsa-miR-5585-3p	975-981	7mer-m8	-0.08	83	-0.06	0	N/A
hsa-miR-4427	976-982	7mer-m8	-0.11	85	-0.08	0	N/A
hsa-miR-4635	994-1000	7mer-1A	-0.11	90	-0.07	0	N/A
hsa-miR-526b-5p	995-1001	7mer-1A	-0.13	84	-0.09	0.043	N/A
hsa-miR-873-5p.1	1012-1018	7mer-1A	-0.04	87	-0.03	2.096	N/A
hsa-miR-506-5p	1014-1020	7mer-m8	-0.19	93	-0.13	0.031	N/A
hsa-miR-4320	1017-1023	7mer-1A	-0.1	79	-0.07	0	N/A
hsa-miR-5004-3p	1018-1025	8mer	-0.23	92	-0.16	0	N/A
hsa-miR-1246	1028-1034	7mer-m8	-0.18	91	-0.12	0.17	N/A
hsa-miR-3134	1029-1036	8mer	-0.32	97	-0.22	0	N/A
hsa-miR-4534	1030-1036	7mer-1A	-0.07	70	-0.05	0.575	N/A
hsa-miR-8082	1030-1036	7mer-1A	-0.1	65	-0.07	0.575	N/A
hsa-miR-598-5p	1033-1039	7mer-m8	-0.19	85	-0.13	0.031	N/A
hsa-miR-4783-3p	1035-1041	7mer-m8	-0.34	87	-0.23	0	N/A
hsa-miR-6776-3p	1041-1047	7mer-m8	-0.11	80	-0.08	0	N/A
hsa-miR-497-3p	1042-1049	8mer	-0.05	83	-0.03	0.031	N/A
hsa-miR-6807-5p	1051-1058	8mer	-0.15	95	-0.1	0	N/A
hsa-miR-409-3p	1056-1062	7mer-m8	-0.02	71	-0.01	1.116	N/A
hsa-miR-8059	1065-1071	7mer-1A	-0.16	88	-0.11	0	N/A
hsa-miR-1292-5p	1065-1071	7mer-1A	-0.17	88	-0.12	0.016	N/A
hsa-miR-4471	1065-1071	7mer-1A	-0.19	85	-0.13	0	N/A
hsa-miR-203a-3p.1	1070-1076	7mer-1A	-0.01	33	-0.01	0.03	< 0.1
hsa-miR-1207-3p	1075-1081	7mer-1A	-0.09	78	-0.07	0.333	N/A
hsa-miR-383-5p.1	1078-1084	7mer-1A	-0.16	75	-0.11	1.938	< 0.1
hsa-miR-4772-5p	1078-1084	7mer-1A	-0.14	74	-0.1	0	N/A
hsa-miR-181a-2-3p	1082-1088	7mer-m8	-0.1	81	-0.07	0	N/A
hsa-miR-5008-5p	1087-1093	7mer-m8	-0.18	86	-0.13	0	N/A
hsa-miR-4443	1089-1096	8mer	-0.17	85	-0.12	0	N/A
hsa-miR-650	1089-1095	7mer-1A	-0.16	84	-0.11	0.043	N/A
hsa-miR-3612	1089-1095	7mer-1A	-0.14	81	-0.1	0.043	N/A
hsa-miR-6515-5p	1090-1096	7mer-1A	-0.02	32	-0.01	0	N/A
hsa-miR-432-5p	1091-1097	7mer-m8	-0.02	34	-0.01	0	N/A
hsa-miR-3189-3p	1093-1099	7mer-1A	-0.03	50	-0.02	0	N/A
hsa-miR-212-5p	1093-1099	7mer-1A	-0.02	39	-0.01	0	< 0.1
hsa-miR-4667-3p	1096-1102	7mer-m8	-0.11	76	-0.08	0	N/A
hsa-miR-6887-3p	1097-1103	7mer-m8	-0.16	72	-0.11	0	N/A
hsa-miR-4749-3p	1098-1104	7mer-m8	-0.24	89	-0.17	0	N/A
hsa-miR-6769a-3p	1099-1105	7mer-m8	-0.05	73	-0.04	0	N/A
hsa-miR-6856-3p	1101-1108	8mer	-0.43	99	-0.29	0	N/A
hsa-miR-136-5p	1110-1116	7mer-m8	-0.02	41	-0.01	1.416	N/A
hsa-miR-6878-3p	1114-1120	7mer-m8	-0.21	89	-0.15	0.137	N/A
hsa-miR-6744-3p	1114-1120	7mer-1A	-0.06	75	-0.04	0.031	N/A
hsa-miR-4757-5p	1114-1120	7mer-1A	-0.1	75	-0.07	0.031	N/A
hsa-miR-377-3p	1122-1128	7mer-m8	-0.02	22	-0.01	1.822	N/A
hsa-miR-342-3p	1123-1129	7mer-m8	-0.11	85	-0.07	1.754	N/A
hsa-miR-4284	1125-1131	7mer-m8	-0.14	92	-0.1	0	N/A
hsa-miR-4714-5p	1134-1140	7mer-m8	-0.11	78	-0.07	0	N/A
hsa-miR-107	1141-1147	7mer-1A	-0.17	88	-0.12	0.134	< 0.1
hsa-miR-103a-3p	1141-1147	7mer-1A	-0.17	88	-0.12	0.134	< 0.1
hsa-miR-1301-3p	1142-1148	7mer-1A	-0.13	82	-0.09	0	N/A
hsa-miR-5047	1142-1148	7mer-1A	-0.13	82	-0.09	0	N/A
hsa-miR-7156-3p	1142-1148	7mer-1A	-0.08	68	-0.06	0	N/A
hsa-miR-6516-5p	1143-1149	7mer-1A	-0.03	63	-0.02	0	N/A
hsa-miR-4748	1146-1152	7mer-m8	-0.02	57	-0.01	0	N/A
hsa-miR-4464	1146-1152	7mer-m8	-0.02	42	-0.01	0	N/A
hsa-miR-1909-3p	1155-1161	7mer-m8	-0.25	91	-0.17	0	N/A
hsa-miR-6722-3p	1155-1161	7mer-m8	-0.25	90	-0.17	0	N/A
hsa-miR-6510-5p	1156-1162	7mer-m8	-0.17	87	-0.12	0	N/A
hsa-miR-4468	1158-1164	7mer-1A	-0.12	76	-0.09	0	N/A
hsa-miR-520f-3p	1168-1174	7mer-m8	-0.17	88	-0.12	1.29	0.11
hsa-miR-302c-3p.2	1168-1174	7mer-m8	-0.16	87	-0.11	1.29	0.11
hsa-miR-302e	1169-1175	7mer-m8	-0.09	80	-0.06	1.418	< 0.1
hsa-miR-302d-3p	1169-1175	7mer-m8	-0.09	79	-0.06	1.418	< 0.1
hsa-miR-302b-3p	1169-1175	7mer-m8	-0.09	79	-0.06	1.418	< 0.1
hsa-miR-302a-3p	1169-1175	7mer-m8	-0.09	79	-0.06	1.418	< 0.1
hsa-miR-302c-3p.1	1169-1175	7mer-m8	-0.09	79	-0.06	1.418	< 0.1
hsa-miR-520e	1169-1175	7mer-m8	-0.08	78	-0.06	1.418	< 0.1
hsa-miR-520a-3p	1169-1175	7mer-m8	-0.08	78	-0.06	1.418	< 0.1
hsa-miR-520d-3p	1169-1175	7mer-m8	-0.08	78	-0.06	1.418	< 0.1
hsa-miR-373-3p	1169-1175	7mer-m8	-0.04	78	-0.03	1.418	< 0.1
hsa-miR-520c-3p	1169-1175	7mer-m8	-0.08	76	-0.06	1.418	< 0.1
hsa-miR-520b	1169-1175	7mer-m8	-0.08	76	-0.06	1.418	< 0.1
hsa-miR-372-3p	1169-1175	7mer-m8	-0.07	74	-0.05	1.418	< 0.1
hsa-miR-4684-3p	1174-1180	7mer-m8	-0.08	64	-0.06	0	N/A
hsa-miR-597-5p	1194-1201	8mer	-0.3	95	-0.21	0.043	N/A
hsa-miR-592	1195-1201	7mer-m8	-0.11	74	-0.07	0.043	N/A
hsa-miR-6508-3p	1201-1207	7mer-m8	-0.14	84	-0.1	0	N/A
hsa-miR-6762-5p	1202-1208	7mer-m8	-0.23	81	-0.16	0.031	N/A
hsa-miR-6845-5p	1202-1208	7mer-m8	-0.2	75	-0.14	0.031	N/A
hsa-miR-3184-5p	1204-1210	7mer-m8	-0.17	79	-0.12	1.714	N/A
hsa-miR-423-5p	1204-1210	7mer-m8	-0.15	78	-0.11	1.714	N/A
hsa-miR-6785-5p	1206-1212	7mer-m8	-0.1	72	-0.07	0	N/A
hsa-miR-6883-5p	1206-1212	7mer-m8	-0.07	60	-0.05	0	N/A
hsa-miR-4728-5p	1206-1212	7mer-m8	-0.07	57	-0.05	0	N/A
hsa-miR-149-3p	1206-1212	7mer-m8	-0.06	52	-0.04	0	N/A
hsa-miR-6825-5p	1207-1213	7mer-m8	-0.14	57	-0.1	0	N/A
hsa-miR-4723-5p	1208-1214	7mer-m8	-0.17	61	-0.12	0	N/A
hsa-miR-5698	1208-1214	7mer-m8	-0.17	61	-0.12	0	N/A
hsa-miR-6870-5p	1208-1214	7mer-m8	-0.16	59	-0.11	0	N/A
hsa-miR-7111-5p	1208-1214	7mer-m8	-0.16	58	-0.11	0	N/A
hsa-miR-6794-5p	1209-1215	7mer-m8	-0.13	66	-0.09	0.159	N/A
hsa-miR-4716-3p	1209-1215	7mer-m8	-0.13	66	-0.09	0.159	N/A
hsa-miR-6798-5p	1210-1216	7mer-m8	-0.21	88	-0.14	0	N/A
hsa-miR-6722-3p	1211-1217	7mer-m8	-0.23	88	-0.16	0.223	N/A
hsa-miR-1909-3p	1211-1217	7mer-m8	-0.18	82	-0.13	0.223	N/A
hsa-miR-1207-5p	1212-1219	8mer	-0.31	96	-0.21	0	N/A
hsa-miR-4763-3p	1212-1219	8mer	-0.31	96	-0.21	0	N/A
hsa-miR-4736	1213-1219	7mer-1A	-0.14	86	-0.09	0	N/A
hsa-miR-7150	1213-1219	7mer-m8	-0.16	82	-0.11	0	N/A
hsa-miR-6868-5p	1214-1220	7mer-m8	-0.09	69	-0.06	0	N/A
hsa-miR-8073	1215-1222	8mer	-0.25	96	-0.17	0.243	N/A
hsa-miR-221-5p	1215-1222	8mer	-0.19	91	-0.13	0.243	N/A
hsa-miR-5004-3p	1234-1240	7mer-m8	-0.02	32	-0.01	0	N/A
hsa-miR-6757-5p	1242-1248	7mer-m8	-0.11	69	-0.08	0	N/A
hsa-miR-4742-5p	1243-1254	non-canonical	N/A	N/A	N/A	0	N/A
hsa-miR-4742-5p	1243-1254	non-canonical	N/A	N/A	N/A	0	N/A
hsa-miR-5189-5p	1250-1257	8mer	-0.36	99	-0.25	0.016	N/A
hsa-miR-1285-3p	1250-1257	8mer	-0.33	98	-0.22	0.016	N/A
hsa-miR-3187-5p	1250-1257	8mer	-0.35	98	-0.24	0.016	N/A
hsa-miR-612	1250-1257	8mer	-0.27	98	-0.18	0.016	N/A
hsa-miR-6860	1250-1257	8mer	-0.35	98	-0.24	0.016	N/A
hsa-miR-4486	1251-1257	7mer-1A	-0.13	92	-0.09	0	N/A
hsa-miR-378g	1251-1257	7mer-1A	-0.15	88	-0.1	0	N/A
hsa-miR-4314	1252-1258	7mer-1A	-0.17	81	-0.12	0	N/A
hsa-miR-4778-3p	1258-1264	7mer-1A	-0.04	63	-0.03	0	N/A
hsa-miR-361-3p	1265-1271	7mer-1A	-0.2	89	-0.14	0.25	N/A
hsa-miR-6749-3p	1268-1274	7mer-m8	-0.2	84	-0.14	0	N/A
hsa-miR-5193	1270-1276	7mer-m8	-0.22	89	-0.15	0.137	N/A
hsa-miR-6829-3p	1271-1278	8mer	-0.36	98	-0.25	0	N/A
hsa-miR-6791-3p	1271-1278	8mer	-0.37	98	-0.25	0	N/A
hsa-miR-6836-3p	1272-1278	7mer-m8	-0.3	96	-0.2	0	N/A
hsa-miR-6778-3p	1272-1278	7mer-1A	-0.12	72	-0.08	0	N/A
hsa-miR-556-3p	1279-1285	7mer-1A	-0.08	80	-0.05	0.016	N/A
hsa-miR-1468-3p	1298-1304	7mer-m8	-0.08	81	-0.06	0	N/A
hsa-miR-548p	1299-1305	7mer-m8	-0.08	86	-0.06	0.016	N/A
hsa-miR-545-3p	1300-1306	7mer-m8	-0.14	89	-0.1	0.043	N/A
hsa-miR-338-3p	1302-1308	7mer-1A	-0.2	95	-0.14	2.745	0.23
hsa-miR-4530	1302-1308	7mer-1A	-0.15	86	-0.1	0	N/A
hsa-miR-6720-5p	1303-1309	7mer-1A	-0.13	79	-0.09	0	N/A
hsa-miR-6512-3p	1303-1309	7mer-1A	-0.13	79	-0.09	0	N/A
hsa-miR-7158-3p	1312-1318	7mer-1A	-0.15	91	-0.1	0	N/A
hsa-miR-203b-3p	1312-1318	7mer-1A	-0.08	78	-0.05	0.226	N/A
hsa-miR-5000-5p	1325-1331	7mer-m8	-0.13	87	-0.09	0	N/A
hsa-miR-8081	1329-1335	7mer-1A	-0.06	66	-0.04	0	N/A
hsa-miR-4328	1333-1339	7mer-1A	-0.01	33	-0.01	0	N/A
hsa-miR-125a-3p	1346-1352	7mer-m8	-0.21	93	-0.15	0.287	N/A
hsa-miR-552-3p	1347-1354	8mer	-0.4	98	-0.27	0.016	N/A
hsa-miR-7151-3p	1349-1355	7mer-1A	-0.09	78	-0.07	0	N/A
hsa-miR-5095	1349-1355	7mer-1A	-0.07	71	-0.05	0	N/A
hsa-miR-299-5p	1352-1358	7mer-m8	-0.19	92	-0.13	2.106	N/A
hsa-miR-510-5p	1357-1363	7mer-m8	-0.22	93	-0.15	0.137	N/A
hsa-miR-3686	1366-1372	7mer-1A	-0.07	63	-0.05	0	N/A
hsa-miR-4743-3p	1367-1373	7mer-1A	-0.01	39	-0.01	0	N/A
hsa-miR-4652-3p	1367-1373	7mer-1A	-0.01	36	-0.01	0	N/A
hsa-miR-3160-5p	1369-1375	7mer-m8	-0.07	77	-0.05	0	N/A
hsa-miR-4692	1375-1381	7mer-m8	-0.22	94	-0.16	0	N/A
hsa-miR-4514	1375-1381	7mer-m8	-0.18	91	-0.13	0	N/A
hsa-miR-4673	1376-1382	7mer-m8	-0.19	94	-0.13	0.031	N/A
hsa-miR-4645-5p	1376-1382	7mer-m8	-0.18	92	-0.13	0.031	N/A
hsa-miR-1911-3p	1377-1384	8mer	-0.51	99	-0.34	0	N/A
hsa-miR-6753-5p	1378-1384	7mer-1A	-0.16	81	-0.11	0	N/A
hsa-miR-3201	1384-1390	7mer-1A	-0.05	62	-0.04	0	N/A
hsa-miR-4791	1384-1390	7mer-1A	-0.08	61	-0.06	0	N/A
hsa-miR-1261	1385-1391	7mer-1A	-0.2	88	-0.14	0	N/A
hsa-miR-5004-3p	1386-1392	7mer-1A	-0.15	84	-0.1	0	N/A
hsa-miR-7850-5p	1387-1393	7mer-1A	-0.01	52	-0.01	0	N/A
hsa-miR-3140-3p	1389-1395	7mer-m8	-0.16	92	-0.11	0	N/A
hsa-miR-208b-5p	1390-1396	7mer-m8	-0.07	79	-0.05	0.031	N/A
hsa-miR-208a-5p	1390-1396	7mer-m8	-0.02	57	-0.01	0.031	N/A
hsa-miR-766-5p	1402-1408	7mer-m8	-0.24	93	-0.17	0	N/A
hsa-miR-4459	1404-1410	7mer-m8	-0.22	95	-0.15	0	N/A
hsa-miR-4722-5p	1405-1411	7mer-m8	-0.18	93	-0.13	0	N/A
hsa-miR-6165	1406-1412	7mer-m8	-0.18	90	-0.13	0	N/A
hsa-miR-4468	1408-1414	7mer-1A	-0.2	89	-0.14	0	N/A
hsa-miR-556-5p	1410-1416	7mer-1A	-0.18	92	-0.12	0.031	N/A
hsa-miR-4517	1412-1418	7mer-m8	-0.02	39	-0.01	0	N/A
hsa-miR-338-5p	1414-1420	7mer-m8	-0.02	51	-0.01	0.031	N/A
hsa-miR-1910-3p	1424-1430	7mer-m8	-0.19	97	-0.13	0	N/A
hsa-miR-6511a-5p	1424-1430	7mer-m8	-0.21	95	-0.14	0	N/A
hsa-miR-3714	1425-1431	7mer-m8	-0.15	94	-0.11	0	N/A
hsa-miR-548an	1426-1432	7mer-m8	-0.07	68	-0.05	0	N/A
hsa-miR-186-3p	1429-1435	7mer-m8	-0.04	87	-0.03	0	N/A
hsa-miR-6793-3p	1431-1437	7mer-1A	-0.05	74	-0.04	0	N/A
hsa-miR-6507-3p	1435-1441	7mer-m8	-0.12	87	-0.08	0	N/A
hsa-miR-3658	1441-1448	8mer	-0.07	85	-0.05	0	N/A
hsa-miR-3653-3p	1441-1447	7mer-1A	-0.05	78	-0.04	0	N/A
hsa-miR-493-3p	1448-1454	7mer-1A	-0.13	83	-0.09	1.299	N/A
hsa-miR-548c-3p	1460-1466	7mer-m8	-0.03	93	-0.02	0.016	N/A
hsa-miR-595	1474-1480	7mer-1A	-0.08	86	-0.06	0.043	N/A
hsa-miR-323b-3p	1479-1485	7mer-1A	-0.05	72	-0.04	0.031	N/A
hsa-miR-551b-5p	1493-1499	7mer-m8	-0.02	62	-0.01	0.031	N/A
hsa-miR-548c-3p	1495-1501	7mer-m8	-0.02	84	-0.01	0.016	N/A
hsa-miR-6077	1504-1511	8mer	-0.21	96	-0.14	0	N/A
hsa-miR-7-5p	1505-1511	7mer-1A	-0.03	63	-0.02	1.138	0.1
hsa-miR-4463	1509-1515	7mer-m8	-0.2	96	-0.14	0	N/A
hsa-miR-7-5p	1512-1518	7mer-m8	-0.21	93	-0.15	0.237	< 0.1
hsa-miR-873-5p.1	1515-1521	7mer-1A	-0.01	56	-0.01	1.119	N/A
hsa-miR-548ah-5p	1522-1528	7mer-1A	-0.18	96	-0.13	0	N/A
hsa-miR-3609	1522-1528	7mer-1A	-0.19	96	-0.13	0	N/A
hsa-miR-4796-3p	1522-1528	7mer-1A	-0.06	84	-0.05	0	N/A
hsa-miR-20b-5p	1522-1528	7mer-1A	-0.06	84	-0.04	1.692	0.1
hsa-miR-93-5p	1522-1528	7mer-1A	-0.05	83	-0.03	1.692	0.1
hsa-miR-106a-5p	1522-1528	7mer-1A	-0.07	83	-0.05	1.692	0.1
hsa-miR-17-5p	1522-1528	7mer-1A	-0.06	83	-0.04	1.692	0.1
hsa-miR-106b-5p	1522-1528	7mer-1A	-0.04	80	-0.03	1.692	0.1
hsa-miR-20a-5p	1522-1528	7mer-1A	-0.04	80	-0.03	1.692	0.1
hsa-miR-519d-3p	1522-1528	7mer-1A	-0.04	79	-0.03	1.692	0.1
hsa-miR-526b-3p	1522-1528	7mer-1A	-0.01	49	-0.01	1.692	0.1
hsa-miR-194-5p	1538-1544	7mer-m8	-0.18	90	-0.12	1.273	< 0.1
hsa-miR-3973	1546-1553	8mer	-0.19	96	-0.13	0	N/A
hsa-miR-520h	1547-1553	7mer-1A	-0.11	92	-0.08	0.043	N/A
hsa-miR-520g-3p	1547-1553	7mer-1A	-0.11	92	-0.08	0.043	N/A
hsa-miR-548aw	1556-1562	7mer-m8	-0.14	96	-0.09	0	N/A
hsa-miR-1468-3p	1556-1562	7mer-1A	-0.12	88	-0.08	0	N/A
hsa-miR-548f-5p	1556-1562	7mer-1A	-0.09	87	-0.06	0	N/A
hsa-miR-548x-5p	1556-1562	7mer-1A	-0.08	84	-0.05	0	N/A
hsa-miR-548g-5p	1556-1562	7mer-1A	-0.08	84	-0.05	0	N/A
hsa-miR-548aj-5p	1556-1562	7mer-1A	-0.08	84	-0.05	0	N/A
hsa-miR-6733-3p	1572-1578	7mer-m8	-0.3	97	-0.2	0.223	N/A
hsa-miR-6872-3p	1578-1585	8mer	-0.53	99	-0.36	0	N/A
hsa-miR-5581-3p	1579-1585	7mer-m8	-0.29	96	-0.2	0	N/A
hsa-miR-7151-5p	1581-1587	7mer-1A	-0.05	78	-0.03	0	N/A
hsa-miR-548az-3p	1589-1595	7mer-1A	-0.03	76	-0.02	0.17	N/A
hsa-miR-5582-3p	1589-1595	7mer-1A	-0.01	63	-0.01	0.159	N/A
hsa-miR-548a-3p	1589-1595	7mer-1A	-0.01	58	-0.01	0.17	N/A
hsa-miR-548e-3p	1589-1595	7mer-1A	-0.01	46	-0.01	0.17	N/A
hsa-miR-548ar-3p	1589-1595	7mer-1A	-0.01	46	-0.01	0.17	N/A
hsa-miR-548f-3p	1589-1595	7mer-1A	-0.01	45	-0.01	0.17	N/A
hsa-miR-559	1593-1599	7mer-m8	-0.09	90	-0.06	0.043	N/A
hsa-miR-548c-5p	1593-1599	7mer-m8	-0.08	88	-0.05	0.043	N/A
hsa-miR-548j-5p	1593-1599	7mer-m8	-0.08	88	-0.05	0.043	N/A
hsa-miR-548am-5p	1593-1599	7mer-m8	-0.08	88	-0.05	0.043	N/A
hsa-miR-548w	1593-1599	7mer-m8	-0.08	88	-0.05	0.043	N/A
hsa-miR-548ap-5p	1593-1599	7mer-m8	-0.08	88	-0.05	0.043	N/A
hsa-miR-548as-5p	1593-1599	7mer-m8	-0.08	88	-0.05	0.043	N/A
hsa-miR-548o-5p	1593-1599	7mer-m8	-0.08	88	-0.05	0.043	N/A
hsa-miR-548i	1593-1599	7mer-m8	-0.08	87	-0.05	0.043	N/A
hsa-miR-548bb-5p	1593-1599	7mer-m8	-0.08	87	-0.05	0.043	N/A
hsa-miR-548y	1593-1599	7mer-m8	-0.08	87	-0.05	0.043	N/A
hsa-miR-548d-5p	1593-1599	7mer-m8	-0.08	87	-0.05	0.043	N/A
hsa-miR-548ab	1593-1599	7mer-m8	-0.08	86	-0.05	0.043	N/A
hsa-miR-548ay-5p	1593-1599	7mer-m8	-0.07	85	-0.05	0.043	N/A
hsa-miR-548b-5p	1593-1599	7mer-m8	-0.07	85	-0.05	0.043	N/A
hsa-miR-548au-5p	1593-1599	7mer-m8	-0.07	85	-0.05	0.043	N/A
hsa-miR-548ar-5p	1593-1599	7mer-m8	-0.07	84	-0.05	0.043	N/A
hsa-miR-548h-5p	1593-1599	7mer-m8	-0.06	82	-0.04	0.043	N/A
hsa-miR-548ak	1593-1599	7mer-m8	-0.06	82	-0.04	0.043	N/A
hsa-miR-548ae-5p	1593-1599	7mer-m8	-0.06	82	-0.04	0.043	N/A
hsa-miR-548ad-5p	1593-1599	7mer-m8	-0.06	82	-0.04	0.043	N/A
hsa-miR-548a-5p	1593-1599	7mer-m8	-0.06	81	-0.04	0.043	N/A
hsa-miR-548aq-5p	1593-1599	7mer-m8	-0.03	78	-0.02	0.043	N/A
hsa-miR-548n	1594-1601	8mer	-0.14	97	-0.1	0.043	N/A
hsa-miR-548t-5p	1595-1601	7mer-1A	-0.05	87	-0.04	0	N/A
hsa-miR-548az-5p	1595-1601	7mer-1A	-0.05	86	-0.04	0	N/A
hsa-miR-4672	1604-1610	7mer-m8	-0.22	95	-0.15	0	N/A
hsa-miR-6768-5p	1604-1610	7mer-1A	-0.17	93	-0.12	0	N/A
hsa-miR-3924	1609-1615	7mer-1A	-0.04	63	-0.03	0	N/A
hsa-miR-935	1613-1619	7mer-1A	-0.06	76	-0.04	0.337	N/A
hsa-miR-30e-3p	1615-1622	8mer	-0.32	98	-0.22	0.33	N/A
hsa-miR-30d-3p	1615-1622	8mer	-0.32	98	-0.22	0.33	N/A
hsa-miR-30a-3p	1615-1622	8mer	-0.32	98	-0.22	0.33	N/A
hsa-miR-1250-3p	1618-1624	7mer-m8	-0.08	92	-0.06	0	N/A
hsa-miR-585-5p	1623-1629	7mer-m8	-0.24	89	-0.17	0	N/A
hsa-miR-548l	1636-1642	7mer-m8	-0.04	82	-0.03	0.016	N/A
hsa-miR-548n	1637-1643	7mer-m8	-0.05	84	-0.03	0.043	N/A
hsa-miR-548c-3p	1657-1663	7mer-1A	-0.01	57	-0.01	0.016	N/A
hsa-miR-577	1660-1666	7mer-m8	-0.14	94	-0.1	0.043	N/A
hsa-miR-340-5p	1665-1671	7mer-m8	-0.09	96	-0.06	1.713	N/A
hsa-miR-5590-3p	1665-1671	7mer-1A	-0.1	91	-0.07	2.103	< 0.1
hsa-miR-142-5p	1665-1671	7mer-1A	-0.08	89	-0.05	2.103	< 0.1
hsa-miR-5007-3p	1669-1675	7mer-1A	-0.13	86	-0.09	0	N/A
hsa-miR-4659b-3p	1673-1679	7mer-1A	-0.05	70	-0.04	0	N/A
hsa-miR-4659a-3p	1673-1679	7mer-1A	-0.05	70	-0.04	0	N/A
hsa-miR-6875-3p	1673-1679	7mer-1A	-0.01	31	-0.01	0	N/A
hsa-miR-8062	1679-1685	7mer-m8	-0.22	96	-0.15	0	N/A
hsa-miR-384	1686-1692	7mer-1A	-0.16	91	-0.11	0.134	N/A
hsa-miR-3685	1686-1692	7mer-1A	-0.07	83	-0.05	0	N/A
hsa-miR-4719	1697-1703	7mer-1A	-0.01	38	-0.01	0	N/A
hsa-miR-15b-3p	1701-1707	7mer-1A	-0.12	87	-0.08	0.031	N/A
hsa-miR-5683	1708-1714	7mer-1A	-0.13	86	-0.09	0.159	N/A
hsa-miR-4672	1717-1723	7mer-m8	-0.28	97	-0.19	0	N/A
hsa-miR-6768-5p	1717-1723	7mer-1A	-0.13	89	-0.09	0	N/A
hsa-miR-6505-5p	1722-1729	8mer	-0.24	97	-0.17	0.031	N/A
hsa-miR-432-5p	1725-1731	7mer-1A	-0.16	86	-0.11	0.25	N/A
hsa-miR-431-5p	1727-1733	7mer-1A	-0.04	57	-0.03	1.778	N/A
hsa-miR-4773	1737-1744	8mer	-0.27	98	-0.19	0	N/A
hsa-miR-3668	1741-1748	8mer	-0.3	96	-0.21	0	N/A
hsa-miR-7852-3p	1742-1748	7mer-1A	-0.08	68	-0.06	0	N/A
hsa-miR-6875-5p	1757-1764	8mer	-0.54	99	-0.36	0	N/A
hsa-miR-3126-5p	1757-1764	8mer	-0.54	99	-0.36	0	N/A
hsa-miR-6834-5p	1758-1764	7mer-m8	-0.2	92	-0.14	0	N/A
hsa-miR-4510	1758-1764	7mer-1A	-0.19	82	-0.13	0.043	N/A
hsa-miR-6130	1758-1764	7mer-1A	-0.18	80	-0.12	0.043	N/A
hsa-miR-6129	1758-1764	7mer-1A	-0.16	78	-0.11	0.043	N/A
hsa-miR-4419a	1758-1764	7mer-1A	-0.16	77	-0.11	0.043	N/A
hsa-miR-6133	1758-1764	7mer-1A	-0.14	71	-0.1	0.043	N/A
hsa-miR-6127	1758-1764	7mer-1A	-0.12	65	-0.08	0.043	N/A
hsa-miR-6076	1762-1768	7mer-1A	-0.12	82	-0.08	0	N/A
hsa-miR-6797-3p	1762-1768	7mer-1A	-0.08	78	-0.05	0	N/A
hsa-miR-5011-3p	1763-1769	7mer-1A	-0.16	90	-0.11	0	N/A
hsa-miR-4666b	1763-1769	7mer-1A	-0.14	83	-0.1	0	N/A
hsa-miR-3680-3p	1764-1770	7mer-m8	-0.1	87	-0.07	0	N/A
hsa-miR-4776-5p	1779-1786	8mer	-0.53	99	-0.35	0	N/A
hsa-miR-3619-3p	1779-1785	7mer-1A	-0.17	91	-0.12	0	N/A
hsa-miR-4535	1780-1786	7mer-1A	-0.24	94	-0.17	0	N/A
hsa-miR-7850-5p	1781-1788	8mer	-0.29	99	-0.2	0	N/A
hsa-miR-4529-3p	1781-1787	7mer-1A	-0.2	85	-0.14	0	N/A
hsa-miR-4520-2-3p	1781-1787	7mer-1A	-0.21	83	-0.15	0	N/A
hsa-miR-545-3p	1791-1797	7mer-1A	-0.17	92	-0.12	0.043	N/A
hsa-miR-4291	1792-1798	7mer-1A	-0.13	80	-0.09	0	N/A
hsa-miR-205-3p	1794-1800	7mer-m8	-0.07	94	-0.05	0.223	N/A
hsa-miR-513a-3p	1796-1802	7mer-m8	-0.12	98	-0.08	0	N/A
hsa-miR-513c-3p	1796-1802	7mer-m8	-0.12	98	-0.08	0	N/A
hsa-miR-3606-3p	1796-1802	7mer-m8	-0.09	97	-0.06	0	N/A
hsa-miR-4282	1797-1804	8mer	-0.03	87	-0.02	0	N/A
hsa-miR-3163	1799-1806	8mer	-0.05	95	-0.03	0	N/A
hsa-miR-545-5p	1810-1816	7mer-1A	-0.16	91	-0.11	0.217	N/A
hsa-miR-802	1810-1816	7mer-1A	-0.06	78	-0.05	2.659	0.1
hsa-miR-5094	1812-1818	7mer-1A	-0.18	90	-0.13	0	N/A
hsa-miR-3074-3p	1813-1820	8mer	-0.36	99	-0.24	0.223	N/A
hsa-miR-1277-5p	1816-1822	7mer-m8	-0.05	87	-0.04	0	N/A
hsa-miR-6076	1836-1842	7mer-1A	-0.16	87	-0.11	0	N/A
hsa-miR-6797-3p	1836-1842	7mer-1A	-0.11	83	-0.08	0	N/A
hsa-miR-5000-3p	1843-1849	7mer-m8	-0.29	96	-0.2	0.217	N/A
hsa-miR-4436a	1843-1849	7mer-m8	-0.2	94	-0.14	0.217	N/A
hsa-miR-4700-3p	1844-1851	8mer	-0.52	99	-0.35	0	N/A
hsa-miR-7151-3p	1846-1852	7mer-1A	-0.12	82	-0.08	0	N/A
hsa-miR-5095	1846-1852	7mer-1A	-0.07	71	-0.05	0	N/A
hsa-miR-6811-5p	1862-1868	7mer-m8	-0.36	97	-0.24	0	N/A
hsa-miR-6511b-5p	1862-1868	7mer-m8	-0.32	97	-0.22	0	N/A
hsa-miR-3944-5p	1864-1870	7mer-1A	-0.14	86	-0.1	0	N/A
hsa-miR-143-5p	1864-1870	7mer-1A	-0.08	84	-0.05	0.26	N/A
hsa-miR-5701	1868-1874	7mer-1A	-0.01	37	-0.01	0	N/A
hsa-miR-153-5p	1873-1879	7mer-m8	-0.09	91	-0.06	0.322	N/A
hsa-miR-451a	1883-1890	8mer	-0.87	99	-0.01	0.012	< 0.1
hsa-miR-552-5p	1886-1892	7mer-m8	-0.1	95	0	0	N/A
hsa-miR-452-5p	1890-1896	7mer-m8	-0.2	93	0	0.205	N/A
hsa-miR-4676-3p	1890-1896	7mer-m8	-0.17	91	0	0.205	N/A
hsa-miR-892c-3p	1890-1896	7mer-m8	-0.17	91	0	0.205	N/A
hsa-miR-943	1892-1898	7mer-m8	-0.36	98	0	0.016	N/A

## Sheet: MTX Specific Upreg._DianamiR
KEGG pathway	p-value	(-)log(P-value)	#genes	#miRNAs			GO Category	p-value	(-)log(P-value)	#genes	#miRNAs				biosynthetic process (GO:009085)	cytoskeletal protein binding (GO:0007596)	Epiderminal growth factor receptor signalling pathway (GO:0007173)	FGF receptor signalling pathway (GO:0008543)	Cell Death (GO:0008219)	Response to stress (GO:0006950)	Cellular Component dissambly involved in execusion phase of apoptosis (GO:0006921)	Cellular lipid metabolic process (GO:0044255)	insulin receptor signaling pathway (GO:0008286)	Stress Acitvated MPK cascade (GO:0051403)	Microtubule organizing center (GO: 0005815)	Cell junction assembly (GO:0034329)	Immune system process (GO:0002376)	TGFb receptor signaling pathway (GO:0007179)	Cell junction organization (GO:0034330)	Intrinsic apoptotic signaling pathway (GO:0097193)	Vesicle-mediated transport (GO:0016192)	Muscle Cell differentiation (GO:0042692)
Glycosphingolipid biosynthesis - lacto and neolacto series	2.7537e-07	6.56008	7	5			organelle	1.26122e-136	135.899	2147	16				hsa-miR-194-5p	hsa-miR-193b-3p	hsa-miR-214-3p	hsa-miR-214-3p	hsa-miR-194-5p	hsa-miR-193b-3p	hsa-miR-214-3p	hsa-miR-149-5p	hsa-miR-214-3p	hsa-miR-149-5p	hsa-miR-365b-3p	hsa-miR-194-5p	hsa-miR-193b-3p	hsa-miR-194-5p	hsa-miR-149-5p	hsa-miR-214-3p	hsa-miR-365b-3p	hsa-miR-194-5p
ErbB signaling pathway	1.53356e-06	5.8143	38	14			ion binding	7.97978e-87	86.098	1372	16				hsa-miR-199a-5p	hsa-miR-149-5p	hsa-miR-149-5p	hsa-miR-365b-3p	hsa-miR-214-3p	hsa-miR-199a-5p	hsa-miR-149-5p	hsa-miR-199a-5p	hsa-miR-199a-5p	hsa-miR-204-5p	hsa-miR-365a-3p	hsa-miR-199a-5p	hsa-miR-214-3p	hsa-miR-214-3p	hsa-miR-194-5p	hsa-miR-885-5p	hsa-miR-365a-3p	hsa-miR-199a-5p
Proteoglycans in cancer	2.28089e-06	5.6419	63	14			cellular nitrogen compound metabolic process	2.3233e-78	77.6339	1086	16				hsa-miR-149-5p	hsa-miR-486-5p	hsa-miR-204-5p	hsa-miR-365a-3p	hsa-miR-885-5p	hsa-miR-885-5p	hsa-miR-192-5p	hsa-miR-214-3p	hsa-miR-125b-5p	hsa-miR-193b-3p	hsa-miR-214-3p	hsa-miR-125b-5p	hsa-miR-194-5p	hsa-miR-486-5p	hsa-miR-199a-5p	hsa-miR-34b-3p	hsa-miR-149-5p	hsa-miR-214-3p
Glioma	6.74353e-05	4.17111	25	13			biosynthetic process	5.91806e-46	45.2278	880	16				hsa-miR-193b-3p	hsa-miR-204-5p	hsa-miR-199a-5p	hsa-miR-149-5p	hsa-miR-34b-3p	hsa-miR-214-3p	hsa-miR-204-5p	hsa-miR-34b-3p	hsa-miR-125a-5p	hsa-miR-194-5p	hsa-miR-486-5p	hsa-miR-125a-5p	hsa-miR-149-5p	hsa-miR-125b-5p	hsa-miR-125b-5p	hsa-miR-194-5p	hsa-miR-486-5p	hsa-miR-125b-5p
Hippo signaling pathway	0.00031985	3.49505	48	14			cellular protein modification process	6.91658e-39	38.1601	551	15				hsa-miR-214-3p	hsa-miR-885-5p	hsa-miR-194-5p	hsa-miR-194-5p	hsa-miR-193b-3p	hsa-miR-194-5p	hsa-miR-885-5p	hsa-miR-486-5p	hsa-miR-194-5p	hsa-miR-125b-5p	hsa-miR-199a-5p	hsa-miR-214-3p	hsa-miR-885-5p	hsa-miR-125a-5p	hsa-miR-125a-5p	hsa-miR-486-5p	hsa-miR-125b-5p	hsa-miR-125a-5p
Signaling pathways regulating pluripotency of stem cells	0.00031985	3.49505	48	14			neurotrophin TRK receptor signaling pathway	2.36345e-35	34.6265	99	14				hsa-miR-486-5p	hsa-miR-214-3p	hsa-miR-193b-3p	hsa-miR-204-5p	hsa-miR-125b-5p	hsa-miR-34b-3p	hsa-miR-193b-3p	hsa-miR-193b-3p	hsa-miR-192-5p	hsa-miR-125a-5p	hsa-miR-125b-5p	hsa-miR-365b-3p	hsa-miR-204-5p	hsa-miR-192-5p	hsa-miR-214-3p	hsa-miR-149-5p	hsa-miR-125a-5p	hsa-miR-885-5p
Endometrial cancer	0.000420507	3.37623	23	14			molecular_function	6.90483e-26	25.1608	3303	16				hsa-miR-204-5p	hsa-miR-125b-5p	hsa-miR-125b-5p	hsa-miR-199a-5p	hsa-miR-125a-5p	hsa-miR-149-5p	hsa-miR-486-5p	hsa-miR-365b-3p	hsa-miR-885-5p	hsa-miR-486-5p	hsa-miR-125a-5p	hsa-miR-365a-3p	hsa-miR-199a-5p	hsa-miR-34b-3p	hsa-miR-574-3p	hsa-miR-199a-5p	hsa-miR-214-3p	hsa-miR-365b-3p
Chronic myeloid leukemia	0.00080131	3.0962	30	14			cellular_component	2.57672e-22	21.5889	3326	16				hsa-miR-125b-5p	hsa-miR-125a-5p	hsa-miR-125a-5p	hsa-miR-125b-5p	hsa-miR-149-5p	hsa-miR-204-5p	hsa-miR-194-5p	hsa-miR-365a-3p	hsa-miR-204-5p	hsa-miR-214-3p	hsa-miR-194-5p	hsa-miR-34b-3p	hsa-miR-125b-5p	hsa-miR-365b-3p	hsa-miR-365b-3p	hsa-miR-125b-5p	hsa-miR-204-5p	hsa-miR-365a-3p
Neurotrophin signaling pathway	0.00101444	2.99377	44	14			Fc-epsilon receptor signaling pathway	1.03573e-20	19.9848	58	14				hsa-miR-125a-5p	hsa-miR-194-5p	hsa-miR-885-5p	hsa-miR-125a-5p	hsa-miR-365b-3p	hsa-miR-125b-5p	hsa-miR-199a-5p	hsa-miR-125b-5p	hsa-miR-365b-3p	hsa-miR-34b-3p	hsa-miR-34b-3p	hsa-miR-192-5p	hsa-miR-125a-5p	hsa-miR-365a-3p	hsa-miR-365a-3p	hsa-miR-125a-5p	hsa-miR-193b-3p
Melanoma	0.00326058	2.4867	27	12			symbiosis, encompassing mutualism through parasitism	1.26966e-19	18.8963	135	15				hsa-miR-885-5p	hsa-miR-34b-3p	hsa-miR-365b-3p	hsa-miR-34b-3p	hsa-miR-365a-3p	hsa-miR-125a-5p		hsa-miR-125a-5p	hsa-miR-365a-3p		hsa-miR-574-3p	hsa-miR-486-5p	hsa-miR-365b-3p	hsa-miR-193b-3p	hsa-miR-192-5p	hsa-miR-193b-3p	hsa-miR-194-5p
Axon guidance	0.00326058	2.4867	41	13			gene expression	2.37954e-19	18.6235	139	14				hsa-miR-34b-3p	hsa-miR-365b-3p	hsa-miR-365a-3p	hsa-miR-885-5p	hsa-miR-204-5p	hsa-miR-99b-5p		hsa-miR-192-5p	hsa-miR-193b-3p		hsa-miR-193b-3p	hsa-miR-149-5p	hsa-miR-365a-3p	hsa-miR-199a-5p	hsa-miR-34b-3p	hsa-miR-192-5p	hsa-miR-192-5p
MAPK signaling pathway	0.00326058	2.4867	79	15			viral process	5.14943e-19	18.2882	121	15				hsa-miR-365b-3p	hsa-miR-365a-3p	hsa-miR-34b-3p	hsa-miR-192-5p	hsa-miR-199a-5p	hsa-miR-574-3p		hsa-miR-885-5p	hsa-miR-149-5p		hsa-miR-149-5p	hsa-miR-885-5p	hsa-miR-34b-3p	hsa-miR-885-5p	hsa-miR-193b-3p		hsa-miR-199a-5p
Ras signaling pathway	0.00353158	2.45203	63	14			nucleic acid binding transcription factor activity	5.38344e-18	17.2689	238	15				hsa-miR-365a-3p	hsa-miR-199a-5p	hsa-miR-192-5p	hsa-miR-486-5p	hsa-miR-192-5p	hsa-miR-365b-3p		hsa-miR-194-5p	hsa-miR-486-5p		hsa-miR-192-5p		hsa-miR-486-5p	hsa-miR-149-5p	hsa-miR-486-5p		hsa-miR-885-5p
Prostate cancer	0.00353158	2.45203	33	14			cytosol	3.58991e-17	16.4449	583	15				hsa-miR-192-5p	hsa-miR-192-5p	hsa-miR-486-5p	hsa-miR-193b-3p	hsa-miR-486-5p	hsa-miR-365a-3p			hsa-miR-34b-3p		hsa-miR-885-5p		hsa-miR-192-5p	hsa-miR-204-5p	hsa-miR-885-5p		hsa-miR-34b-3p
Lysine degradation	0.00372093	2.42935	15	13			protein complex	3.67743e-17	16.4345	772	16				hsa-miR-574-3p	hsa-miR-99b-5p				hsa-miR-486-5p					hsa-miR-204-5p		hsa-miR-99b-5p				hsa-miR-99b-5p
FoxO signaling pathway	0.00412215	2.38488	44	13			catabolic process	3.81601e-16	15.4184	403	16				hsa-miR-99b-5p					hsa-miR-192-5p
PI3K-Akt signaling pathway	0.00598235	2.22313	94	14			small molecule metabolic process	8.13909e-15	14.0894	457	16
Rap1 signaling pathway	0.00828984	2.08145	60	14			protein binding transcription factor activity	8.0654e-14	13.0934	124	15
mTOR signaling pathway	0.00987129	2.00563	24	12			nucleobase-containing compound catabolic process	4.97534e-13	12.3032	202	15
Focal adhesion	0.00987129	2.00563	62	14			enzyme binding	4.97534e-13	12.3032	278	16
TGF-beta signaling pathway	0.0113202	1.94615	21	12			blood coagulation	9.80179e-13	12.0087	109	14
Non-small cell lung cancer	0.0113202	1.94615	22	13			cytoskeletal protein binding	9.80179e-13	12.0087	184	15
Regulation of actin cytoskeleton	0.0154092	1.81222	63	14			epidermal growth factor receptor signaling pathway	1.33846e-12	11.8734	65	14
Pancreatic cancer	0.0160712	1.79395	22	11			biological_process	1.33846e-12	11.8734	3181	16
Adrenergic signaling in cardiomyocytes	0.0160712	1.79395	42	13			fibroblast growth factor receptor signaling pathway	1.42861e-12	11.8451	64	14
Wnt signaling pathway	0.0170116	1.76925	38	14			cell death	7.37713e-12	11.1321	208	14
Insulin signaling pathway	0.0170116	1.76925	44	14			mitotic cell cycle	8.86466e-11	10.0523	90	14
Acute myeloid leukemia	0.0223478	1.65076	21	13			nucleoplasm	1.60622e-10	9.7942	251	16
Oocyte meiosis	0.0239141	1.62135	35	14			post-translational protein modification	6.51201e-10	9.18629	46	11
Choline metabolism in cancer	0.0240366	1.61913	32	14			cellular protein metabolic process	6.51201e-10	9.18629	98	14
Pathways in cancer	0.0240366	1.61913	104	15			cell-cell signaling	6.51201e-10	9.18629	153	14
Viral carcinogenesis	0.0262783	1.5804	51	14			synaptic transmission	7.60697e-10	9.11879	104	14
AMPK signaling pathway	0.0327887	1.48428	38	14			membrane organization	1.12665e-09	8.94821	130	14
Dorso-ventral axis formation	0.0333983	1.47628	12	11			cellular component assembly	1.36314e-09	8.86546	262	15
N-Glycan biosynthesis	0.0349213	1.45691	13	8			platelet activation	2.23961e-09	8.64983	56	14
Estrogen signaling pathway	0.0418345	1.37847	28	14			macromolecular complex assembly	5.42507e-09	8.26559	184	15
Renal cell carcinoma	0.0489769	1.31001	25	14			phosphatidylinositol-mediated signaling	1.57599e-08	7.80245	44	14
							response to stress	3.43054e-08	7.46464	431	16
							transcription, DNA-templated	1.86279e-07	6.72984	512	15
							enzyme regulator activity	2.15323e-07	6.66691	175	15
							protein complex assembly	6.19443e-07	6.208	159	15
							TRIF-dependent toll-like receptor signaling pathway	1.03013e-06	5.98711	22	12
							toll-like receptor 10 signaling pathway	1.161e-06	5.93517	20	10
							cellular component disassembly involved in execution phase of apoptosis	1.35267e-06	5.86881	17	9
							energy reserve metabolic process	2.12073e-06	5.67351	30	14
							toll-like receptor TLR1:TLR2 signaling pathway	4.15338e-06	5.3816	20	10
							toll-like receptor TLR6:TLR2 signaling pathway	4.15338e-06	5.3816	20	10
							Fc-gamma receptor signaling pathway involved in phagocytosis	5.8282e-06	5.23447	21	12
							MyD88-independent toll-like receptor signaling pathway	9.3794e-06	5.02783	22	12
							toll-like receptor 5 signaling pathway	1.33266e-05	4.87528	20	10
							mRNA metabolic process	1.89408e-05	4.7226	46	14
							cellular lipid metabolic process	4.32521e-05	4.36399	34	13
							insulin receptor signaling pathway	6.01486e-05	4.22077	45	14
							platelet degranulation	6.65149e-05	4.17708	21	12
							toll-like receptor 9 signaling pathway	6.83823e-05	4.16506	20	10
							cell motility	7.02391e-05	4.15342	120	14
							toll-like receptor 3 signaling pathway	0.000100548	3.99762	22	12
							phospholipid metabolic process	0.000128824	3.89	42	15
							chromatin organization	0.000139156	3.8565	34	13
							DNA metabolic process	0.000224107	3.64954	150	15
							stress-activated MAPK cascade	0.000224801	3.6482	17	9
							nucleotide-binding domain, leucine rich repeat containing receptor signaling pathway	0.000561743	3.25046	13	9
							axon guidance	0.000595018	3.22547	100	14
							toll-like receptor 2 signaling pathway	0.000604619	3.21852	20	10
							toll-like receptor 4 signaling pathway	0.000642049	3.19243	24	13
							protein N-linked glycosylation via asparagine	0.000680082	3.16744	25	10
							positive regulation of protein insertion into mitochondrial membrane involved in apoptotic signaling pathway	0.000786189	3.10447	11	8
							RNA metabolic process	0.00097768	3.0098	48	14
							microtubule organizing center	0.00110046	2.95843	96	15
							cell junction assembly	0.00110914	2.95501	17	12
							nucleotide-binding oligomerization domain containing signaling pathway	0.00124034	2.90646	9	9
							toll-like receptor signaling pathway	0.00187626	2.72671	26	13
							glycerophospholipid biosynthetic process	0.00252201	2.59825	21	13
							immune system process	0.003531	2.4521	284	15
							transforming growth factor beta receptor signaling pathway	0.00438288	2.35824	46	14
							cell junction organization	0.00483419	2.31568	34	14
							intrinsic apoptotic signaling pathway	0.00518967	2.28486	19	11
							lipid binding	0.00816611	2.08798	124	15
							integral component of plasma membrane	0.0101907	1.9918	237	16
							activation of phospholipase C activity	0.0108368	1.9651	17	13
							transcription initiation from RNA polymerase II promoter	0.0108368	1.9651	46	14
							protein binding, bridging	0.0117314	1.93065	36	14
							protein autophosphorylation	0.012762	1.89408	66	13
							triglyceride biosynthetic process	0.0130553	1.88421	15	9
							regulation of insulin secretion	0.0130553	1.88421	27	12
							transmembrane transporter activity	0.0135761	1.86722	192	15
							nucleobase-containing small molecule metabolic process	0.0168258	1.77403	15	9
							MyD88-dependent toll-like receptor signaling pathway	0.0181425	1.7413	21	10
							water-soluble vitamin metabolic process	0.0188126	1.72555	15	11
							innate immune response	0.0202797	1.69294	131	14
							RNA binding	0.0239797	1.62016	327	15
							vitamin metabolic process	0.0245803	1.60941	16	11
							regulation of defense response to virus by virus	0.0260119	1.58483	8	9
							glutamate secretion	0.0260119	1.58483	9	10
							G2/M transition of mitotic cell cycle	0.0270279	1.56819	31	11
							nuclear-transcribed mRNA catabolic process, deadenylation-dependent decay	0.029087	1.5363	15	12
							vesicle-mediated transport	0.0332093	1.47874	190	15
							JNK cascade	0.0340946	1.46731	24	11
							muscle cell differentiation	0.0347296	1.4593	14	8
							long-chain fatty-acyl-CoA biosynthetic process	0.0358007	1.44611	8	7
							phosphatidylinositol biosynthetic process	0.0358007	1.44611	19	12
							inositol phosphate metabolic process	0.0387332	1.41192	13	9
							endosome	0.046633	1.33131	129	16

## Sheet: miRNA targets for CAV2
miRNA	Position in the UTR	seed match	context++ score	context++ score percentile	weighted context++ score	conserved branch length	Pct
Conserved sites
hsa-miR-144-3p	30-37	8mer	-0.34	98	-0.34	2.491	N/A
hsa-miR-494-3p	602-609	8mer	-0.27	98	-0.26	2.28	N/A
hsa-miR-101-3p.2	613-619	7mer-m8	-0.18	95	-0.18	3.574	0.26
hsa-miR-454-3p	749-755	7mer-m8	-0.25	94	-0.24	3.363	0.45
hsa-miR-3666	749-755	7mer-m8	-0.23	93	-0.22	3.363	0.45
hsa-miR-4295	749-755	7mer-m8	-0.22	92	-0.21	3.363	0.45
hsa-miR-130a-3p	749-755	7mer-m8	-0.22	92	-0.21	3.363	0.45
hsa-miR-130b-3p	749-755	7mer-m8	-0.22	92	-0.21	3.363	0.45
hsa-miR-301a-3p	749-755	7mer-m8	-0.21	91	-0.2	3.363	0.45
hsa-miR-301b-3p	749-755	7mer-m8	-0.21	91	-0.2	3.363	0.45
hsa-miR-148b-3p	750-756	7mer-m8	-0.32	95	-0.31	3.716	0.44
hsa-miR-152-3p	750-756	7mer-m8	-0.32	95	-0.31	3.716	0.44
hsa-miR-148a-3p	750-756	7mer-m8	-0.32	95	-0.31	3.716	0.44
hsa-miR-29b-3p	1003-1010	8mer	-0.63	99	-0.45	4.249	0.9
hsa-miR-29c-3p	1003-1010	8mer	-0.63	99	-0.45	4.249	0.9
hsa-miR-29a-3p	1003-1010	8mer	-0.62	99	-0.44	4.249	0.9
hsa-miR-199b-3p	1105-1111	7mer-1A	-0.16	84	-0.12	3.778	0.56
hsa-miR-199a-3p	1105-1111	7mer-1A	-0.16	84	-0.12	3.778	0.56
hsa-miR-3129-5p	1105-1111	7mer-1A	-0.11	84	-0.08	3.778	0.56
hsa-miR-5195-3p	1806-1813	8mer	-0.41	97	-0.3	3.3	0.55
hsa-miR-145-5p	1806-1813	8mer	-0.34	97	-0.25	3.3	0.55
hsa-miR-5590-3p	2018-2025	8mer	-0.16	96	-0.12	2.732	0.1
hsa-miR-142-5p	2018-2025	8mer	-0.16	96	-0.12	2.732	0.1
hsa-miR-340-5p	2019-2025	7mer-m8	-0.05	93	-0.04	3.61	N/A
Poorly conserved sites
hsa-miR-3925-3p	18-24	7mer-1A	-0.13	88	-0.13	0	N/A
hsa-miR-766-3p	18-24	7mer-1A	-0.12	84	-0.12	0.021	N/A
hsa-miR-4733-5p	25-32	8mer	-0.51	99	-0.51	0	N/A
hsa-miR-101-3p.2	31-38	8mer	-0.3	98	-0.3	1.68	N/A
hsa-miR-101-3p.1	31-37	7mer-1A	-0.1	83	-0.1	2.491	N/A
hsa-miR-582-5p	32-38	7mer-1A	-0.14	89	-0.14	1.969	N/A
hsa-miR-6504-3p	33-40	8mer	-0.32	99	-0.32	0	N/A
hsa-miR-496.2	35-41	7mer-m8	-0.34	98	-0.34	1.903	N/A
hsa-miR-7-2-3p	45-51	7mer-1A	-0.05	93	-0.05	0	N/A
hsa-miR-7-1-3p	45-51	7mer-1A	-0.05	93	-0.05	0	N/A
hsa-miR-495-3p	45-51	7mer-1A	-0.01	75	-0.01	0.466	N/A
hsa-miR-5688	45-51	7mer-1A	-0.01	62	-0.01	0.466	N/A
hsa-miR-374a-5p	50-57	8mer	-0.18	98	-0.18	0.021	N/A
hsa-miR-374b-5p	50-57	8mer	-0.19	98	-0.19	0.021	N/A
hsa-miR-5692b	50-56	7mer-1A	-0.08	93	-0.08	0	N/A
hsa-miR-5692c	50-56	7mer-1A	-0.08	93	-0.08	0	N/A
hsa-miR-369-3p	50-56	7mer-1A	-0.04	85	-0.04	0.021	N/A
hsa-miR-3140-3p	61-67	7mer-1A	-0.12	86	-0.12	0	N/A
hsa-miR-3907	64-70	7mer-1A	-0.24	89	-0.24	0	N/A
hsa-miR-4773	71-77	7mer-m8	-0.2	96	-0.2	0	N/A
hsa-miR-589-3p	72-78	7mer-m8	-0.24	96	-0.24	0.409	N/A
hsa-miR-3646	79-85	7mer-m8	-0.03	76	-0.03	0	N/A
hsa-miR-5093	81-87	7mer-m8	-0.22	96	-0.22	0.625	N/A
hsa-miR-4496	83-89	7mer-1A	-0.04	90	-0.03	0	N/A
hsa-miR-4773	91-98	8mer	-0.4	99	-0.4	0	N/A
hsa-miR-5687	93-99	7mer-1A	-0.24	97	-0.23	0	N/A
hsa-miR-633	108-115	8mer	-0.36	98	-0.36	0.072	N/A
hsa-miR-6847-3p	117-123	7mer-1A	-0.14	88	-0.14	0	N/A
hsa-miR-1178-3p	118-124	7mer-1A	-0.15	86	-0.14	0.021	N/A
hsa-miR-656-5p	121-127	7mer-1A	-0.22	87	-0.22	0	N/A
hsa-miR-1273g-5p	122-129	8mer	-0.42	99	-0.42	0	N/A
hsa-miR-203a-5p	123-129	7mer-1A	-0.12	75	-0.12	0	N/A
hsa-miR-4799-5p	129-136	8mer	-0.21	98	-0.21	0	N/A
hsa-miR-4263	131-137	7mer-1A	-0.15	96	-0.15	0	N/A
hsa-miR-576-5p	131-137	7mer-1A	-0.06	88	-0.06	0.072	N/A
hsa-miR-95-5p	140-147	8mer	-0.11	85	-0.1	0.072	N/A
hsa-miR-510-3p	155-161	7mer-1A	-0.02	73	-0.02	0	N/A
hsa-miR-4422	164-170	7mer-m8	-0.22	98	-0.21	0	N/A
hsa-miR-548e-5p	165-171	7mer-m8	-0.15	95	-0.15	0	N/A
hsa-miR-9-5p	183-189	7mer-1A	-0.16	91	-0.16	0.201	< 0.1
hsa-miR-548at-5p	199-205	7mer-m8	-0.03	71	-0.03	0	N/A
hsa-miR-524-5p	202-209	8mer	-0.24	99	-0.23	0	N/A
hsa-miR-520d-5p	202-209	8mer	-0.24	99	-0.23	0	N/A
hsa-miR-409-5p	206-212	7mer-1A	-0.17	80	-0.17	0.559	N/A
hsa-miR-29b-1-5p	208-214	7mer-1A	-0.13	89	-0.12	0	N/A
hsa-miR-5571-5p	212-218	7mer-1A	-0.02	69	-0.02	0	N/A
hsa-miR-568	216-222	7mer-m8	-0.17	91	-0.17	0.021	N/A
hsa-miR-1183	219-225	7mer-1A	-0.24	96	-0.24	0.021	N/A
hsa-miR-4693-5p	220-226	7mer-1A	-0.18	87	-0.17	0	N/A
hsa-miR-505-3p.1	227-233	7mer-1A	-0.27	89	-0.27	0.602	N/A
hsa-miR-5001-3p	248-254	7mer-m8	-0.26	95	-0.26	0	N/A
hsa-miR-346	249-256	8mer	-0.62	99	-0.62	1.263	N/A
hsa-miR-4288	250-256	7mer-m8	-0.35	97	-0.35	0.021	N/A
hsa-miR-632	250-256	7mer-m8	-0.25	97	-0.25	0.021	N/A
hsa-miR-3120-5p	251-257	7mer-m8	-0.22	95	-0.22	0	N/A
hsa-miR-548g-3p	254-260	7mer-m8	-0.12	92	-0.12	0	N/A
hsa-miR-548f-3p	255-261	7mer-m8	-0.05	86	-0.05	0.312	N/A
hsa-miR-548ar-3p	255-261	7mer-m8	-0.05	86	-0.05	0.312	N/A
hsa-miR-548az-3p	255-261	7mer-m8	-0.05	86	-0.05	0.312	N/A
hsa-miR-548e-3p	255-261	7mer-m8	-0.05	86	-0.05	0.312	N/A
hsa-miR-548a-3p	255-261	7mer-m8	-0.04	82	-0.04	0.312	N/A
hsa-miR-1323	256-262	7mer-m8	-0.02	64	-0.02	0.075	N/A
hsa-miR-548o-3p	256-262	7mer-m8	-0.02	51	-0.02	0.075	N/A
hsa-miR-548p	258-264	7mer-m8	-0.1	90	-0.1	0.021	N/A
hsa-miR-6835-3p	261-267	7mer-1A	-0.14	94	-0.14	2.116	N/A
hsa-miR-4422	261-267	7mer-1A	-0.1	92	-0.1	0	N/A
hsa-miR-3662	281-287	7mer-1A	-0.04	94	-0.03	0	N/A
hsa-miR-3163	282-289	8mer	-0.03	86	-0.03	0	N/A
hsa-miR-340-5p	284-290	7mer-1A	-0.01	51	-0.01	1.316	N/A
hsa-miR-4528	286-293	8mer	-0.29	99	-0.29	0	N/A
hsa-miR-148a-5p	295-301	7mer-1A	-0.13	88	-0.13	0	N/A
hsa-miR-4528	300-307	8mer	-0.26	98	-0.26	0	N/A
hsa-miR-6834-3p	312-318	7mer-m8	-0.43	98	-0.43	0	N/A
hsa-miR-203a-3p.1	315-321	7mer-m8	-0.2	96	-0.2	1.864	0.23
hsa-miR-5680	316-323	8mer	-0.21	99	-0.21	0	N/A
hsa-miR-548ar-3p	339-345	7mer-1A	-0.13	96	-0.13	0.021	N/A
hsa-miR-548e-3p	339-345	7mer-1A	-0.08	92	-0.08	0.021	N/A
hsa-miR-548az-3p	339-345	7mer-1A	-0.08	92	-0.08	0.021	N/A
hsa-miR-548f-3p	339-345	7mer-1A	-0.08	91	-0.08	0.021	N/A
hsa-miR-5582-3p	339-345	7mer-1A	-0.04	90	-0.04	0	N/A
hsa-miR-548a-3p	339-345	7mer-1A	-0.07	89	-0.06	0.021	N/A
hsa-miR-382-5p	349-355	7mer-m8	-0.09	90	-0.09	0.19	N/A
hsa-miR-4747-5p	353-359	7mer-1A	-0.19	86	-0.19	0	N/A
hsa-miR-5196-5p	353-359	7mer-1A	-0.15	79	-0.15	0	N/A
hsa-miR-4506	356-362	7mer-1A	-0.24	93	-0.24	0	N/A
hsa-miR-153-5p	362-369	8mer	-0.13	95	-0.13	0	N/A
hsa-miR-1250-3p	363-369	7mer-1A	-0.01	46	-0.01	0	N/A
hsa-miR-6758-3p	365-371	7mer-1A	-0.09	84	-0.09	0	N/A
hsa-miR-216a-5p	367-373	7mer-m8	-0.21	95	-0.21	0.777	< 0.1
hsa-miR-7-1-3p	378-384	7mer-m8	-0.08	96	-0.08	0	N/A
hsa-miR-7-2-3p	378-384	7mer-m8	-0.08	96	-0.08	0	N/A
hsa-miR-548ah-3p	390-396	7mer-1A	-0.03	84	-0.03	0.072	N/A
hsa-miR-548am-3p	390-396	7mer-1A	-0.03	84	-0.03	0.072	N/A
hsa-miR-548j-3p	390-396	7mer-1A	-0.03	84	-0.03	0.072	N/A
hsa-miR-548ae-3p	390-396	7mer-1A	-0.03	83	-0.03	0.072	N/A
hsa-miR-548aq-3p	390-396	7mer-1A	-0.03	83	-0.03	0.072	N/A
hsa-miR-548ac	390-396	7mer-1A	-0.01	57	-0.01	0.072	N/A
hsa-miR-548z	390-396	7mer-1A	-0.01	57	-0.01	0.072	N/A
hsa-miR-548bb-3p	390-396	7mer-1A	-0.01	57	-0.01	0.072	N/A
hsa-miR-548d-3p	390-396	7mer-1A	-0.01	57	-0.01	0.072	N/A
hsa-miR-548h-3p	390-396	7mer-1A	-0.01	57	-0.01	0.072	N/A
hsa-miR-548aj-3p	390-396	7mer-1A	-0.01	49	-0.01	0.072	N/A
hsa-miR-548x-3p	390-396	7mer-1A	-0.01	49	-0.01	0.072	N/A
hsa-miR-496.2	405-411	7mer-m8	-0.22	95	-0.21	1.519	N/A
hsa-miR-548l	408-414	7mer-m8	-0.09	92	-0.09	0.021	N/A
hsa-miR-548n	409-415	7mer-m8	-0.06	88	-0.06	0.075	N/A
hsa-miR-32-3p	416-422	7mer-1A	-0.06	93	-0.06	0	N/A
hsa-miR-570-5p	420-426	7mer-m8	-0.27	96	-0.26	0	N/A
hsa-miR-548ag	420-426	7mer-m8	-0.24	96	-0.24	0	N/A
hsa-miR-548ai	420-426	7mer-m8	-0.27	96	-0.26	0	N/A
hsa-miR-548ba	420-426	7mer-m8	-0.24	95	-0.24	0	N/A
hsa-miR-548m	421-428	8mer	-0.39	99	-0.38	0	N/A
hsa-miR-4495	425-432	8mer	-0.22	97	-0.22	0	N/A
hsa-miR-380-3p	426-432	7mer-1A	-0.09	88	-0.08	0.075	N/A
hsa-miR-379-3p	426-432	7mer-1A	-0.06	84	-0.06	0.107	N/A
hsa-miR-411-3p	426-432	7mer-1A	-0.06	84	-0.06	0.107	N/A
hsa-miR-190a-3p	430-436	7mer-m8	-0.02	40	-0.02	0.072	N/A
hsa-miR-5011-5p	430-436	7mer-1A	-0.01	24	-0.01	0	N/A
hsa-miR-5190	437-443	7mer-m8	-0.28	97	-0.27	0	N/A
hsa-miR-16-1-3p	446-452	7mer-1A	-0.15	89	-0.14	0	N/A
hsa-miR-4797-3p	447-454	8mer	-0.38	99	-0.37	0	N/A
hsa-miR-4264	448-454	7mer-1A	-0.13	86	-0.13	0	N/A
hsa-miR-6074	453-459	7mer-1A	-0.08	90	-0.08	0	N/A
hsa-miR-568	456-462	7mer-1A	-0.16	90	-0.15	0.275	N/A
hsa-miR-4289	459-465	7mer-1A	-0.1	87	-0.09	0	N/A
hsa-miR-665	466-472	7mer-1A	-0.16	88	-0.16	0.197	N/A
hsa-miR-3180-5p	468-474	7mer-1A	-0.14	90	-0.14	0	N/A
hsa-miR-4418	476-482	7mer-1A	-0.2	95	-0.19	0.415	N/A
hsa-miR-6807-3p	476-482	7mer-1A	-0.17	93	-0.17	1.285	< 0.1
hsa-miR-509-3-5p	476-482	7mer-1A	-0.16	92	-0.16	0.415	N/A
hsa-miR-217	476-482	7mer-1A	-0.15	92	-0.15	1.285	< 0.1
hsa-miR-509-5p	476-482	7mer-1A	-0.15	91	-0.15	0.415	N/A
hsa-miR-3140-3p	484-491	8mer	-0.31	98	-0.3	0	N/A
hsa-miR-218-5p	487-493	7mer-m8	-0.26	93	-0.25	0.834	< 0.1
hsa-miR-636	487-493	7mer-1A	-0.18	88	-0.17	0	N/A
hsa-miR-6818-5p	490-496	7mer-1A	-0.17	93	-0.17	0	N/A
hsa-miR-147a	490-496	7mer-1A	-0.12	92	-0.12	0.021	N/A
hsa-miR-625-3p	501-507	7mer-1A	-0.11	92	-0.1	0	N/A
hsa-miR-200a-5p	512-518	7mer-1A	-0.09	84	-0.08	0	N/A
hsa-miR-200b-5p	512-518	7mer-1A	-0.08	83	-0.07	0	N/A
hsa-miR-5701	518-524	7mer-1A	-0.08	80	-0.08	0	N/A
hsa-miR-1279	533-539	7mer-1A	-0.14	95	-0.13	0	N/A
hsa-miR-5007-3p	534-540	7mer-1A	-0.13	86	-0.12	0	N/A
hsa-miR-138-1-3p	540-546	7mer-1A	-0.05	83	-0.05	0	N/A
hsa-miR-7154-5p	547-554	8mer	-0.32	98	-0.31	0	N/A
hsa-miR-8060	547-553	7mer-1A	-0.14	90	-0.13	0	N/A
hsa-miR-433-3p	548-554	7mer-1A	-0.14	89	-0.13	2.418	N/A
hsa-miR-335-3p	550-556	7mer-m8	-0.05	88	-0.04	0	N/A
hsa-miR-1250-3p	552-558	7mer-m8	-0.11	95	-0.11	0	N/A
hsa-miR-16-2-3p	570-576	7mer-m8	-0.11	89	-0.11	0.415	N/A
hsa-miR-195-3p	570-576	7mer-m8	-0.09	86	-0.09	0.415	N/A
hsa-miR-338-5p	571-577	7mer-m8	-0.13	94	-0.13	0.415	N/A
hsa-miR-570-3p	575-581	7mer-m8	-0.14	88	-0.13	0	N/A
hsa-miR-4496	578-584	7mer-1A	-0.01	64	-0.01	0	N/A
hsa-miR-8065	579-586	8mer	-0.46	98	-0.44	0	N/A
hsa-miR-6735-3p	584-590	7mer-m8	-0.32	97	-0.31	0	N/A
hsa-miR-3142	586-592	7mer-1A	-0.23	94	-0.22	0	N/A
hsa-miR-1245b-5p	586-592	7mer-1A	-0.18	91	-0.17	0	N/A
hsa-miR-1295b-3p	587-593	7mer-m8	-0.41	97	-0.39	0	N/A
hsa-miR-3121-3p	590-596	7mer-1A	-0.04	77	-0.04	0.021	N/A
hsa-miR-2053	594-600	7mer-1A	-0.05	91	-0.05	0	N/A
hsa-miR-653-5p	603-609	7mer-m8	-0.18	94	-0.17	2.565	N/A
hsa-miR-3646	606-612	7mer-m8	-0.04	85	-0.04	0	N/A
hsa-miR-3662	607-614	8mer	-0.03	94	-0.03	0	N/A
hsa-miR-545-5p	611-617	7mer-m8	-0.18	93	-0.18	0.273	N/A
hsa-miR-144-3p	613-619	7mer-1A	-0.18	92	-0.17	3.574	0.26
hsa-miR-101-3p.1	613-619	7mer-1A	-0.12	85	-0.12	3.574	0.26
hsa-miR-1185-1-3p	615-621	7mer-m8	-0.18	95	-0.18	1.404	N/A
hsa-let-7f-2-3p	615-621	7mer-m8	-0.18	95	-0.17	1.404	N/A
hsa-miR-1185-2-3p	615-621	7mer-m8	-0.18	95	-0.18	1.404	N/A
hsa-miR-1283	623-629	7mer-m8	-0.19	92	-0.18	0.021	N/A
hsa-miR-606	626-632	7mer-1A	-0.19	91	-0.18	0.021	N/A
hsa-miR-656-3p	631-637	7mer-1A	-0.05	87	-0.05	0.075	N/A
hsa-miR-6083	633-639	7mer-1A	-0.01	45	-0.01	0	N/A
hsa-miR-4729	635-641	7mer-m8	-0.11	93	-0.11	0	N/A
hsa-miR-2278	643-649	7mer-1A	-0.15	93	-0.14	0	N/A
hsa-miR-3920	648-655	8mer	-0.3	98	-0.29	0	N/A
hsa-miR-29a-5p	649-655	7mer-1A	-0.11	83	-0.1	0	N/A
hsa-miR-4503	657-664	8mer	-0.36	98	-0.35	0	N/A
hsa-miR-6792-5p	657-663	7mer-1A	-0.13	91	-0.13	0	N/A
hsa-miR-7856-5p	659-665	7mer-1A	-0.03	75	-0.03	0	N/A
hsa-miR-3140-3p	662-668	7mer-1A	-0.09	77	-0.08	0	N/A
hsa-miR-548c-3p	668-674	7mer-1A	-0.01	57	-0.01	0.021	N/A
hsa-miR-374b-5p	673-679	7mer-m8	-0.09	90	-0.09	2.723	N/A
hsa-miR-374a-5p	673-679	7mer-m8	-0.07	87	-0.07	2.723	N/A
hsa-miR-369-3p	673-679	7mer-1A	-0.01	53	-0.01	2.723	N/A
hsa-miR-5692c	673-679	7mer-1A	-0.01	41	-0.01	0	N/A
hsa-miR-5692b	673-679	7mer-1A	-0.01	41	-0.01	0	N/A
hsa-miR-4803	681-687	7mer-m8	-0.11	92	-0.11	0.072	N/A
hsa-miR-7159-5p	686-693	8mer	-0.26	97	-0.25	0	N/A
hsa-miR-3065-5p	686-692	7mer-1A	-0.13	88	-0.12	0	N/A
hsa-miR-421	687-693	7mer-1A	-0.16	89	-0.16	2.397	N/A
hsa-miR-505-3p.2	687-693	7mer-1A	-0.01	46	-0.01	2.397	N/A
hsa-miR-5000-5p	690-696	7mer-1A	-0.14	87	-0.13	0	N/A
hsa-miR-656-3p	695-701	7mer-1A	-0.04	82	-0.03	0.349	N/A
hsa-miR-5007-3p	699-705	7mer-1A	-0.16	91	-0.15	0	N/A
hsa-miR-205-3p	702-708	7mer-1A	-0.03	85	-0.03	0	N/A
hsa-miR-4699-3p	709-715	7mer-m8	-0.07	84	-0.07	0	N/A
hsa-miR-222-3p	714-720	7mer-m8	-0.28	94	-0.27	0.117	< 0.1
hsa-miR-221-3p	714-720	7mer-m8	-0.26	93	-0.25	0.117	< 0.1
hsa-miR-6500-5p	717-723	7mer-m8	-0.26	95	-0.25	0	N/A
hsa-miR-4633-3p	717-723	7mer-m8	-0.24	92	-0.23	0	N/A
hsa-miR-6726-5p	718-725	8mer	-0.57	99	-0.54	0.075	N/A
hsa-miR-5591-5p	718-725	8mer	-0.54	99	-0.52	0.075	N/A
hsa-miR-4300	718-725	8mer	-0.58	99	-0.56	0.075	N/A
hsa-miR-920	718-725	8mer	-0.47	99	-0.45	0.075	N/A
hsa-miR-6090	719-725	7mer-1A	-0.17	91	-0.16	0	N/A
hsa-miR-6827-5p	719-725	7mer-1A	-0.16	75	-0.15	0.072	N/A
hsa-miR-1233-5p	720-727	8mer	-0.44	98	-0.42	0	N/A
hsa-miR-6778-5p	720-727	8mer	-0.45	98	-0.43	0	N/A
hsa-miR-4769-5p	721-727	7mer-1A	-0.1	81	-0.09	0.021	N/A
hsa-miR-4648	721-727	7mer-1A	-0.11	79	-0.1	0	N/A
hsa-miR-4654	721-727	7mer-1A	-0.11	77	-0.11	0.021	N/A
hsa-miR-4265	722-728	7mer-1A	-0.17	84	-0.16	0	N/A
hsa-miR-6759-5p	722-728	7mer-1A	-0.16	84	-0.15	0	N/A
hsa-miR-4296	722-728	7mer-1A	-0.16	83	-0.15	0	N/A
hsa-miR-4322	722-728	7mer-1A	-0.14	82	-0.14	0	N/A
hsa-miR-6796-5p	722-728	7mer-1A	-0.15	73	-0.14	0	N/A
hsa-miR-6813-3p	726-732	7mer-1A	-0.18	89	-0.17	0	N/A
hsa-miR-3200-3p	726-732	7mer-1A	-0.15	86	-0.14	0.075	N/A
hsa-miR-4724-3p	727-733	7mer-1A	-0.04	74	-0.04	0	N/A
hsa-miR-4670-3p	733-739	7mer-1A	-0.19	93	-0.18	0	N/A
hsa-miR-200a-5p	743-749	7mer-m8	-0.16	92	-0.15	0.072	N/A
hsa-miR-200b-5p	743-749	7mer-m8	-0.13	91	-0.13	0.072	N/A
hsa-miR-4773	754-760	7mer-m8	-0.14	92	-0.14	0	N/A
hsa-miR-589-3p	755-762	8mer	-0.27	97	-0.26	0	N/A
hsa-miR-2115-3p	757-763	7mer-m8	-0.11	81	-0.11	0	N/A
hsa-miR-34a-3p	759-765	7mer-1A	-0.06	78	-0.06	0	N/A
hsa-miR-105-5p	771-777	7mer-m8	-0.24	98	-0.23	0	N/A
hsa-miR-7853-5p	771-777	7mer-m8	-0.21	97	-0.2	0	N/A
hsa-let-7c-3p	775-781	7mer-m8	-0.15	89	-0.14	0	N/A
hsa-miR-6812-3p	805-812	8mer	-0.65	99	-0.62	0	N/A
hsa-miR-223-5p	812-818	7mer-1A	-0.06	52	-0.05	0	N/A
hsa-miR-5010-3p	814-820	7mer-m8	-0.1	84	-0.07	0	N/A
hsa-miR-548at-5p	832-838	7mer-m8	-0.06	81	-0.04	0	N/A
hsa-miR-6124	835-842	8mer	-0.25	99	-0.19	0	N/A
hsa-miR-3148	836-842	7mer-1A	-0.05	76	-0.04	0	N/A
hsa-miR-3978	837-843	7mer-1A	-0.03	76	-0.02	0	N/A
hsa-miR-1273e	841-847	7mer-1A	-0.18	88	-0.14	0	N/A
hsa-miR-6885-3p	842-849	8mer	-0.22	96	-0.16	0	N/A
hsa-miR-4760-5p	848-855	8mer	-0.27	97	-0.21	0	N/A
hsa-miR-8061	848-855	8mer	-0.28	97	-0.21	0	N/A
hsa-miR-376a-5p	848-854	7mer-1A	-0.03	78	-0.03	0	N/A
hsa-miR-513b-3p	864-870	7mer-m8	-0.18	91	-0.13	0	N/A
hsa-miR-3156-5p	882-888	7mer-1A	-0.13	86	-0.1	0	N/A
hsa-miR-3658	884-890	7mer-1A	-0.1	90	-0.08	0	N/A
hsa-miR-7856-5p	885-891	7mer-1A	-0.02	66	-0.01	0	N/A
hsa-miR-944	890-896	7mer-m8	-0.06	92	-0.05	0.075	N/A
hsa-miR-183-3p	892-898	7mer-m8	-0.1	95	-0.08	0.072	N/A
hsa-miR-8061	900-906	7mer-1A	-0.13	88	-0.1	0	N/A
hsa-miR-4760-5p	900-906	7mer-1A	-0.11	86	-0.08	0	N/A
hsa-miR-8084	907-913	7mer-m8	-0.1	94	-0.07	0	N/A
hsa-miR-4305	915-921	7mer-m8	-0.22	85	-0.17	0	N/A
hsa-miR-4422	925-931	7mer-m8	-0.02	57	-0.02	0	N/A
hsa-miR-6856-5p	932-938	7mer-1A	-0.1	80	-0.08	0	N/A
hsa-miR-6758-5p	932-938	7mer-1A	-0.07	75	-0.06	0	N/A
hsa-miR-28-3p	935-941	7mer-1A	-0.11	80	-0.08	0.201	N/A
hsa-miR-606	938-945	8mer	-0.33	97	-0.25	0.021	N/A
hsa-miR-4263	943-949	7mer-1A	-0.06	85	-0.05	0	N/A
hsa-miR-576-5p	943-949	7mer-1A	-0.01	37	-0.01	0.072	N/A
hsa-miR-4775	947-953	7mer-1A	-0.01	30	-0.01	0	N/A
hsa-miR-642b-3p	957-963	7mer-1A	-0.1	81	-0.08	0	N/A
hsa-miR-642a-3p	957-963	7mer-1A	-0.1	81	-0.08	0	N/A
hsa-miR-6730-3p	958-964	7mer-m8	-0.25	95	-0.19	0	N/A
hsa-miR-628-5p	960-966	7mer-m8	-0.34	98	-0.26	0.072	N/A
hsa-miR-4728-3p	961-967	7mer-m8	-0.13	84	-0.1	0	N/A
hsa-miR-633	970-976	7mer-1A	-0.04	64	-0.03	0.072	N/A
hsa-miR-4524a-3p	977-983	7mer-1A	-0.14	79	-0.1	0.021	N/A
hsa-miR-3609	981-988	8mer	-0.16	94	-0.12	0	N/A
hsa-miR-548ah-5p	981-988	8mer	-0.11	89	-0.08	0	N/A
hsa-miR-4796-3p	982-988	7mer-1A	-0.08	86	-0.06	0	N/A
hsa-miR-519d-3p	982-988	7mer-1A	-0.02	56	-0.01	2.179	0.12
hsa-miR-526b-3p	982-988	7mer-1A	-0.01	49	-0.01	2.179	0.12
hsa-miR-17-5p	982-988	7mer-1A	-0.01	47	-0.01	2.179	0.12
hsa-miR-20b-5p	982-988	7mer-1A	-0.01	47	-0.01	2.179	0.12
hsa-miR-93-5p	982-988	7mer-1A	-0.01	47	-0.01	2.179	0.12
hsa-miR-106b-5p	982-988	7mer-1A	-0.01	46	-0.01	2.179	0.12
hsa-miR-20a-5p	982-988	7mer-1A	-0.01	46	-0.01	2.179	0.12
hsa-miR-106a-5p	982-988	7mer-1A	-0.01	45	-0.01	2.179	0.12
hsa-miR-548a-5p	986-992	7mer-m8	-0.03	61	-0.02	0.075	N/A
hsa-miR-548aq-5p	986-992	7mer-m8	-0.02	53	-0.02	0.075	N/A
hsa-miR-559	986-992	7mer-m8	-0.02	44	-0.02	0.075	N/A
hsa-miR-548as-5p	986-992	7mer-m8	-0.02	43	-0.02	0.075	N/A
hsa-miR-548j-5p	986-992	7mer-m8	-0.02	42	-0.02	0.075	N/A
hsa-miR-548h-5p	986-992	7mer-m8	-0.02	42	-0.02	0.075	N/A
hsa-miR-548ap-5p	986-992	7mer-m8	-0.02	42	-0.02	0.075	N/A
hsa-miR-548am-5p	986-992	7mer-m8	-0.02	41	-0.02	0.075	N/A
hsa-miR-548ay-5p	986-992	7mer-m8	-0.02	41	-0.02	0.075	N/A
hsa-miR-548o-5p	986-992	7mer-m8	-0.02	41	-0.02	0.075	N/A
hsa-miR-548ad-5p	986-992	7mer-m8	-0.02	41	-0.02	0.075	N/A
hsa-miR-548ak	986-992	7mer-m8	-0.02	41	-0.02	0.075	N/A
hsa-miR-548w	986-992	7mer-m8	-0.02	41	-0.02	0.075	N/A
hsa-miR-548c-5p	986-992	7mer-m8	-0.02	41	-0.02	0.075	N/A
hsa-miR-548d-5p	986-992	7mer-m8	-0.02	41	-0.02	0.075	N/A
hsa-miR-548b-5p	986-992	7mer-m8	-0.02	41	-0.02	0.075	N/A
hsa-miR-548au-5p	986-992	7mer-m8	-0.02	41	-0.02	0.075	N/A
hsa-miR-548ae-5p	986-992	7mer-m8	-0.02	41	-0.02	0.075	N/A
hsa-miR-548bb-5p	986-992	7mer-m8	-0.02	41	-0.02	0.075	N/A
hsa-miR-548y	986-992	7mer-m8	-0.02	40	-0.02	0.075	N/A
hsa-miR-548i	986-992	7mer-m8	-0.02	40	-0.02	0.075	N/A
hsa-miR-548ar-5p	986-992	7mer-m8	-0.02	39	-0.02	0.075	N/A
hsa-miR-548ab	986-992	7mer-m8	-0.02	39	-0.02	0.075	N/A
hsa-miR-488-3p	989-995	7mer-1A	-0.03	64	-0.02	1.131	N/A
hsa-miR-195-3p	998-1004	7mer-m8	-0.02	41	-0.02	0.072	N/A
hsa-miR-16-2-3p	998-1004	7mer-m8	-0.02	40	-0.02	0.072	N/A
hsa-miR-5682	1004-1010	7mer-m8	-0.3	96	-0.22	0.349	N/A
hsa-miR-6871-3p	1004-1010	7mer-1A	-0.19	88	-0.14	0.409	N/A
hsa-miR-3121-3p	1008-1014	7mer-1A	-0.03	73	-0.03	0.021	N/A
hsa-miR-3662	1016-1022	7mer-1A	-0.01	63	-0.01	0	N/A
hsa-miR-3607-3p	1019-1025	7mer-m8	-0.15	92	-0.11	0	N/A
hsa-miR-1183	1021-1027	7mer-1A	-0.17	92	-0.13	0.075	N/A
hsa-miR-4693-5p	1022-1028	7mer-1A	-0.12	76	-0.09	0	N/A
hsa-miR-4699-3p	1024-1030	7mer-m8	-0.02	49	-0.02	0	N/A
hsa-miR-3143	1028-1034	7mer-m8	-0.06	78	-0.04	0	N/A
hsa-miR-543	1028-1034	7mer-1A	-0.01	53	-0.01	0.045	N/A
hsa-miR-548ax	1032-1038	7mer-m8	-0.1	66	-0.07	0.072	N/A
hsa-miR-548ao-5p	1032-1038	7mer-m8	-0.1	66	-0.07	0.072	N/A
hsa-miR-2115-3p	1036-1043	8mer	-0.19	93	-0.14	0.31	N/A
hsa-miR-361-5p	1037-1043	7mer-m8	-0.15	84	-0.11	0.734	N/A
hsa-miR-548l	1041-1048	8mer	-0.14	96	-0.11	0.021	N/A
hsa-miR-548a-5p	1042-1048	7mer-1A	-0.12	94	-0.09	0.075	N/A
hsa-miR-548ar-5p	1042-1048	7mer-1A	-0.12	93	-0.09	0.075	N/A
hsa-miR-548ap-5p	1042-1048	7mer-1A	-0.1	92	-0.07	0.075	N/A
hsa-miR-548w	1042-1048	7mer-1A	-0.1	91	-0.07	0.075	N/A
hsa-miR-548ay-5p	1042-1048	7mer-1A	-0.1	91	-0.07	0.075	N/A
hsa-miR-548j-5p	1042-1048	7mer-1A	-0.1	91	-0.07	0.075	N/A
hsa-miR-548ad-5p	1042-1048	7mer-1A	-0.1	91	-0.07	0.075	N/A
hsa-miR-548ae-5p	1042-1048	7mer-1A	-0.1	91	-0.07	0.075	N/A
hsa-miR-548as-5p	1042-1048	7mer-1A	-0.1	91	-0.07	0.075	N/A
hsa-miR-548c-5p	1042-1048	7mer-1A	-0.1	91	-0.07	0.075	N/A
hsa-miR-548d-5p	1042-1048	7mer-1A	-0.1	91	-0.07	0.075	N/A
hsa-miR-548o-5p	1042-1048	7mer-1A	-0.1	91	-0.07	0.075	N/A
hsa-miR-548am-5p	1042-1048	7mer-1A	-0.1	91	-0.07	0.075	N/A
hsa-miR-548au-5p	1042-1048	7mer-1A	-0.1	91	-0.07	0.075	N/A
hsa-miR-548ak	1042-1048	7mer-1A	-0.1	91	-0.07	0.075	N/A
hsa-miR-548h-5p	1042-1048	7mer-1A	-0.1	91	-0.07	0.075	N/A
hsa-miR-548b-5p	1042-1048	7mer-1A	-0.1	91	-0.07	0.075	N/A
hsa-miR-548ab	1042-1048	7mer-1A	-0.1	90	-0.07	0.075	N/A
hsa-miR-548bb-5p	1042-1048	7mer-1A	-0.1	90	-0.07	0.075	N/A
hsa-miR-548i	1042-1048	7mer-1A	-0.1	90	-0.07	0.075	N/A
hsa-miR-548y	1042-1048	7mer-1A	-0.1	90	-0.07	0.075	N/A
hsa-miR-548aq-5p	1042-1048	7mer-1A	-0.04	89	-0.03	0.075	N/A
hsa-miR-559	1042-1048	7mer-1A	-0.07	88	-0.06	0.075	N/A
hsa-miR-548av-5p	1042-1048	7mer-1A	-0.02	67	-0.01	0.021	N/A
hsa-miR-548k	1042-1048	7mer-1A	-0.02	66	-0.01	0.021	N/A
hsa-miR-8054	1042-1048	7mer-1A	-0.01	59	-0.01	0.021	N/A
hsa-miR-4703-3p	1058-1065	8mer	-0.4	98	-0.29	0	N/A
hsa-miR-20b-3p	1060-1066	7mer-m8	-0.19	92	-0.14	0	N/A
hsa-miR-1183	1061-1067	7mer-m8	-0.17	91	-0.13	0.075	N/A
hsa-miR-6760-3p	1063-1069	7mer-1A	-0.08	79	-0.06	0	N/A
hsa-miR-1208	1063-1069	7mer-1A	-0.06	74	-0.04	0.021	N/A
hsa-miR-34b-3p	1065-1071	7mer-m8	-0.02	40	-0.02	0.075	N/A
hsa-miR-15b-3p	1067-1073	7mer-1A	-0.11	85	-0.08	0.072	N/A
hsa-miR-4684-5p	1075-1081	7mer-m8	-0.11	81	-0.08	0	N/A
hsa-miR-6817-3p	1077-1083	7mer-1A	-0.06	66	-0.05	0	N/A
hsa-miR-6873-3p	1077-1083	7mer-m8	-0.07	63	-0.05	0	N/A
hsa-miR-7110-3p	1077-1083	7mer-1A	-0.02	44	-0.02	0	N/A
hsa-miR-6895-3p	1078-1085	8mer	-0.26	94	-0.19	0	N/A
hsa-miR-6818-3p	1079-1085	7mer-m8	-0.06	69	-0.05	0	N/A
hsa-miR-593-3p	1079-1085	7mer-1A	-0.01	24	-0.01	0.075	N/A
hsa-miR-5699-3p	1081-1087	7mer-m8	-0.12	78	-0.09	0	N/A
hsa-miR-4421	1081-1087	7mer-m8	-0.09	66	-0.06	0	N/A
hsa-miR-339-5p	1082-1088	7mer-m8	-0.22	89	-0.16	0	N/A
hsa-miR-331-3p	1084-1090	7mer-1A	-0.1	78	-0.07	0	N/A
hsa-miR-6801-3p	1084-1090	7mer-1A	-0.1	69	-0.08	0	N/A
hsa-miR-6810-3p	1084-1090	7mer-1A	-0.06	63	-0.05	0	N/A
hsa-miR-549a	1090-1097	8mer	-0.18	86	-0.14	0.021	N/A
hsa-miR-222-5p	1105-1112	8mer	-0.21	92	-0.16	0	N/A
hsa-miR-936	1105-1111	7mer-1A	-0.17	81	-0.13	0.021	N/A
hsa-miR-5000-5p	1108-1115	8mer	-0.28	97	-0.21	0	N/A
hsa-miR-4703-3p	1111-1117	7mer-1A	-0.11	70	-0.08	0	N/A
hsa-miR-7852-3p	1112-1118	7mer-m8	-0.17	87	-0.13	0	N/A
hsa-miR-4666b	1115-1121	7mer-m8	-0.26	94	-0.19	0	N/A
hsa-miR-586	1117-1123	7mer-1A	-0.05	64	-0.03	0.021	N/A
hsa-miR-491-3p	1118-1125	8mer	-0.34	96	-0.25	0.021	N/A
hsa-miR-3674	1140-1146	7mer-1A	-0.15	77	-0.11	0	N/A
hsa-miR-561-3p	1144-1150	7mer-m8	-0.05	85	-0.04	0	N/A
hsa-miR-548n	1146-1152	7mer-1A	-0.12	95	-0.09	0.075	N/A
hsa-miR-548t-5p	1146-1152	7mer-1A	-0.09	93	-0.07	0	N/A
hsa-miR-548az-5p	1146-1152	7mer-1A	-0.09	93	-0.07	0	N/A
hsa-miR-302a-5p	1149-1155	7mer-1A	-0.06	91	-0.05	0	N/A
hsa-miR-539-5p	1155-1161	7mer-m8	-0.09	94	-0.07	0.021	N/A
hsa-miR-3123	1157-1163	7mer-1A	-0.14	95	-0.11	0	N/A
hsa-miR-3925-5p	1157-1163	7mer-1A	-0.12	92	-0.09	0	N/A
hsa-miR-1303	1158-1164	7mer-m8	-0.26	95	-0.19	0.021	N/A
hsa-miR-16-2-3p	1163-1169	7mer-m8	-0.04	68	-0.03	0	N/A
hsa-miR-195-3p	1163-1169	7mer-m8	-0.03	59	-0.02	0	N/A
hsa-miR-3152-3p	1175-1181	7mer-1A	-0.1	73	-0.07	0	N/A
hsa-miR-1914-5p	1178-1184	7mer-1A	-0.14	85	-0.11	0	N/A
hsa-miR-6507-5p	1191-1197	7mer-m8	-0.02	59	-0.02	0	N/A
hsa-miR-3662	1199-1205	7mer-m8	-0.02	64	-0.02	0	N/A
hsa-miR-4698	1200-1207	8mer	-0.14	97	-0.1	0	N/A
hsa-miR-8063	1201-1207	7mer-1A	-0.01	54	-0.01	0	N/A
hsa-miR-582-5p	1207-1213	7mer-m8	-0.07	77	-0.06	1.033	N/A
hsa-miR-139-5p	1208-1215	8mer	-0.34	98	-0.25	1.203	< 0.1
hsa-miR-4759	1215-1221	7mer-1A	-0.21	92	-0.16	0	N/A
hsa-miR-3117-3p	1215-1221	7mer-m8	-0.23	87	-0.17	0.021	N/A
hsa-miR-8083	1215-1221	7mer-1A	-0.12	83	-0.09	0	N/A
hsa-miR-3169	1215-1221	7mer-1A	-0.11	74	-0.08	0	N/A
hsa-miR-6072	1225-1236	non-canonical	N/A	N/A	N/A	0	N/A
hsa-miR-6072	1225-1236	non-canonical	N/A	N/A	N/A	0	N/A
hsa-miR-216b-3p	1226-1232	7mer-1A	-0.04	64	-0.03	0	N/A
hsa-miR-8062	1235-1241	7mer-m8	-0.02	44	-0.02	0	N/A
hsa-miR-4709-5p	1239-1245	7mer-m8	-0.12	88	-0.09	0	N/A
hsa-miR-330-3p	1244-1251	8mer	-0.21	97	-0.16	0.192	N/A
hsa-miR-607	1247-1253	7mer-1A	-0.01	40	-0.01	0	N/A
hsa-miR-1305	1248-1254	7mer-1A	-0.01	49	-0.01	0	N/A
hsa-miR-335-3p	1249-1255	7mer-1A	-0.01	40	-0.01	0.072	N/A
hsa-miR-5186	1254-1260	7mer-1A	-0.15	87	-0.11	0	N/A
hsa-miR-5692a	1260-1266	7mer-m8	-0.02	73	-0.02	0	N/A
hsa-miR-6075	1268-1274	7mer-m8	-0.23	78	-0.17	0	N/A
hsa-miR-6872-3p	1275-1281	7mer-m8	-0.11	71	-0.09	0	N/A
hsa-miR-6807-5p	1282-1288	7mer-m8	-0.02	32	-0.02	0	N/A
hsa-miR-4792	1284-1290	7mer-m8	-0.09	71	-0.07	0	N/A
hsa-miR-6782-5p	1287-1293	7mer-m8	-0.12	65	-0.09	0	N/A
hsa-miR-7151-3p	1291-1297	7mer-1A	-0.01	27	-0.01	0	N/A
hsa-miR-5095	1291-1297	7mer-1A	-0.01	26	-0.01	0	N/A
hsa-miR-6504-3p	1292-1298	7mer-m8	-0.02	47	-0.02	0	N/A
hsa-miR-5089-5p	1296-1302	7mer-m8	-0.02	37	-0.02	0	N/A
hsa-miR-6506-5p	1297-1303	7mer-m8	-0.03	70	-0.02	0	N/A
hsa-miR-619-5p	1297-1303	7mer-m8	-0.02	56	-0.02	0	N/A
hsa-miR-5589-5p	1299-1305	7mer-1A	-0.03	70	-0.03	0	N/A
hsa-miR-4731-5p	1299-1305	7mer-1A	-0.09	69	-0.06	0	N/A
hsa-miR-512-3p	1301-1307	7mer-m8	-0.06	66	-0.04	0.021	N/A
hsa-miR-373-3p	1302-1308	7mer-m8	-0.02	36	-0.02	0.06	< 0.1
hsa-miR-302c-3p.1	1302-1308	7mer-m8	-0.02	29	-0.02	0.06	< 0.1
hsa-miR-302e	1302-1308	7mer-m8	-0.02	29	-0.02	0.06	< 0.1
hsa-miR-302d-3p	1302-1308	7mer-m8	-0.02	29	-0.02	0.06	< 0.1
hsa-miR-302a-3p	1302-1308	7mer-m8	-0.02	29	-0.02	0.06	< 0.1
hsa-miR-302b-3p	1302-1308	7mer-m8	-0.02	29	-0.02	0.06	< 0.1
hsa-miR-520e	1302-1308	7mer-m8	-0.02	28	-0.02	0.06	< 0.1
hsa-miR-520d-3p	1302-1308	7mer-m8	-0.02	28	-0.02	0.06	< 0.1
hsa-miR-372-3p	1302-1308	7mer-m8	-0.02	27	-0.02	0.06	< 0.1
hsa-miR-520a-3p	1302-1308	7mer-m8	-0.02	27	-0.02	0.06	< 0.1
hsa-miR-520b	1302-1308	7mer-m8	-0.02	27	-0.02	0.06	< 0.1
hsa-miR-520c-3p	1302-1308	7mer-m8	-0.02	27	-0.02	0.06	< 0.1
hsa-miR-526b-3p	1303-1309	7mer-m8	-0.02	62	-0.02	0.06	< 0.1
hsa-miR-93-5p	1303-1309	7mer-m8	-0.02	59	-0.02	0.06	< 0.1
hsa-miR-20a-5p	1303-1309	7mer-m8	-0.02	58	-0.02	0.06	< 0.1
hsa-miR-17-5p	1303-1309	7mer-m8	-0.02	58	-0.02	0.06	< 0.1
hsa-miR-20b-5p	1303-1309	7mer-m8	-0.02	58	-0.02	0.06	< 0.1
hsa-miR-106b-5p	1303-1309	7mer-m8	-0.02	58	-0.02	0.06	< 0.1
hsa-miR-519d-3p	1303-1309	7mer-m8	-0.02	57	-0.02	0.06	< 0.1
hsa-miR-106a-5p	1303-1309	7mer-m8	-0.02	56	-0.02	0.06	< 0.1
hsa-miR-520h	1304-1310	7mer-m8	-0.02	44	-0.02	0.021	N/A
hsa-miR-520g-3p	1304-1310	7mer-m8	-0.02	44	-0.02	0.021	N/A
hsa-miR-186-3p	1306-1313	8mer	-0.03	66	-0.02	0	N/A
hsa-miR-150-5p	1308-1314	7mer-m8	-0.02	37	-0.02	0.116	< 0.1
hsa-miR-6778-3p	1310-1316	7mer-m8	-0.1	67	-0.07	0	N/A
hsa-miR-6878-3p	1312-1319	8mer	-0.14	80	-0.11	0	N/A
hsa-miR-4757-5p	1312-1318	7mer-1A	-0.04	51	-0.03	0.072	N/A
hsa-miR-6744-3p	1312-1318	7mer-1A	-0.01	32	-0.01	0.072	N/A
hsa-miR-212-5p	1315-1321	7mer-m8	-0.06	66	-0.05	0.117	< 0.1
hsa-miR-640	1326-1332	7mer-m8	-0.1	73	-0.07	0.021	N/A
hsa-miR-433-3p	1329-1335	7mer-m8	-0.02	42	-0.02	0.117	N/A
hsa-miR-6790-3p	1334-1340	7mer-1A	-0.15	84	-0.11	0	N/A
hsa-miR-6821-3p	1334-1340	7mer-1A	-0.12	79	-0.09	0	N/A
hsa-miR-378a-5p	1337-1343	7mer-m8	-0.1	86	-0.08	0	N/A
hsa-miR-3653-5p	1338-1345	8mer	-0.12	89	-0.09	0	N/A
hsa-miR-1976	1339-1345	7mer-1A	-0.01	57	-0.01	0	N/A
hsa-miR-7641	1342-1349	8mer	-0.11	83	-0.08	0	N/A
hsa-miR-4695-3p	1342-1348	7mer-1A	-0.1	68	-0.08	0	N/A
hsa-miR-2392	1352-1358	7mer-m8	-0.12	79	-0.09	0.021	N/A
hsa-miR-4435	1357-1364	8mer	-0.24	92	-0.18	0	N/A
hsa-miR-548s	1358-1364	7mer-1A	-0.07	67	-0.05	0	N/A
hsa-miR-3187-3p	1358-1364	7mer-1A	-0.02	51	-0.02	0	N/A
hsa-miR-4701-5p	1358-1364	7mer-1A	-0.01	38	-0.01	0.021	N/A
hsa-miR-588	1358-1364	7mer-1A	-0.01	37	-0.01	0.021	N/A
hsa-miR-4781-3p	1361-1367	7mer-m8	-0.02	42	-0.02	0	N/A
hsa-miR-5096	1361-1373	non-canonical	N/A	N/A	N/A	0	N/A
hsa-miR-5096	1361-1373	non-canonical	N/A	N/A	N/A	0	N/A
hsa-miR-4716-5p	1363-1369	7mer-m8	-0.02	36	-0.02	0	N/A
hsa-miR-1303	1374-1385	non-canonical	N/A	N/A	N/A	0	N/A
hsa-miR-1303	1374-1385	non-canonical	N/A	N/A	N/A	0	N/A
hsa-miR-483-5p	1376-1382	7mer-m8	-0.27	89	-0.2	0	N/A
hsa-miR-6832-5p	1380-1386	7mer-m8	-0.17	77	-0.13	0	N/A
hsa-miR-411-5p.2	1382-1389	8mer	-0.16	86	-0.12	0.117	N/A
hsa-miR-411-5p.1	1382-1388	7mer-1A	-0.03	65	-0.02	0.117	N/A
hsa-miR-3149	1392-1398	7mer-1A	-0.06	75	-0.04	0.021	N/A
hsa-miR-129-5p	1395-1401	7mer-1A	-0.01	47	-0.01	0.477	< 0.1
hsa-miR-590-3p	1399-1405	7mer-1A	-0.04	89	-0.03	0.075	N/A
hsa-miR-4775	1399-1405	7mer-m8	-0.02	47	-0.02	0	N/A
hsa-miR-4735-5p	1400-1406	7mer-m8	-0.08	88	-0.06	0	N/A
hsa-miR-5583-5p	1402-1408	7mer-m8	-0.05	77	-0.04	0	N/A
hsa-miR-3129-3p	1402-1408	7mer-m8	-0.02	50	-0.02	0	N/A
hsa-miR-6872-3p	1410-1416	7mer-m8	-0.11	70	-0.08	0	N/A
hsa-miR-4715-3p	1415-1421	7mer-m8	-0.11	83	-0.08	0	N/A
hsa-miR-764	1423-1429	7mer-m8	-0.13	93	-0.09	0	N/A
hsa-miR-552-3p	1424-1431	8mer	-0.16	81	-0.12	0.021	N/A
hsa-miR-365b-5p	1431-1437	7mer-1A	-0.08	64	-0.06	0	N/A
hsa-miR-365a-5p	1431-1437	7mer-1A	-0.08	64	-0.06	0	N/A
hsa-miR-8052	1431-1437	7mer-1A	-0.11	63	-0.08	0	N/A
hsa-miR-3199	1431-1437	7mer-1A	-0.09	56	-0.07	0	N/A
hsa-miR-4726-3p	1441-1448	8mer	-0.15	92	-0.11	0	N/A
hsa-miR-6840-3p	1442-1448	7mer-1A	-0.04	76	-0.03	0	N/A
hsa-miR-1915-3p	1442-1448	7mer-1A	-0.02	53	-0.01	0	N/A
hsa-miR-6764-5p	1442-1448	7mer-1A	-0.01	40	-0.01	0	N/A
hsa-miR-6778-3p	1445-1451	7mer-m8	-0.12	72	-0.09	0	N/A
hsa-miR-6747-3p	1454-1461	8mer	-0.2	91	-0.14	0	N/A
hsa-miR-4722-3p	1455-1461	7mer-1A	-0.19	86	-0.14	0	N/A
hsa-miR-6727-3p	1455-1461	7mer-1A	-0.15	84	-0.11	0	N/A
hsa-miR-1976	1456-1463	8mer	-0.2	93	-0.15	0	N/A
hsa-miR-3653-5p	1457-1463	7mer-1A	-0.06	75	-0.04	0	N/A
hsa-miR-4279	1458-1464	7mer-1A	-0.01	35	-0.01	0	N/A
hsa-miR-5571-5p	1460-1466	7mer-m8	-0.02	69	-0.02	0	N/A
hsa-miR-498	1467-1473	7mer-m8	-0.05	87	-0.04	0.075	N/A
hsa-miR-4726-3p	1473-1480	8mer	-0.23	96	-0.17	0	N/A
hsa-miR-6840-3p	1474-1480	7mer-1A	-0.09	89	-0.07	0	N/A
hsa-miR-1915-3p	1474-1480	7mer-1A	-0.07	77	-0.05	0	N/A
hsa-miR-6764-5p	1474-1480	7mer-1A	-0.05	70	-0.04	0	N/A
hsa-miR-6778-3p	1477-1484	8mer	-0.32	97	-0.23	0	N/A
hsa-miR-6836-3p	1478-1484	7mer-m8	-0.17	85	-0.12	0	N/A
hsa-miR-6791-3p	1478-1484	7mer-1A	-0.07	72	-0.05	0	N/A
hsa-miR-6829-3p	1478-1484	7mer-1A	-0.06	67	-0.04	0	N/A
hsa-miR-5001-3p	1480-1486	7mer-m8	-0.1	75	-0.07	0	N/A
hsa-miR-4772-3p	1488-1494	7mer-m8	-0.1	87	-0.08	0	N/A
hsa-miR-6890-3p	1491-1497	7mer-1A	-0.04	75	-0.03	0	N/A
hsa-miR-1304-3p	1492-1498	7mer-m8	-0.04	72	-0.03	0	N/A
hsa-miR-4284	1494-1501	8mer	-0.2	95	-0.14	0	N/A
hsa-miR-24-3p	1495-1501	7mer-1A	-0.1	78	-0.07	0.06	< 0.1
hsa-miR-8057	1496-1502	7mer-1A	-0.03	72	-0.02	0	N/A
hsa-miR-3622b-5p	1506-1512	7mer-1A	-0.12	70	-0.09	0	N/A
hsa-miR-5693	1509-1515	7mer-m8	-0.1	88	-0.08	0	N/A
hsa-miR-6499-3p	1511-1517	7mer-1A	-0.05	74	-0.04	0	N/A
hsa-miR-5698	1511-1523	non-canonical	N/A	N/A	N/A	0	N/A
hsa-miR-5698	1511-1523	non-canonical	N/A	N/A	N/A	0	N/A
hsa-miR-143-5p	1512-1518	7mer-m8	-0.02	42	-0.02	0	N/A
hsa-miR-504-3p	1515-1521	7mer-m8	-0.08	75	-0.06	0	N/A
hsa-miR-3937	1521-1527	7mer-m8	-0.19	83	-0.14	0	N/A
hsa-miR-4755-3p	1523-1530	8mer	-0.28	94	-0.21	0	N/A
hsa-miR-5006-5p	1524-1531	8mer	-0.27	94	-0.2	0	N/A
hsa-miR-1202	1525-1531	7mer-1A	-0.02	57	-0.02	0	N/A
hsa-miR-3972	1525-1531	7mer-1A	-0.02	50	-0.02	0	N/A
hsa-miR-6501-5p	1526-1533	8mer	-0.21	79	-0.16	0	N/A
hsa-miR-744-3p	1527-1533	7mer-m8	-0.07	61	-0.06	0	N/A
hsa-miR-4423-5p	1527-1533	7mer-1A	-0.09	57	-0.07	0	N/A
hsa-miR-367-5p	1528-1535	8mer	-0.16	85	-0.12	0	N/A
hsa-miR-1267	1529-1535	7mer-1A	-0.03	44	-0.03	0.021	N/A
hsa-miR-6805-3p	1532-1539	8mer	-0.2	92	-0.15	0	N/A
hsa-miR-5691	1532-1539	8mer	-0.2	92	-0.15	0	N/A
hsa-miR-3194-3p	1532-1538	7mer-1A	-0.05	64	-0.04	0	N/A
hsa-miR-4524a-3p	1544-1551	8mer	-0.32	97	-0.23	0.021	N/A
hsa-miR-6864-3p	1546-1552	7mer-1A	-0.08	88	-0.06	0	N/A
hsa-miR-3672	1546-1552	7mer-1A	-0.11	84	-0.08	0	N/A
hsa-miR-8055	1548-1554	7mer-1A	-0.03	74	-0.02	0	N/A
hsa-miR-129-5p	1550-1556	7mer-1A	-0.01	47	-0.01	0.117	< 0.1
hsa-miR-5186	1589-1595	7mer-1A	-0.15	87	-0.11	0	N/A
hsa-miR-5692a	1595-1601	7mer-m8	-0.02	73	-0.02	0	N/A
hsa-miR-510-3p	1599-1605	7mer-1A	-0.04	87	-0.03	0	N/A
hsa-miR-153-5p	1603-1609	7mer-1A	-0.02	48	-0.01	0.072	N/A
hsa-miR-1250-3p	1603-1609	7mer-1A	-0.01	46	-0.01	0	N/A
hsa-miR-382-3p	1605-1611	7mer-1A	-0.02	59	-0.02	1.903	N/A
hsa-miR-4796-5p	1609-1615	7mer-1A	-0.16	76	-0.12	0	N/A
hsa-miR-654-3p	1611-1617	7mer-1A	-0.14	86	-0.1	0.021	N/A
hsa-miR-4528	1633-1639	7mer-m8	-0.03	55	-0.02	0	N/A
hsa-miR-130a-5p	1636-1642	7mer-m8	-0.13	84	-0.09	0.622	< 0.1
hsa-miR-23c	1636-1642	7mer-m8	-0.1	77	-0.07	0.622	< 0.1
hsa-miR-23b-3p	1636-1642	7mer-m8	-0.08	75	-0.06	0.622	< 0.1
hsa-miR-23a-3p	1636-1642	7mer-m8	-0.08	75	-0.06	0.622	< 0.1
hsa-miR-4798-3p	1639-1645	7mer-1A	-0.27	97	-0.2	0	N/A
hsa-miR-3680-5p	1639-1645	7mer-1A	-0.15	91	-0.11	0	N/A
hsa-miR-606	1642-1649	8mer	-0.3	97	-0.22	0.021	N/A
hsa-miR-590-3p	1651-1657	7mer-m8	-0.02	59	-0.02	0.448	N/A
hsa-miR-3606-3p	1653-1659	7mer-1A	-0.01	76	-0.01	0	N/A
hsa-miR-513c-3p	1653-1659	7mer-1A	-0.01	57	-0.01	0	N/A
hsa-miR-513a-3p	1653-1659	7mer-1A	-0.01	57	-0.01	0	N/A
hsa-miR-511-3p	1658-1664	7mer-m8	-0.14	84	-0.11	0.072	N/A
hsa-miR-576-3p	1660-1666	7mer-m8	-0.28	97	-0.21	0.075	N/A
hsa-miR-4662b	1662-1668	7mer-1A	-0.12	85	-0.09	0	N/A
hsa-miR-4426	1662-1668	7mer-1A	-0.05	82	-0.04	0	N/A
hsa-miR-4647	1662-1668	7mer-1A	-0.03	74	-0.02	0	N/A
hsa-miR-3658	1664-1670	7mer-1A	-0.04	75	-0.03	0	N/A
hsa-miR-7856-5p	1665-1671	7mer-1A	-0.01	40	-0.01	0	N/A
hsa-miR-216b-3p	1670-1676	7mer-m8	-0.16	91	-0.12	0	N/A
hsa-miR-603	1671-1678	8mer	-0.37	99	-0.27	0.072	N/A
hsa-miR-3941	1672-1679	8mer	-0.28	98	-0.21	0	N/A
hsa-miR-329-3p	1672-1678	7mer-1A	-0.11	90	-0.08	1.673	N/A
hsa-miR-362-3p	1672-1678	7mer-1A	-0.09	89	-0.07	1.673	N/A
hsa-miR-8485	1672-1678	7mer-1A	-0.09	71	-0.07	0	N/A
hsa-miR-4672	1673-1679	7mer-1A	-0.06	72	-0.05	0	N/A
hsa-miR-466	1673-1679	7mer-1A	-0.03	61	-0.03	0	N/A
hsa-miR-4503	1681-1688	8mer	-0.29	96	-0.22	0	N/A
hsa-miR-6792-5p	1681-1687	7mer-1A	-0.08	81	-0.06	0	N/A
hsa-miR-4766-5p	1689-1695	7mer-1A	-0.11	93	-0.08	0.409	N/A
hsa-miR-5571-5p	1693-1699	7mer-1A	-0.01	67	-0.01	0	N/A
hsa-miR-8069	1699-1705	7mer-1A	-0.08	80	-0.06	0	N/A
hsa-miR-4502	1701-1707	7mer-1A	-0.09	82	-0.07	0	N/A
hsa-miR-4762-3p	1702-1708	7mer-m8	-0.08	83	-0.06	0	N/A
hsa-miR-3192-3p	1702-1708	7mer-1A	-0.05	74	-0.04	0	N/A
hsa-miR-152-5p	1704-1710	7mer-m8	-0.25	92	-0.19	0.072	N/A
hsa-miR-377-5p	1707-1713	7mer-1A	-0.19	89	-0.14	0	N/A
hsa-miR-655-5p	1707-1713	7mer-1A	-0.2	88	-0.15	0	N/A
hsa-miR-6086	1707-1713	7mer-1A	-0.09	81	-0.06	0	N/A
hsa-miR-513b-3p	1716-1722	7mer-m8	-0.14	86	-0.1	0	N/A
hsa-miR-206	1718-1724	7mer-m8	-0.18	88	-0.13	1.711	< 0.1
hsa-miR-1-3p	1718-1724	7mer-m8	-0.18	87	-0.13	1.711	< 0.1
hsa-miR-613	1718-1724	7mer-m8	-0.16	85	-0.12	1.711	< 0.1
hsa-miR-4272	1726-1732	7mer-1A	-0.02	76	-0.02	0	N/A
hsa-miR-668-3p	1741-1747	7mer-1A	-0.12	82	-0.09	0.821	N/A
hsa-miR-4477a	1755-1761	7mer-1A	-0.1	91	-0.07	0	N/A
hsa-miR-548c-3p	1762-1768	7mer-m8	-0.05	98	-0.04	0.021	N/A
hsa-miR-510-3p	1766-1772	7mer-1A	-0.01	43	-0.01	0	N/A
hsa-miR-8053	1772-1779	8mer	-0.65	98	-0.46	0	N/A
hsa-miR-6717-5p	1773-1779	7mer-1A	-0.3	73	-0.22	0	N/A
hsa-miR-8073	1776-1782	7mer-1A	-0.16	87	-0.12	0.072	N/A
hsa-miR-221-5p	1776-1782	7mer-1A	-0.16	86	-0.12	0.072	N/A
hsa-miR-6838-3p	1778-1784	7mer-m8	-0.15	84	-0.11	0	N/A
hsa-miR-1910-5p	1779-1785	7mer-m8	-0.09	71	-0.07	0	N/A
hsa-miR-4733-3p	1783-1789	7mer-1A	-0.12	81	-0.09	0	N/A
hsa-miR-1226-3p	1783-1789	7mer-1A	-0.05	67	-0.04	0.075	N/A
hsa-miR-197-3p	1784-1790	7mer-1A	-0.01	30	-0.01	0.349	N/A
hsa-miR-6074	1787-1794	8mer	-0.03	71	-0.02	0	N/A
hsa-miR-6083	1790-1796	7mer-1A	-0.01	45	-0.01	0	N/A
hsa-miR-4729	1792-1799	8mer	-0.1	92	-0.08	0	N/A
hsa-miR-5696	1793-1799	7mer-m8	-0.07	84	-0.05	0	N/A
hsa-miR-4705	1800-1806	7mer-1A	-0.1	82	-0.08	0	N/A
hsa-miR-126-5p	1812-1818	7mer-1A	-0.08	87	-0.06	0	N/A
hsa-miR-4795-3p	1812-1818	7mer-m8	-0.02	43	-0.02	0	N/A
hsa-miR-656-3p	1813-1819	7mer-m8	-0.03	80	-0.02	0.021	N/A
hsa-miR-195-3p	1815-1821	7mer-m8	-0.02	41	-0.02	0	N/A
hsa-miR-16-2-3p	1815-1821	7mer-m8	-0.02	40	-0.02	0	N/A
hsa-miR-6793-3p	1819-1825	7mer-1A	-0.14	88	-0.1	0	N/A
hsa-miR-133a-3p.1	1822-1829	8mer	-0.53	98	-0.38	1.75	< 0.1
hsa-miR-4281	1822-1828	7mer-1A	-0.16	90	-0.12	0	N/A
hsa-miR-133a-3p.2	1823-1830	8mer	-0.4	96	-0.29	1.611	< 0.1
hsa-miR-133b	1823-1830	8mer	-0.4	96	-0.29	1.611	< 0.1
hsa-miR-5002-5p	1825-1831	7mer-m8	-0.03	58	-0.02	0	N/A
hsa-miR-664b-3p	1832-1839	8mer	-0.13	96	-0.09	0.075	N/A
hsa-miR-579-3p	1832-1839	8mer	-0.12	95	-0.09	0.075	N/A
hsa-miR-5696	1833-1839	7mer-1A	-0.1	89	-0.07	0	N/A
hsa-miR-664a-3p	1834-1840	7mer-m8	-0.05	82	-0.04	0.349	N/A
hsa-miR-382-3p	1837-1843	7mer-m8	-0.2	95	-0.14	1.608	N/A
hsa-miR-32-3p	1844-1850	7mer-1A	-0.04	89	-0.03	0	N/A
hsa-miR-27b-5p	1853-1859	7mer-1A	-0.23	93	-0.17	0.072	N/A
hsa-miR-556-5p	1854-1861	8mer	-0.41	99	-0.3	0.072	N/A
hsa-miR-3201	1858-1864	7mer-m8	-0.22	94	-0.16	0	N/A
hsa-miR-4791	1858-1864	7mer-m8	-0.27	94	-0.2	0	N/A
hsa-miR-4724-3p	1869-1875	7mer-m8	-0.14	91	-0.11	0	N/A
hsa-miR-891b	1875-1881	7mer-1A	-0.12	77	-0.09	0.075	N/A
hsa-miR-450b-5p	1877-1883	7mer-m8	-0.03	49	-0.02	0.072	N/A
hsa-miR-4753-3p	1881-1887	7mer-m8	-0.04	71	-0.03	0	N/A
hsa-miR-130b-5p	1881-1887	7mer-1A	-0.01	35	-0.01	0.072	N/A
hsa-miR-6818-3p	1883-1889	7mer-m8	-0.18	91	-0.14	0	N/A
hsa-miR-6895-3p	1883-1889	7mer-1A	-0.06	72	-0.04	0	N/A
hsa-miR-593-3p	1883-1889	7mer-1A	-0.09	71	-0.07	0.075	N/A
hsa-miR-203a-3p.1	1887-1894	8mer	-0.29	98	-0.21	1.204	0.23
hsa-miR-510-3p	1890-1896	7mer-1A	-0.01	43	-0.01	0	N/A
hsa-miR-2052	1892-1898	7mer-m8	-0.12	83	-0.09	0	N/A
hsa-miR-4328	1894-1900	7mer-m8	-0.02	47	-0.02	0	N/A
hsa-miR-548au-3p	1896-1902	7mer-m8	-0.19	88	-0.14	0	N/A
hsa-miR-4632-5p	1898-1905	8mer	-0.3	98	-0.22	0	N/A
hsa-miR-4436b-3p	1898-1905	8mer	-0.39	98	-0.28	0	N/A
hsa-miR-7843-5p	1898-1905	8mer	-0.28	98	-0.21	0	N/A
hsa-miR-6735-5p	1898-1905	8mer	-0.37	98	-0.27	0	N/A
hsa-miR-6879-5p	1898-1905	8mer	-0.38	98	-0.28	0	N/A
hsa-miR-4761-3p	1899-1905	7mer-1A	-0.07	82	-0.05	0	N/A
hsa-miR-3135a	1902-1908	7mer-m8	-0.22	81	-0.16	0	N/A
hsa-miR-106a-3p	1909-1915	7mer-m8	-0.06	69	-0.04	0	N/A
hsa-miR-541-5p	1918-1924	7mer-1A	-0.05	67	-0.04	0.072	N/A
hsa-miR-4521	1919-1926	8mer	-0.21	95	-0.16	0	N/A
hsa-miR-580-5p	1937-1944	8mer	-0.1	90	-0.07	0	N/A
hsa-miR-548ba	1942-1949	8mer	-0.34	98	-0.25	0	N/A
hsa-miR-548ai	1942-1949	8mer	-0.3	98	-0.22	0	N/A
hsa-miR-570-5p	1942-1949	8mer	-0.3	98	-0.22	0	N/A
hsa-miR-548ag	1942-1949	8mer	-0.3	97	-0.22	0	N/A
hsa-miR-7856-5p	1945-1951	7mer-m8	-0.12	95	-0.09	0	N/A
hsa-miR-4477b	1945-1951	7mer-1A	-0.19	90	-0.14	0	N/A
hsa-miR-4758-5p	1958-1964	7mer-m8	-0.25	96	-0.18	0	N/A
hsa-miR-1238-5p	1958-1964	7mer-m8	-0.25	96	-0.18	0	N/A
hsa-miR-4481	1958-1964	7mer-1A	-0.16	84	-0.12	0	N/A
hsa-miR-4745-5p	1958-1964	7mer-1A	-0.17	77	-0.13	0	N/A
hsa-miR-1252-3p	1961-1967	7mer-m8	-0.11	94	-0.08	0	N/A
hsa-miR-3662	1962-1968	7mer-m8	-0.02	64	-0.02	0	N/A
hsa-miR-4698	1963-1970	8mer	-0.19	98	-0.14	0	N/A
hsa-miR-8063	1964-1970	7mer-1A	-0.01	54	-0.01	0	N/A
hsa-miR-8076	1971-1977	7mer-1A	-0.18	88	-0.13	0	N/A
hsa-miR-4668-3p	1978-1984	7mer-1A	-0.01	56	-0.01	0	N/A
hsa-miR-3163	1979-1985	7mer-m8	-0.02	65	-0.02	0	N/A
hsa-miR-4803	1985-1992	8mer	-0.2	98	-0.14	0.072	N/A
hsa-miR-7844-5p	1991-1997	7mer-1A	-0.08	88	-0.06	0	N/A
hsa-miR-6759-3p	1998-2005	8mer	-0.39	98	-0.29	0	N/A
hsa-miR-192-5p	2000-2006	7mer-1A	-0.23	94	-0.17	2.281	< 0.1
hsa-miR-215-5p	2000-2006	7mer-1A	-0.23	94	-0.17	2.281	< 0.1
hsa-miR-4478	2007-2013	7mer-m8	-0.08	92	-0.06	0	N/A
hsa-miR-3929	2007-2013	7mer-m8	-0.08	92	-0.06	0	N/A
hsa-miR-4419b	2007-2013	7mer-m8	-0.07	91	-0.05	0	N/A
hsa-miR-6884-5p	2008-2015	8mer	-0.35	98	-0.26	0.06	N/A
hsa-miR-485-5p	2008-2015	8mer	-0.37	98	-0.27	0.06	N/A
hsa-miR-3975	2009-2015	7mer-1A	-0.12	85	-0.09	0	N/A
hsa-miR-3188	2009-2015	7mer-1A	-0.08	78	-0.06	0	N/A
hsa-miR-2467-5p	2009-2015	7mer-1A	-0.05	74	-0.04	0	N/A
hsa-miR-6507-3p	2017-2023	7mer-1A	-0.08	81	-0.06	0	N/A
hsa-miR-641	2029-2035	7mer-m8	-0.13	93	-0.09	0.021	N/A
hsa-miR-3617-5p	2029-2035	7mer-m8	-0.12	91	-0.09	0.021	N/A
hsa-miR-300	2033-2039	7mer-m8	-0.16	97	-0.12	1.374	N/A
hsa-miR-381-3p	2033-2039	7mer-m8	-0.13	95	-0.1	1.374	N/A
hsa-miR-4307	2043-2049	7mer-m8	-0.1	89	-0.07	0	N/A
hsa-miR-33a-3p	2044-2050	7mer-m8	-0.1	91	-0.07	0	N/A
hsa-miR-3163	2051-2057	7mer-1A	-0.01	45	-0.01	0	N/A
hsa-miR-568	2053-2059	7mer-m8	-0.16	90	-0.12	0.021	N/A
hsa-miR-4803	2065-2071	7mer-m8	-0.07	83	-0.05	0	N/A
hsa-miR-374a-3p	2071-2077	7mer-1A	-0.1	82	-0.07	0.072	N/A
hsa-miR-299-5p	2074-2080	7mer-1A	-0.1	81	-0.07	0.192	N/A
hsa-miR-29b-2-5p	2075-2081	7mer-1A	-0.04	71	-0.03	0	N/A
hsa-miR-659-3p	2076-2082	7mer-1A	-0.06	76	-0.05	0	N/A
hsa-miR-4307	2081-2087	7mer-m8	-0.12	93	-0.09	0	N/A
hsa-miR-33a-3p	2082-2088	7mer-m8	-0.08	90	-0.06	0	N/A
hsa-miR-7853-5p	2085-2091	7mer-1A	-0.04	81	-0.03	0.075	N/A
hsa-miR-105-5p	2085-2091	7mer-1A	-0.03	76	-0.02	0.075	N/A
hsa-miR-4477a	2092-2098	7mer-1A	-0.08	89	-0.06	0	N/A
hsa-miR-3145-3p	2098-2104	7mer-m8	-0.2	92	-0.15	0	N/A
hsa-miR-3121-3p	2103-2109	7mer-m8	-0.12	93	-0.09	0.021	N/A
hsa-miR-3671	2105-2112	8mer	-0.2	97	-0.15	0	N/A
hsa-miR-607	2106-2112	7mer-m8	-0.07	97	-0.05	0	N/A
hsa-miR-4272	2108-2114	7mer-1A	-0.1	92	-0.07	0	N/A
hsa-miR-32-3p	2113-2119	7mer-1A	-0.09	96	-0.06	0.409	N/A
hsa-miR-6854-5p	2120-2126	7mer-1A	-0.2	93	-0.14	0	N/A
hsa-miR-7705	2121-2127	7mer-m8	-0.31	97	-0.21	0	N/A
hsa-miR-488-3p	2128-2135	8mer	-0.31	98	-0.22	0.358	N/A
hsa-miR-6730-5p	2128-2134	7mer-1A	-0.13	89	-0.09	0	N/A
hsa-miR-5681a	2128-2134	7mer-1A	-0.16	87	-0.11	0	N/A
hsa-miR-510-3p	2130-2136	7mer-1A	-0.01	43	-0.01	0	N/A
hsa-miR-192-3p	2142-2149	8mer	-0.37	98	-0.25	0	N/A
hsa-miR-5582-3p	2148-2155	8mer	-0.03	83	-0.02	0.31	N/A
hsa-miR-548a-3p	2149-2155	7mer-1A	-0.03	81	-0.02	0.312	N/A
hsa-miR-548az-3p	2149-2155	7mer-1A	-0.02	74	-0.02	0.312	N/A
hsa-miR-548e-3p	2149-2155	7mer-1A	-0.02	74	-0.02	0.312	N/A
hsa-miR-548f-3p	2149-2155	7mer-1A	-0.02	73	-0.02	0.312	N/A
hsa-miR-548ar-3p	2149-2155	7mer-1A	-0.01	46	-0.01	0.312	N/A
hsa-miR-629-5p	2154-2161	8mer	-0.45	99	-0.3	0	N/A
hsa-miR-6839-3p	2155-2162	8mer	-0.47	98	-0.31	0	N/A
hsa-miR-3940-5p	2156-2162	7mer-1A	-0.17	92	-0.12	0	N/A
hsa-miR-4507	2156-2162	7mer-1A	-0.22	91	-0.15	0	N/A
hsa-miR-5011-5p	2164-2170	7mer-1A	-0.05	81	-0.04	0	N/A
hsa-miR-190a-3p	2164-2170	7mer-m8	-0.02	40	-0.01	0.072	N/A
hsa-miR-223-5p	2168-2174	7mer-1A	-0.13	79	-0.09	0	N/A
hsa-miR-511-3p	2169-2176	8mer	-0.34	98	-0.23	0.072	N/A
hsa-miR-6504-3p	2180-2187	8mer	-0.22	98	-0.15	0	N/A
hsa-miR-556-3p	2182-2188	7mer-1A	-0.06	75	-0.04	0.021	N/A
hsa-miR-4328	2187-2193	7mer-m8	-0.15	93	-0.1	0	N/A
hsa-miR-1253	2199-2205	7mer-1A	-0.21	94	-0.15	0.021	N/A
hsa-miR-6770-5p	2199-2205	7mer-1A	-0.12	82	-0.08	0	N/A
hsa-miR-580-3p	2200-2206	7mer-1A	-0.03	61	-0.02	0.021	N/A
hsa-miR-651-3p	2217-2223	7mer-1A	-0.11	90	-0.07	0	N/A
hsa-miR-452-5p	2230-2236	7mer-1A	-0.15	89	-0.1	0.986	N/A
hsa-miR-4676-3p	2230-2236	7mer-1A	-0.08	78	-0.06	0.986	N/A
hsa-miR-892c-3p	2230-2236	7mer-1A	-0.08	78	-0.06	0.986	N/A
hsa-miR-1278	2232-2238	7mer-m8	-0.22	91	-0.15	0.021	N/A
hsa-miR-770-5p	2234-2240	7mer-m8	-0.33	97	-0.22	0.075	N/A
hsa-miR-4712-5p	2234-2240	7mer-m8	-0.32	97	-0.21	0.075	N/A
hsa-miR-548y	2241-2247	7mer-m8	-0.03	61	-0.02	0.075	N/A
hsa-miR-548aq-5p	2241-2247	7mer-m8	-0.02	53	-0.01	0.075	N/A
hsa-miR-559	2241-2247	7mer-m8	-0.02	44	-0.01	0.075	N/A
hsa-miR-548as-5p	2241-2247	7mer-m8	-0.02	43	-0.01	0.075	N/A
hsa-miR-548h-5p	2241-2247	7mer-m8	-0.02	42	-0.01	0.075	N/A
hsa-miR-548j-5p	2241-2247	7mer-m8	-0.02	42	-0.01	0.075	N/A
hsa-miR-548ap-5p	2241-2247	7mer-m8	-0.02	42	-0.01	0.075	N/A
hsa-miR-548o-5p	2241-2247	7mer-m8	-0.02	41	-0.01	0.075	N/A
hsa-miR-548ad-5p	2241-2247	7mer-m8	-0.02	41	-0.01	0.075	N/A
hsa-miR-548w	2241-2247	7mer-m8	-0.02	41	-0.01	0.075	N/A
hsa-miR-548c-5p	2241-2247	7mer-m8	-0.02	41	-0.01	0.075	N/A
hsa-miR-548au-5p	2241-2247	7mer-m8	-0.02	41	-0.01	0.075	N/A
hsa-miR-548ay-5p	2241-2247	7mer-m8	-0.02	41	-0.01	0.075	N/A
hsa-miR-548bb-5p	2241-2247	7mer-m8	-0.02	41	-0.01	0.075	N/A
hsa-miR-548ae-5p	2241-2247	7mer-m8	-0.02	41	-0.01	0.075	N/A
hsa-miR-548d-5p	2241-2247	7mer-m8	-0.02	41	-0.01	0.075	N/A
hsa-miR-548am-5p	2241-2247	7mer-m8	-0.02	41	-0.01	0.075	N/A
hsa-miR-548ak	2241-2247	7mer-m8	-0.02	41	-0.01	0.075	N/A
hsa-miR-548b-5p	2241-2247	7mer-m8	-0.02	41	-0.01	0.075	N/A
hsa-miR-548i	2241-2247	7mer-m8	-0.02	40	-0.01	0.075	N/A
hsa-miR-548a-5p	2241-2247	7mer-m8	-0.02	40	-0.01	0.075	N/A
hsa-miR-548ar-5p	2241-2247	7mer-m8	-0.02	39	-0.01	0.075	N/A
hsa-miR-548ab	2241-2247	7mer-m8	-0.02	39	-0.01	0.075	N/A
hsa-miR-488-3p	2244-2250	7mer-1A	-0.06	75	-0.04	1.639	N/A
hsa-miR-510-3p	2245-2251	7mer-1A	-0.01	43	-0.01	0	N/A
hsa-miR-153-5p	2249-2255	7mer-1A	-0.01	47	-0.01	0.072	N/A
hsa-miR-1250-3p	2249-2255	7mer-1A	-0.01	46	-0.01	0	N/A
hsa-miR-5696	2250-2256	7mer-1A	-0.15	96	-0.1	0	N/A
hsa-miR-579-3p	2250-2256	7mer-1A	-0.05	85	-0.03	0.075	N/A
hsa-miR-664b-3p	2250-2256	7mer-1A	-0.04	84	-0.03	0.075	N/A
hsa-miR-664a-3p	2251-2257	7mer-m8	-0.12	93	-0.08	0.075	N/A
hsa-miR-4760-3p	2252-2258	7mer-m8	-0.15	96	-0.1	0	N/A
hsa-miR-548c-3p	2256-2262	7mer-1A	-0.01	57	-0.01	0.021	N/A
hsa-miR-95-5p	2259-2266	8mer	-0.19	96	-0.13	0.072	N/A
hsa-miR-216a-5p	2264-2270	7mer-m8	-0.22	95	-0.15	2.484	< 0.1
hsa-miR-6124	2269-2275	7mer-1A	-0.06	92	-0.04	0	N/A
hsa-miR-3148	2269-2275	7mer-1A	-0.11	90	-0.07	0	N/A
hsa-miR-3688-3p	2270-2276	7mer-m8	-0.17	93	-0.11	0	N/A
hsa-miR-569	2274-2280	7mer-m8	-0.21	95	-0.14	0.021	N/A
hsa-miR-510-3p	2287-2293	7mer-1A	-0.04	86	-0.03	0	N/A
hsa-miR-924	2292-2299	8mer	-0.5	99	-0.33	0.075	N/A
hsa-miR-627-5p	2293-2300	8mer	-0.53	99	-0.34	0.075	N/A
hsa-miR-8081	2294-2301	8mer	-0.51	99	-0.33	0	N/A
hsa-miR-937-5p	2294-2300	7mer-1A	-0.2	94	-0.14	0	N/A
hsa-miR-4282	2299-2305	7mer-m8	-0.02	66	-0.01	0	N/A
hsa-miR-150-3p	2305-2312	8mer	-0.55	99	-0.35	0.072	N/A
hsa-miR-1263	2306-2312	7mer-1A	-0.2	82	-0.14	0.021	N/A
hsa-miR-890	2309-2315	7mer-1A	-0.23	94	-0.15	0.021	N/A
hsa-miR-4699-3p	2312-2318	7mer-m8	-0.06	81	-0.04	0	N/A
hsa-miR-1290	2315-2321	7mer-1A	-0.18	92	-0.12	0.021	N/A
hsa-miR-3167	2315-2321	7mer-1A	-0.11	81	-0.07	0.628	N/A
hsa-miR-876-5p	2315-2321	7mer-1A	-0.06	72	-0.04	0.628	N/A
hsa-miR-6839-5p	2316-2322	7mer-m8	-0.2	93	-0.14	0.021	N/A
hsa-miR-378j	2316-2322	7mer-m8	-0.18	90	-0.12	0.021	N/A
hsa-miR-3116	2318-2324	7mer-m8	-0.35	98	-0.23	0.021	N/A
hsa-miR-1254	2318-2324	7mer-m8	-0.33	98	-0.22	0.021	N/A
hsa-miR-493-5p	2328-2335	8mer	-0.32	98	-0.15	0.574	N/A
hsa-let-7c-3p	2329-2335	7mer-1A	-0.1	81	-0.05	0	N/A
hsa-let-7g-3p	2329-2335	7mer-1A	-0.08	76	-0.04	0	N/A
hsa-let-7a-2-3p	2329-2335	7mer-1A	-0.07	72	-0.04	0	N/A
hsa-miR-8068	2332-2338	7mer-1A	-0.05	58	-0.03	0	N/A
hsa-miR-495-3p	2343-2349	7mer-m8	-0.14	97	-0.07	0.395	N/A
hsa-miR-5688	2343-2349	7mer-m8	-0.16	97	-0.08	0.395	N/A
hsa-miR-5699-5p	2354-2360	7mer-m8	-0.31	97	-0.14	0	N/A
hsa-miR-4323	2355-2361	7mer-m8	-0.28	95	-0.13	0	N/A
hsa-miR-361-3p	2360-2367	8mer	-0.37	98	-0.17	0.075	N/A
hsa-miR-875-5p	2366-2373	8mer	-0.29	96	-0.14	0.201	N/A
hsa-miR-3144-3p	2367-2373	7mer-m8	-0.09	63	-0.04	0	N/A
hsa-miR-6847-3p	2376-2382	7mer-1A	-0.14	89	-0.07	0	N/A
hsa-miR-767-3p	2377-2384	8mer	-0.44	99	-0.2	0.072	N/A
hsa-miR-6828-3p	2378-2384	7mer-m8	-0.24	95	-0.12	0	N/A
hsa-miR-4452	2392-2398	7mer-m8	-0.15	94	-0.07	0	N/A
hsa-miR-4795-3p	2398-2404	7mer-1A	-0.04	74	-0.02	0	N/A
hsa-miR-4282	2403-2409	7mer-m8	-0.02	66	-0.01	0	N/A
hsa-miR-3119	2412-2418	7mer-m8	-0.36	97	-0.17	0	N/A

## Sheet: PCA scores
	x
hsa-miR-142-3p	0,0334592714949041
hsa-mir-92a-1	0,0334499644018538
hsa-miR-92a-3p	0,0334497161602334
hsa-mir-92a-2	0,033449428809478
hsa-mir-1537	0,0334486919671495
hsa-miR-20a-5p	0,0334442913532065
hsa-mir-20a	0,0334419933806882
hsa-miR-9-3p	0,0334289407381886
hsa-mir-19a	0,0334236176380745
hsa-miR-19a-3p	0,0334236176380745
hsa-mir-130b	0,0334185712321824
hsa-mir-142	0,0334161692968802
hsa-let-7d-5p	0,0334148523012209
hsa-mir-9-3	0,0334121959419544
hsa-mir-9-1	0,0334119026361885
hsa-mir-9-2	0,0334119026361885
hsa-let-7d_precursor	0,0334071956291138
hsa-mir-378i	0,0333996974132963
hsa-miR-378i	0,0333996974132963
hsa-mir-19b-2	0,0333954681237929
hsa-miR-19b-3p	0,0333954364079873
hsa-mir-19b-1	0,0333954042712095
hsa-miR-130b-3p	0,0333952054607265
hsa-miR-15b-3p	0,0333948581271452
hsa-mir-484	0,0333920806564426
hsa-miR-484	0,0333920806564426
hsa-mir-345	0,0333779129094237
hsa-miR-345-5p	0,0333779129094237
hsa-miR-142-5p	0,0333747725668326
hsa-piRNA-hsa_piR_020345|gb|DQ597945	0,0333733401763607
hsa-miR-1537	0,0333691283570515
hsa-mir-579	0,0333662326880035
hsa-mir-3667	0,0333636876101507
hsa-miR-3667-3p	0,0333636876101507
hsa-miR-3667-5p	0,0333636876101507
hsa-mir-4661	0,0333636876101507
hsa-miR-4661-5p	0,0333636876101507
hsa-sno-U45C	0,0333636876101507
hsa-mir-3619	0,0333631659007286
hsa-miR-579	0,0333569237139563
hsa-miR-423-3p	0,0333504232404534
hsa-miR-378a-3p	0,0333437800503284
hsa-mir-1285-1	0,0333410323270001
hsa-mir-1285-2	0,0333410323270001
hsa-miR-1285-3p	0,0333410323270001
hsa-mir-378a	0,0333337417016928
hsa-mir-598	0,0333325988162546
hsa-miR-598	0,0333325988162546
hsa-miR-3619-5p	0,03333008063865
hsa-mir-338	0,0333221781609667
hsa-mir-4677	0,0333221781609667
hsa-miR-4677-3p	0,0333221781609667
hsa-mir-320a	0,0333173848231233
hsa-miR-320a	0,0333173848231233
hsa-sno-SNORD126	0,0333164649054193
hsa-miR-30e-3p	0,0333094235020117
hsa-miR-1304-5p	0,0333049653734133
hsa-miR-339-3p	0,0333010891556856
hsa-miR-941	0,0333005809676087
hsa-mir-941-3	0,0333005809676087
hsa-mir-320b-2	0,0332970236480383
hsa-miR-320b	0,0332932497510681
hsa-miR-425-5p	0,0332900215832353
hsa-mir-320b-1	0,0332894246272533
hsa-miR-199b-5p	0,0332880965426492
hsa-mir-362	0,0332860562117572
hsa-miR-93-5p	0,0332851786507986
hsa-miR-148a-5p	0,0332847012677064
hsa-mir-425	0,0332813423849608
hsa-mir-378d-2	0,0332808012054465
hsa-miR-378d	0,0332749101864711
hsa-mir-18b	0,0332735265878601
hsa-miR-18b-5p	0,0332735265878601
hsa-mir-548d-1	0,0332707084446199
hsa-mir-548d-2	0,0332707084446199
hsa-miR-548d-3p	0,0332707084446199
hsa-mir-93	0,0332697063199792
hsa-mir-378g	0,0332693472401469
hsa-miR-378g	0,0332693472401469
hsa-mir-378d-1	0,0332687994917611
hsa-mir-941-1	0,0332687454937355
hsa-mir-320c-2	0,0332686895623597
hsa-miR-320c	0,0332686478927082
hsa-mir-320c-1	0,0332685921025729
hsa-sno-U21	0,0332646682149419
hsa-let-7d-3p	0,0332641769918681
hsa-mir-423	0,0332578989320539
hsa-mir-25	0,0332575856595748
hsa-miR-25-3p	0,03325712409109
hsa-mir-1248	0,0332567826065689
hsa-miR-1248	0,0332567826065689
hsa-miR-16-2-3p	0,0332563296617797
hsa-mir-378c	0,0332439889575585
hsa-miR-378c	0,0332439889575585
hsa-mir-320d-1	0,0332422457510074
hsa-miR-320d	0,0332421991203765
hsa-mir-320d-2	0,0332421449135356
hsa-miR-140-5p	0,0332417044919769
hsa-miR-185-3p	0,0332379915155733
hsa-miR-335-3p	0,0332369352451842
hsa-miR-25-5p	0,0332289968895186
hsa-miR-3140-5p	0,0332289968895186
hsa-miR-338-5p	0,0332289968895186
hsa-piRNA-hsa_piR_000560|gb|DQ570698	0,0332289968895186
hsa-mir-17	0,0332188468542677
hsa-piRNA-hsa_piR_014620|gb|DQ590013	0,0332151372662429
hsa-mir-3150a	0,033208948028092
hsa-miR-3150a-3p	0,033208948028092
hsa-mir-5690	0,033208948028092
hsa-sno-U32A	0,033208948028092
hsa-mir-1303	0,033208948028092
hsa-miR-1303	0,033208948028092
hsa-miR-33a-5p	0,0331868279799253
hsa-mir-33a	0,0331835703405881
hsa-miR-125a-3p	0,0331835063350945
hsa-mir-1908	0,0331680857540355
hsa-mir-3140	0,0331562864349234
hsa-mir-15b	0,0331497268776385
hsa-miR-423-5p	0,0331437484223921
hsa-miR-17-5p	0,0331413191989427
hsa-miR-1908	0,0331405911263874
hsa-sno-U64	0,033132829670927
hsa-miR-15b-5p	0,0331273771653224
hsa-miR-532-5p	0,0331219865269789
hsa-miR-324-3p	0,0331214672748099
hsa-sno-U14A	0,0331198985334436
hsa-sno-U92	0,0331186172942064
hsa-miR-425-3p	0,0331131318109315
hsa-sno-ACA45	0,0331073604375414
hsa-mir-107	0,0331067586026522
hsa-miR-107	0,0331067586026522
hsa-mir-320e	0,0331031430900034
hsa-miR-320e	0,0331031430900034
hsa-miR-92b-5p	0,0331031430900034
hsa-mir-103a-2	0,0331024098677213
hsa-miR-103a-3p	0,0331013193516942
hsa-let-7i-3p	0,0331011009016731
hsa-miR-500a-3p	0,0330997775800558
hsa-mir-103a-1	0,0330991076405804
hsa-mir-378e	0,0330988003188146
hsa-miR-378e	0,0330988003188146
hsa-miR-590-5p	0,033093836899258
hsa-piRNA-hsa_piR_001205|gb|DQ571589	0,0330929687868556
hsa-mir-186	0,0330869791303705
hsa-miR-186-5p	0,0330869791303705
hsa-mir-505	0,0330807626691149
hsa-mir-532	0,0330752345242391
hsa-sno-ACA8	0,0330722850527826
hsa-mir-548e	0,0330704591022159
hsa-tRNA-Gln-CAA_	0,0330689516821771
hsa-mir-106a	0,0330642841630123
hsa-miR-106a-5p	0,0330642841630123
hsa-miR-550a-5p	0,0330563534576191
hsa-miR-17-3p	0,0330489874640508
hsa-miR-548e	0,0330451106421758
hsa-miR-1915-3p	0,0330237972583765
hsa-miR-98-3p	0,0330135480053593
hsa-miR-3140-3p	0,0330048822256024
hsa-piRNA-hsa_piR_004281|gb|DQ575840	0,0330048822256024
hsa-sno-ACA67	0,0330048822256024
hsa-sno-ACA67B	0,0330048822256024
hsa-mir-155	0,0330014600423275
hsa-miR-155-5p	0,0330014600423275
hsa-miR-1307-3p	0,0329906153275633
hsa-miR-378a-5p	0,0329734827620916
hsa-miR-18a-3p	0,0329710749291113
hsa-miR-628-3p	0,0329690864291792
hsa-mir-1304	0,0329662848790687
hsa-let-7f-1-3p	0,0329566954868271
hsa-sno-U70	0,0329551792293692
hsa-mir-16-1	0,0329550815025343
hsa-mir-16-2	0,032954980998921
hsa-miR-16-5p	0,0329541870030235
hsa-miR-210	0,03295358326336
hsa-mir-148b	0,0329423991189416
hsa-miR-93-3p	0,0329421741168999
hsa-let-7f-1_precursor	0,0329412201511411
hsa-mir-140	0,0329395854141404
hsa-miR-148b-3p	0,0329395227868524
hsa-mir-660	0,0329384603765408
hsa-mir-874	0,0329341477544738
hsa-miR-874	0,0329341477544738
hsa-mir-421	0,0329287396566227
hsa-miR-421	0,0329287396566227
hsa-miR-660-5p	0,0329279557246016
hsa-sno-ACA20	0,0329243909288542
hsa-sno-HBII-85-27	0,0329243909288542
hsa-sno-mgh28S-2409	0,0329243909288542
hsa-miR-660-3p	0,0329164836588989
hsa-let-7f-5p	0,0329138780530439
hsa-mir-454	0,0329133456497811
hsa-mir-210	0,0329128092843562
hsa-let-7f-2_precursor	0,03289766817578
hsa-miR-140-3p	0,0328948325427425
hsa-mir-500a	0,0328863240133165
hsa-mir-106b	0,0328820666281628
hsa-mir-339	0,0328790294073455
hsa-mir-18a	0,0328741925736903
hsa-miR-576-3p	0,0328695668940882
hsa-miR-106b-3p	0,0328501492857621
hsa-miR-223-5p	0,0328453240295464
hsa-mir-199b	0,0328381581178693
hsa-miR-7-1-3p	0,0328377737344344
hsa-mir-324	0,0328160262133908
hsa-mir-3615	0,0328024179292856
hsa-miR-3615	0,0328024179292856
hsa-let-7g_precursor	0,0327944080819519
hsa-piRNA-hsa_piR_019676|gb|DQ596993	0,0327903709312222
hsa-let-7g-5p	0,0327898295322562
hsa-mir-30e	0,0327835798553539
hsa-miR-769-5p	0,0327815300665365
hsa-sno-HBII-135	0,0327807243547424
hsa-mir-629	0,0327806699215321
hsa-miR-15a-3p	0,032774358360135
hsa-miR-18a-5p	0,0327742937913964
hsa-miR-4707-5p	0,0327507348635231
hsa-miR-30e-5p	0,0327439295996072
hsa-miR-589-5p	0,0327427406901683
hsa-mir-942	0,0327407173505481
hsa-mir-628	0,0327385094181729
hsa-miR-126-3p	0,0327374844346977
hsa-miR-199a-3p	0,0327295858274469
hsa-miR-199b-3p	0,0327295858274469
hsa-mir-1910	0,0327249721625773
hsa-sno-U14B	0,0327249009718662
hsa-miR-629-5p	0,0327241945310593
hsa-mir-769	0,0327211381437484
hsa-mir-589	0,0327098442228826
hsa-sno-HBI-61	0,0327052245880975
hsa-miR-339-5p	0,0327038452715741
hsa-mir-15a	0,0326987945263479
hsa-miR-15a-5p	0,032696626038907
hsa-piRNA-hsa_piR_011901|gb|DQ586098;hsa-piRNA-hsa_piR_007336|gb|DQ580006	0,0326935148822274
hsa-sno-ACA23	0,0326935148822274
hsa-miR-9-5p	0,0326869865199608
hsa-miR-188-5p	0,0326743257272996
hsa-mir-98	0,0326489630164113
hsa-mir-3127	0,0326275977692782
hsa-miR-3127-5p	0,0326275977692782
hsa-sno-U47	0,0326226182984101
hsa-mir-188	0,0326131999069457
hsa-sno-U101	0,0326091488765578
hsa-miR-616-3p	0,0326040567452687
hsa-piRNA-hsa_piR_016899|gb|DQ593271	0,0326040567452687
hsa-sno-ACA40	0,0326040567452687
hsa-sno-U66	0,0326040567452687
hsa-miR-942	0,0326039081055511
hsa-mir-1246	0,0326026728312785
hsa-miR-1246	0,0326026728312785
hsa-mir-1269b	0,0326015064775441
hsa-miR-1269b	0,0326015064775441
hsa-mir-1307	0,0325944183862587
hsa-miR-505-3p	0,0325928107428183
hsa-mir-223	0,0325890882408394
hsa-miR-191-3p	0,0325866919211889
hsa-mir-126	0,0325524704743366
hsa-miR-223-3p	0,032537176371962
hsa-miR-221-3p	0,0325325873810005
hsa-miR-877-5p	0,0325267449891753
hsa-miR-324-5p	0,0325196012058975
hsa-mir-3177	0,0324957254657417
hsa-miR-3177-3p	0,0324957254657417
hsa-miR-582-3p	0,0324878674230712
hsa-miR-33a-3p	0,0324821616805594
hsa-mir-221	0,0324783824397662
hsa-mir-185	0,0324624884261062
hsa-miR-454-3p	0,0324523531854741
hsa-miR-185-5p	0,0324505203707589
hsa-mir-582	0,0324490726087797
hsa-let-7a-3_precursor	0,0324334593585734
hsa-let-7a-1_precursor	0,0324211055047452
hsa-sno-ACA18	0,0324206468317891
hsa-mir-503	0,0324131732480718
hsa-miR-503-5p	0,0324131732480718
hsa-mir-760	0,0324109413992446
hsa-miR-760	0,0324109413992446
hsa-miR-491-5p	0,0324004814885303
hsa-sno-U22	0,0323948524260183
hsa-sno-U78	0,0323560166781778
hsa-mir-1290	0,032353382666657
hsa-miR-1290	0,032353382666657
hsa-mir-597	0,032353382666657
hsa-miR-597	0,032353382666657
hsa-miR-126-5p	0,0323530435132758
hsa-let-7a-5p	0,0323401979450943
hsa-mir-30d	0,0323395823915716
hsa-miR-30d-5p	0,0323387193800807
hsa-let-7a-2_precursor	0,0323376230471739
hsa-miR-454-5p	0,0323291442767965
hsa-mir-877	0,032316585842163
hsa-miR-1304-3p	0,0323140795757899
hsa-sno-U60	0,0323093151946072
hsa-mir-501	0,0322987047125212
hsa-sno-ACA26	0,0322967737644368
hsa-mir-570	0,0322922357867078
hsa-miR-570-3p	0,0322922357867078
hsa-sno-U65	0,032277470784442
hsa-sno-ACA24	0,032271937516584
hsa-mir-199a-1	0,0322373301970381
hsa-mir-199a-2	0,0322373301970381
hsa-mir-181b-1	0,0322328686133209
hsa-miR-181b-5p	0,0322112340364758
hsa-mir-1915	0,0322103740290742
hsa-mir-7-1	0,0322072318271322
hsa-miR-3619-3p	0,0321977998597389
hsa-miR-501-3p	0,0321906984867764
hsa-mir-181b-2	0,0321894519730398
hsa-miR-3138	0,03218752999172
hsa-piRNA-hsa_piR_000441|gb|DQ570540	0,03218752999172
hsa-sno-ACA62	0,0321662334491644
hsa-miR-1307-5p	0,0321534310469021
hsa-miR-652-3p	0,0321394728778332
hsa-mir-652	0,0321350605652468
hsa-mir-3150b	0,0321097691609917
hsa-miR-3150b-3p	0,0321097691609917
hsa-sno-U105B	0,0321097691609917
hsa-miR-625-5p	0,0321090067720095
hsa-sno-HBII-276	0,0321049552440606
hsa-piRNA-hsa_piR_020439|gb|DQ598084	0,0320998295213633
hsa-miR-103a-2-5p	0,0320919723726256
hsa-sno-U74	0,0320662716239932
hsa-tRNA-Ile-ATA	0,0320610829347522
hsa-sno-U80	0,0320565670563912
hsa-mir-624	0,0320389541042934
hsa-miR-624-5p	0,0320389541042934
hsa-miR-362-3p	0,0320377345595074
hsa-sno-U59A	0,0320353489072762
hsa-sno-U83A	0,0320338038223537
hsa-mir-502	0,0320253247418424
hsa-mir-491	0,0320189919029354
hsa-sno-HBI-100	0,0320126275676264
hsa-mir-7-3	0,0320080207717405
hsa-miR-7-5p	0,0320054103205003
hsa-mir-7-2	0,0320002022820583
hsa-sno-U61	0,0319570389104848
hsa-let-7a-3p	0,0319134055924101
hsa-mir-1284	0,0318960625513305
hsa-miR-1284	0,0318960625513305
hsa-mir-4664	0,031890166435168
hsa-miR-4664-5p	0,031890166435168
hsa-miR-505-5p	0,0318883054093907
hsa-mir-146b	0,0318810330558586
hsa-miR-502-3p	0,0318688649696742
hsa-mir-548k	0,0318614124914874
hsa-miR-548k	0,0318614124914874
hsa-miR-146b-5p	0,0318502735404599
hsa-miR-532-3p	0,0318456674539842
hsa-mir-200c	0,0318290493388508
hsa-miR-200c-3p	0,0318290493388508
hsa-sno-U102	0,0317915649179301
hsa-mir-577	0,0317842000519463
hsa-miR-577	0,0317842000519463
hsa-mir-3187	0,03177424534271
hsa-miR-3187-3p	0,03177424534271
hsa-mir-30c-1	0,0317724646672013
hsa-mir-30c-2	0,0317718294302815
hsa-miR-30c-5p	0,0317701195747848
hsa-miR-582-5p	0,0317184655208187
hsa-mir-32	0,0316954463970981
hsa-miR-32-5p	0,0316954463970981
hsa-mir-200b	0,0316781797993518
hsa-miR-200b-3p	0,0316781797993518
hsa-piRNA-hsa_piR_001159|gb|DQ571511	0,0316611177581732
hsa-mir-550a-1	0,0316549430544492
hsa-mir-550a-2	0,0316549430544492
hsa-tRNA-Ala-GCA	0,0316420771875181
hsa-piRNA-hsa_piR_000586|gb|DQ570728	0,0316418701455184
hsa-sno-U29	0,0316403456659486
hsa-piRNA-hsa_piR_019825|gb|DQ597218	0,0316339350732667
hsa-piRNA-hsa_piR_016677|gb|DQ592953	0,0316325623925957
hsa-mir-548a-1	0,0315791262500474
hsa-mir-548a-2	0,0315791262500474
hsa-mir-548a-3	0,0315791262500474
hsa-miR-548a-3p	0,0315791262500474
hsa-miR-98-5p	0,0315645987994835
hsa-mir-326	0,0315357748924116
hsa-miR-326	0,0315357748924116
hsa-let-7i_precursor	0,0315355387698525
hsa-piRNA-hsa_piR_007336|gb|DQ580006;hsa-piRNA-hsa_piR_011901|gb|DQ586098	0,0315220347716366
hsa-let-7i-5p	0,0315175590555684
hsa-piRNA-hsa_piR_012681|gb|DQ587153	0,0315117077880134
hsa-mir-3138	0,0314787013969215
hsa-miR-196b-5p	0,0314773680515068
hsa-mir-196b	0,0314721766892784
hsa-piRNA-hsa_piR_017716|gb|DQ594453;hsa-piRNA-hsa_piR_004153|gb|DQ575660	0,0314654447035724
hsa-piRNA-hsa_piR_018292|gb|DQ595186	0,031459420031588
hsa-sno-U27	0,0314554445226148
hsa-miR-1306-3p	0,0314002416707642
hsa-miR-181a-2-3p	0,0313759045114029
hsa-let-7b_precursor	0,0313458328029317
hsa-mir-128-1	0,0313329918545761
hsa-let-7b-5p	0,0313051911446635
hsa-miR-2116-5p	0,0312993219366509
hsa-miR-128	0,0312768800479387
hsa-mir-20b	0,0312754835498089
hsa-miR-20b-5p	0,0312754835498089
hsa-mir-128-2	0,0312728694756825
hsa-miR-106b-5p	0,0312102885557435
hsa-sno-ACA44	0,0312063974857324
hsa-sno-ACA11	0,0311577111848488
hsa-mir-3928	0,0311368193324738
hsa-miR-3928	0,0311368193324738
hsa-miR-361-5p	0,0311224015028572
hsa-mir-148a	0,0311222295168368
hsa-miR-342-5p	0,0311130335083277
hsa-mir-4326	0,0311073465240597
hsa-miR-4326	0,0311073465240597
hsa-mir-361	0,0311009745529109
hsa-miR-148a-3p	0,0310896800967865
hsa-miR-501-5p	0,0310727862110827
hsa-mir-584	0,0310597981883663
hsa-miR-584-5p	0,0310597981883663
hsa-tRNA-Gly-GGA	0,0310501475536373
hsa-mir-548b	0,0310146785126625
hsa-miR-548b-3p	0,0310146785126625
hsa-mir-190b	0,0310134345937337
hsa-miR-190b	0,0310134345937337
hsa-mir-940	0,0309906406787897
hsa-miR-940	0,0309906406787897
hsa-mir-4429	0,0309800616861293
hsa-miR-4429	0,0309800616861293
hsa-sno-ACA48	0,0309531121587836
hsa-piRNA-hsa_piR_007336|gb|DQ580006	0,0308961630243922
hsa-piRNA-hsa_piR_020305|gb|DQ597887	0,0308961630243922
hsa-sno-ACA55	0,0308961630243922
hsa-miR-1910	0,0308961630243922
hsa-miR-2277-3p	0,0308961630243922
hsa-miR-23b-5p	0,0308961630243922
hsa-mir-3074	0,0308961630243922
hsa-miR-3074-5p	0,0308961630243922
hsa-mir-3130-1	0,0308961630243922
hsa-mir-3130-2	0,0308961630243922
hsa-mir-3157	0,0308961630243922
hsa-miR-330-5p	0,0308961630243922
hsa-mir-33b	0,0308961630243922
hsa-miR-33b-5p	0,0308961630243922
hsa-mir-3912	0,0308961630243922
hsa-miR-3912	0,0308961630243922
hsa-mir-4479	0,0308961630243922
hsa-miR-4479	0,0308961630243922
hsa-miR-542-5p	0,0308961630243922
hsa-mir-548l	0,0308961630243922
hsa-miR-548l	0,0308961630243922
hsa-mir-636	0,0308961630243922
hsa-miR-636	0,0308961630243922
hsa-mir-643	0,0308961630243922
hsa-miR-643	0,0308961630243922
hsa-sno-ACA35	0,0308961630243922
hsa-miR-769-3p	0,0308931356327785
hsa-piRNA-hsa_piR_008033|gb|DQ580927	0,0308772672382725
hsa-miR-500a-5p	0,0308634466710922
hsa-miR-500b	0,0308634466710922
hsa-sno-U45A	0,0308471625327444
hsa-tRNA-Cys-TGY	0,0308254121924225
hsa-mir-429	0,0308175224427021
hsa-miR-429	0,0308175224427021
hsa-tRNA-Ser-TCA_	0,030817132646778
hsa-sno-HBII-99B	0,0308109089679578
hsa-mir-1291	0,0308033644075903
hsa-miR-1291	0,0308033644075903
hsa-sno-ACA34	0,0308033644075903
hsa-mir-500b	0,0307928307836323
hsa-miR-193a-5p	0,0307636454942239
hsa-mir-4707	0,0307473010545352
hsa-sno-U81	0,0307453274901874
hsa-tRNA-Ser-TCY	0,030642829439649
hsa-mir-1976	0,0306278837408499
hsa-mir-590	0,0305719957713004
hsa-mir-191	0,0305665375196266
hsa-mir-1301	0,0305599201294895
hsa-miR-1301	0,0305599201294895
hsa-mir-222	0,0305582136905069
hsa-miR-222-3p	0,0305582136905069
hsa-miR-92a-1-5p	0,0305279015161302
hsa-mir-193a	0,030521008547043
hsa-miR-191-5p	0,0305048212244065
hsa-sno-U76	0,0304950549661694
hsa-sno-U30	0,0304780311222028
hsa-mir-92b	0,0304373886085763
hsa-sno-U68	0,0304341692515429
hsa-miR-1915-5p	0,0304276017911212
hsa-mir-937	0,0304009244612926
hsa-miR-937-3p	0,0304009244612926
hsa-mir-6515	0,0303722487195376
hsa-miR-6515-3p	0,0303722487195376
hsa-tRNA-Ala-GCG	0,0303652031761628
hsa-mir-576	0,0303628995029841
hsa-mir-548j	0,0303606442794673
hsa-miR-548j	0,0303606442794673
hsa-piRNA-hsa_piR_005660|gb|DQ577772	0,0303178172505104
hsa-sno-HBII-210	0,0302987972588903
hsa-miR-92b-3p	0,0302940053959293
hsa-sno-U106	0,0302938194110783
hsa-mir-24-1	0,0302803912891296
hsa-miR-24-3p	0,0302803912891296
hsa-sno-ACA3-2	0,0302094193824883
hsa-miR-362-5p	0,0302080976323841
hsa-piRNA-hsa_piR_015254|gb|DQ590835	0,0301649837376129
hsa-mir-342	0,0301632922958939
hsa-piRNA-hsa_piR_017178|gb|DQ593744	0,0301523576709798
hsa-mir-24-2	0,0301335987781806
hsa-sno-U55	0,0301283859463034
hsa-piRNA-hsa_piR_015249|gb|DQ590830	0,0300325429902765
hsa-miR-342-3p	0,0300225779472905
hsa-piRNA-hsa_piR_016239|gb|DQ592146	0,0299267178242353
hsa-miR-664a-5p	0,0298658697037974
hsa-mir-335	0,0298328259999502
hsa-sno-U17b	0,029831107511771
hsa-tRNA-Trp-TGG	0,0298290881699045
hsa-mir-548o	0,0298183595684543
hsa-mir-548o-2	0,0298183595684543
hsa-miR-548o-3p	0,0298183595684543
hsa-sno-U25	0,0297757740433919
hsa-tRNA-Phe-TTY	0,0297735185273205
hsa-sno-ACA66	0,0297655611518144
hsa-sno-U44	0,0297625923888592
hsa-mir-2110	0,0297190876607235
hsa-miR-2110	0,0297190876607235
hsa-sno-mgU6-77	0,0297090811137326
hsa-piRNA-hsa_piR_004150|gb|DQ575656	0,0296986085035095
hsa-piRNA-hsa_piR_020485|gb|DQ598159	0,0296821711184782
hsa-piRNA-hsa_piR_020388|gb|DQ598008	0,0296225599033522
hsa-tRNA-Pro-CCA	0,0295976144841009
hsa-miR-148b-5p	0,0295893327494525
hsa-sno-HBII-85-26	0,0295788616439653
hsa-mir-101-1	0,029573985862679
hsa-tRNA-Pro-CCG	0,0295417710784354
hsa-miR-122-5p	0,0295333786203889
hsa-miR-101-3p	0,0294971217933236
hsa-piRNA-hsa_piR_001042|gb|DQ571335	0,0294777214836765
hsa-sno-HBII-85-29	0,0294579491043736
hsa-tRNA-Pro-CCY	0,0294543127133084
hsa-miR-20a-3p	0,0294367764354068
hsa-mir-101-2	0,029414330086823
hsa-piRNA-hsa_piR_020496|gb|DQ598175	0,0293678837595052
hsa-mir-378f	0,0292997825515982
hsa-miR-378f	0,0292997825515982
hsa-let-7g-3p	0,0292943144156318
hsa-mir-1262	0,0292943144156318
hsa-miR-1262	0,0292943144156318
hsa-miR-129-5p	0,0292943144156318
hsa-mir-1468	0,0292943144156318
hsa-miR-1468	0,0292943144156318
hsa-miR-153	0,0292943144156318
hsa-mir-153-1	0,0292943144156318
hsa-mir-153-2	0,0292943144156318
hsa-miR-16-1-3p	0,0292943144156318
hsa-mir-187	0,0292943144156318
hsa-miR-187-3p	0,0292943144156318
hsa-mir-1914	0,0292943144156318
hsa-miR-1914-3p	0,0292943144156318
hsa-miR-196b-3p	0,0292943144156318
hsa-mir-200a	0,0292943144156318
hsa-miR-200a-3p	0,0292943144156318
hsa-mir-2114	0,0292943144156318
hsa-miR-2114-5p	0,0292943144156318
hsa-mir-2278	0,0292943144156318
hsa-miR-2278	0,0292943144156318
hsa-miR-29c-5p	0,0292943144156318
hsa-miR-30c-1-3p	0,0292943144156318
hsa-miR-30d-3p	0,0292943144156318
hsa-miR-3130-3p	0,0292943144156318
hsa-mir-3144	0,0292943144156318
hsa-miR-3144-3p	0,0292943144156318
hsa-mir-3154	0,0292943144156318
hsa-miR-3154	0,0292943144156318
hsa-mir-3155a	0,0292943144156318
hsa-miR-3157-5p	0,0292943144156318
hsa-mir-3158-1	0,0292943144156318
hsa-mir-3158-2	0,0292943144156318
hsa-miR-3158-3p	0,0292943144156318
hsa-mir-3164	0,0292943144156318
hsa-miR-3164	0,0292943144156318
hsa-mir-3178	0,0292943144156318
hsa-miR-3178	0,0292943144156318
hsa-mir-3939	0,0292943144156318
hsa-miR-3939	0,0292943144156318
hsa-miR-3940-5p	0,0292943144156318
hsa-mir-3943	0,0292943144156318
hsa-miR-3943	0,0292943144156318
hsa-mir-422a	0,0292943144156318
hsa-miR-422a	0,0292943144156318
hsa-mir-4440	0,0292943144156318
hsa-miR-4440	0,0292943144156318
hsa-miR-4444	0,0292943144156318
hsa-mir-4444-1	0,0292943144156318
hsa-mir-4444-2	0,0292943144156318
hsa-miR-449c-5p	0,0292943144156318
hsa-mir-4510	0,0292943144156318
hsa-miR-4510	0,0292943144156318
hsa-mir-4644	0,0292943144156318
hsa-miR-4644	0,0292943144156318
hsa-mir-4659a	0,0292943144156318
hsa-miR-4659a-3p	0,0292943144156318
hsa-mir-4688	0,0292943144156318
hsa-miR-4688	0,0292943144156318
hsa-mir-4721	0,0292943144156318
hsa-miR-4721	0,0292943144156318
hsa-mir-4741	0,0292943144156318
hsa-miR-4741	0,0292943144156318
hsa-mir-4745	0,0292943144156318
hsa-miR-4745-5p	0,0292943144156318
hsa-mir-5010	0,0292943144156318
hsa-miR-5010-3p	0,0292943144156318
hsa-mir-5187	0,0292943144156318
hsa-miR-5187-5p	0,0292943144156318
hsa-mir-548ad	0,0292943144156318
hsa-mir-548h-1	0,0292943144156318
hsa-mir-548h-2	0,0292943144156318
hsa-mir-548h-3	0,0292943144156318
hsa-mir-548h-4	0,0292943144156318
hsa-mir-548h-5	0,0292943144156318
hsa-miR-548h-5p	0,0292943144156318
hsa-mir-548s	0,0292943144156318
hsa-miR-548s	0,0292943144156318
hsa-mir-548w	0,0292943144156318
hsa-miR-548w	0,0292943144156318
hsa-miR-550a-3-5p	0,0292943144156318
hsa-mir-551a	0,0292943144156318
hsa-miR-551a	0,0292943144156318
hsa-mir-5585	0,0292943144156318
hsa-miR-5585-5p	0,0292943144156318
hsa-mir-5587	0,0292943144156318
hsa-miR-5587-5p	0,0292943144156318
hsa-miR-5690	0,0292943144156318
hsa-mir-5697	0,0292943144156318
hsa-miR-5697	0,0292943144156318
hsa-mir-6500	0,0292943144156318
hsa-miR-6500-3p	0,0292943144156318
hsa-miR-6503-3p	0,0292943144156318
hsa-mir-6509	0,0292943144156318
hsa-miR-6509-5p	0,0292943144156318
hsa-mir-6513	0,0292943144156318
hsa-miR-6513-5p	0,0292943144156318
hsa-miR-664b-5p	0,0292943144156318
hsa-mir-6723	0,0292943144156318
hsa-miR-6723-5p	0,0292943144156318
hsa-miR-766-5p	0,0292943144156318
hsa-mir-933	0,0292943144156318
hsa-miR-933	0,0292943144156318
hsa-miR-939-3p	0,0292943144156318
hsa-miR-939-5p	0,0292943144156318
hsa-mir-944	0,0292943144156318
hsa-miR-944	0,0292943144156318
hsa-piRNA-hsa_piR_001078|gb|DQ571388	0,0292943144156318
hsa-piRNA-hsa_piR_001421|gb|DQ571955	0,0292943144156318
hsa-piRNA-hsa_piR_003239|gb|DQ574391	0,0292943144156318
hsa-piRNA-hsa_piR_003239|gb|DQ574391;hsa-piRNA-hsa_piR_011968|gb|DQ586183	0,0292943144156318
hsa-piRNA-hsa_piR_003819|gb|DQ575192	0,0292943144156318
hsa-piRNA-hsa_piR_005177|gb|DQ577145;hsa-piRNA-hsa_piR_016271|gb|DQ592181	0,0292943144156318
hsa-piRNA-hsa_piR_007176|gb|DQ579785	0,0292943144156318
hsa-piRNA-hsa_piR_007863|gb|DQ580701	0,0292943144156318
hsa-piRNA-hsa_piR_010113|gb|DQ583617	0,0292943144156318
hsa-piRNA-hsa_piR_011901|gb|DQ586098	0,0292943144156318
hsa-piRNA-hsa_piR_011968|gb|DQ586183;hsa-piRNA-hsa_piR_003239|gb|DQ574391	0,0292943144156318
hsa-piRNA-hsa_piR_016664|gb|DQ592938	0,0292943144156318
hsa-piRNA-hsa_piR_017061|gb|DQ593574	0,0292943144156318
hsa-piRNA-hsa_piR_020657|gb|DQ598428	0,0292943144156318
hsa-sno-ACA12	0,0292943144156318
hsa-sno-ACA17	0,0292943144156318
hsa-sno-ACA49	0,0292943144156318
hsa-sno-ACA65	0,0292943144156318
hsa-sno-HBII-108B	0,0292943144156318
hsa-sno-HBII-95B	0,0292943144156318
hsa-mir-1225	0,0292943144156318
hsa-miR-1225-5p	0,0292943144156318
hsa-mir-1295a	0,0292943144156318
hsa-miR-1295a	0,0292943144156318
hsa-miR-29b-2-5p	0,0292943144156318
hsa-mir-363	0,0292943144156318
hsa-miR-363-3p	0,0292943144156318
hsa-mir-3677	0,0292943144156318
hsa-miR-3677-3p	0,0292943144156318
hsa-mir-378b	0,0292943144156318
hsa-miR-378b	0,0292943144156318
hsa-mir-4725	0,0292943144156318
hsa-miR-4725-3p	0,0292943144156318
hsa-miR-491-3p	0,0292943144156318
hsa-mir-545	0,0292943144156318
hsa-miR-545-5p	0,0292943144156318
hsa-miR-652-5p	0,0292943144156318
hsa-mir-939	0,0292943144156318
hsa-piRNA-hsa_piR_004062|gb|DQ575545;hsa-piRNA-hsa_piR_007773|gb|DQ580582	0,0292943144156318
hsa-piRNA-hsa_piR_017184|gb|DQ593752	0,0292943144156318
hsa-sno-U28	0,0292943144156318
hsa-miR-130b-5p	0,0292770383718769
hsa-miR-3676-3p	0,0292567206438124
hsa-tRNA-Tyr-TAC	0,0292357394362424
hsa-miR-4707-3p	0,0291694861479421
hsa-piRNA-hsa_piR_006001|gb|DQ578235	0,0291686227593749
hsa-mir-1180	0,0291546319166872
hsa-miR-1180	0,0291546319166872
hsa-miR-335-5p	0,0290632041749037
hsa-miR-365a-3p	0,0290504473163585
hsa-miR-365b-3p	0,0290504473163585
hsa-piRNA-hsa_piR_009051|gb|DQ582264	0,0290391046307735
hsa-mir-365a	0,0290369942452747
hsa-mir-365b	0,0290369942452747
hsa-sno-SNORD119	0,0289874484066755
hsa-sno-HBII-95	0,028954135330928
hsa-sno-U95	0,0289315685556231
hsa-sno-snR38C	0,0289160703849903
hsa-sno-U96a	0,0289160703849903
hsa-tRNA-Ala-GCY_	0,028892750300294
hsa-mir-618	0,0288654483384833
hsa-miR-129-2-3p	0,0288645493352586
hsa-mir-542	0,0288358078998325
hsa-miR-618	0,0288000176367895
hsa-miR-361-3p	0,0287479244669038
hsa-piRNA-hsa_piR_017104|gb|DQ593636;hsa-piRNA-hsa_piR_005271|gb|DQ577259	0,0287121811251482
hsa-tRNA-Leu-CTA	0,0286777350049317
hsa-sno-snR39B	0,0286233625403
hsa-miR-4521	0,0285894832874742
hsa-miR-31-5p	0,028570945911075
hsa-sno-U13	0,0285580543964945
hsa-sno-HBII-180C	0,0285371093338033
hsa-mir-378h	0,0285352278973854
hsa-miR-378h	0,0285352278973854
hsa-miR-122-3p	0,0285240933801536
hsa-miR-628-5p	0,0284928629751937
hsa-miR-4423-5p	0,0284898469207089
hsa-mir-122	0,0284716036275171
hsa-piRNA-hsa_piR_012925|gb|DQ587514	0,0284471440184108
hsa-miR-23a-5p	0,0284243522911255
hsa-scr-HY5	0,028379931275561
hsa-tRNA-Val-GTY	0,0283708683986962
hsa-miR-590-3p	0,0283302283015916
hsa-mir-675	0,0282794485971042
hsa-miR-675-3p	0,0282794485971042
hsa-sno-ACA13	0,028263643702269
hsa-sno-ACA14b	0,028263643702269
hsa-tRNA-Thr-ACA	0,0282514432294558
hsa-miR-1254	0,0281324300842878
hsa-mir-1254-1	0,0281324300842878
hsa-mir-1254-2	0,0281324300842878
hsa-miR-26b-3p	0,028129938416414
hsa-piRNA-hsa_piR_008488|gb|DQ581533	0,0281207843864834
hsa-tRNA-Thr-ACG	0,0281080573411084
hsa-mir-27a	0,0280690559120772
hsa-miR-27a-3p	0,0280690559120772
hsa-tRNA-Thr-ACY_	0,0280565875530065
hsa-miR-574-3p	0,0279922452213213
hsa-miR-574-5p	0,0279920567725523
hsa-piRNA-hsa_piR_020365|gb|DQ597975	0,0279543342459788
hsa-tRNA-Ile-ATT	0,0278949627963185
hsa-piRNA-hsa_piR_016946|gb|DQ593358;hsa-piRNA-hsa_piR_016240|gb|DQ592148;hsa-piRNA-hsa_piR_020809|gb|DQ598639;hsa-piRNA-hsa_piR_021190|gb|DQ599117;hsa-piRNA-hsa_piR_009502|gb|DQ582827	0,0278498966261567
hsa-mir-31	0,0278405160608821
hsa-mir-129-2	0,0278397838682361
hsa-tRNA-Asn-AAC	0,0278308585624951
hsa-tRNA-Ala-GCY	0,0277893190429099
hsa-sno-U50	0,0277854301591028
hsa-mir-149	0,0277633797418318
hsa-miR-149-5p	0,0277633797418318
hsa-miR-193b-3p	0,0277558212504765
hsa-piRNA-hsa_piR_019912|gb|DQ597341	0,0276768013740676
hsa-tRNA-Val-GTA	0,0276464252680016
hsa-mir-193b	0,0276340256391128
hsa-piRNA-hsa_piR_016946|gb|DQ593358;hsa-piRNA-hsa_piR_016240|gb|DQ592148;hsa-piRNA-hsa_piR_020809|gb|DQ598639;hsa-piRNA-hsa_piR_021190|gb|DQ599117	0,0276153372400357
hsa-piRNA-hsa_piR_002468|gb|DQ573323	0,0275836879306042
hsa-mir-574	0,0275656244466379
hsa-sno-HBII-85-25	0,0275387310200843
hsa-miR-542-3p	0,0275241752637039
hsa-miR-143-5p	0,0275175329507186
hsa-piRNA-hsa_piR_020814|gb|DQ598650;hsa-piRNA-hsa_piR_002732|gb|DQ573682	0,0274982587993817
hsa-tRNA-Arg-CGY_	0,0274325398090384
hsa-piRNA-hsa_piR_001207|gb|DQ571591	0,0273564731104508
hsa-mir-450b	0,0273421694446
hsa-miR-450b-5p	0,0273421694446
hsa-piRNA-hsa_piR_017791|gb|DQ594556	0,0273186736357832
hsa-sno-U46	0,0273186736357832
hsa-sno-U67	0,0273045307214636
hsa-miR-21-3p	0,0272793271419691
hsa-piRNA-hsa_piR_020364|gb|DQ597971	0,0272080148559204
hsa-tRNA-Thr-ACG_	0,0272004941547824
hsa-piRNA-hsa_piR_020809|gb|DQ598639;hsa-piRNA-hsa_piR_021190|gb|DQ599117;hsa-piRNA-hsa_piR_016240|gb|DQ592148;hsa-piRNA-hsa_piR_016946|gb|DQ593358	0,027191349680476
hsa-miR-331-5p	0,02715796157456
hsa-sno-ACA7	0,0271009968164413
hsa-sno-ACA57	0,0270902626481966
hsa-miR-125a-5p	0,0270808368139028
hsa-mir-125a	0,0270566104125791
hsa-miR-486-3p	0,0270373744235841
hsa-mir-588	0,0270131304677523
hsa-miR-145-3p	0,0269483414067313
hsa-sno-U18A	0,0269478528694531
hsa-miR-28-3p	0,0268757105067366
hsa-mir-3916	0,0268719551381463
hsa-miR-3916	0,0268719551381463
hsa-mir-3676	0,0267165103805897
hsa-miR-129-1-3p	0,0267134115454394
hsa-sno-HBII-180A	0,0267131045387067
hsa-sno-U79	0,026654197585035
hsa-mir-1249	0,026649104412585
hsa-miR-1249	0,026649104412585
hsa-sno-U59B	0,0266139131405563
hsa-piRNA-hsa_piR_017936|gb|DQ594740	0,026569442010919
hsa-miR-3676-5p	0,0265216009723266
hsa-scr-HY1	0,026497254891668
hsa-miR-1976	0,026480281600904
hsa-miR-146b-3p	0,0264702220608428
hsa-miR-214-3p	0,0264694234400814
hsa-mir-214	0,026370572207068
hsa-mir-181a-2	0,0262378715031608
hsa-tRNA-Arg-CGG	0,0261752080265102
hsa-piRNA-hsa_piR_004993|gb|DQ576880	0,0261329432413232
hsa-mir-625	0,0261073064511398
hsa-tRNA-Arg-CGA_	0,0261067898335379
hsa-piRNA-hsa_piR_020499|gb|DQ598183	0,0260674221589371
hsa-miR-193a-3p	0,0260047172517459
hsa-miR-424-5p	0,0259410776432317
hsa-piRNA-hsa_piR_012734|gb|DQ587229	0,0259249414192228
hsa-mir-424	0,0258938597866977
hsa-sno-E2	0,0258557678551421
hsa-mir-23a	0,0258455290842008
hsa-miR-181a-5p	0,0258364827505243
hsa-miR-301a-5p	0,0258303857185037
hsa-miR-23a-3p	0,0258279432189635
hsa-mir-181a-1	0,025818699095536
hsa-tRNA-Glu-GAA	0,0257394235590876
hsa-tRNA-Thr-ACY	0,0256940438202123
hsa-mir-671	0,0256906177161398
hsa-miR-296-5p	0,0256669676888072
hsa-piRNA-hsa_piR_017194|gb|DQ593767	0,0255650884291737
hsa-mir-2277	0,0255437406226194
hsa-tRNA-Asn-AAT	0,0255259574571567
hsa-piRNA-hsa_piR_004800|gb|DQ576604	0,0255036443812387
hsa-tRNA-Arg-CGA	0,0254707426648416
hsa-miR-31-3p	0,0254686341807132
hsa-miR-2355-3p	0,0254068109113948
hsa-sno-U85	0,0254010861127313
hsa-sno-U42A	0,0253712060708442
hsa-sno-ACA25	0,0253152263779906
hsa-sno-U105	0,0253152263779906
hsa-mir-449c	0,0252836977294272
hsa-mir-6503	0,0252836977294272
hsa-sno-U50B	0,0252751779412413
hsa-mir-195	0,0252441420768396
hsa-miR-195-5p	0,0252441420768396
hsa-mir-296	0,0251821784227295
hsa-mir-3173	0,0251491654635915
hsa-miR-3173-5p	0,0251491654635915
hsa-tRNA-Leu-CTY	0,0251363787044264
hsa-tRNA-Glu-GAG_	0,025089294074356
hsa-miR-125b-5p	0,0250848300582319
hsa-mir-125b-1	0,0250834191135736
hsa-mir-125b-2	0,0250821914204933
hsa-tRNA-Gln-CAG	0,0250738286895842
hsa-piRNA-hsa_piR_012753|gb|DQ587269	0,0250573029834974
hsa-piRNA-hsa_piR_018780|gb|DQ595807	0,0250537943827948
hsa-mir-139	0,02501736304148
hsa-sno-ACA36	0,0250168172815987
hsa-mir-323b	0,0249878665296162
hsa-miR-323b-3p	0,0249878665296162
hsa-tRNA-Arg-AGA	0,0249249888895784
hsa-piRNA-hsa_piR_004152|gb|DQ575658	0,0249192464438309
hsa-miR-767-5p	0,0248866043207829
hsa-tRNA-Glu-GAG	0,0248561001191486
hsa-miR-30a-3p	0,0248033079247589
hsa-miR-625-3p	0,0246869335732603
hsa-piRNA-hsa_piR_019368|gb|DQ596603	0,0246577730815279
hsa-miR-188-3p	0,0245806907619505
hsa-mir-4516	0,0245613657010464
hsa-miR-4516	0,0245613657010464
hsa-miR-139-3p	0,0245377152139594
hsa-mir-301a	0,0244717154557602
hsa-miR-151a-3p	0,0244659583828287
hsa-mir-143	0,0244595815293569
hsa-scr-HY3	0,0244523622127695
hsa-mir-105-1	0,0244274159571572
hsa-mir-105-2	0,0244274159571572
hsa-miR-105-5p	0,0244274159571572
hsa-miR-143-3p	0,0243480037042542
hsa-miR-139-5p	0,0243093016646799
hsa-mir-204	0,0242793757294727
hsa-mir-224	0,0242793623907986
hsa-sno-U31	0,0242625391194283
hsa-mir-3909	0,0242302871586076
hsa-miR-3909	0,0242302871586076
hsa-miR-204-5p	0,0242229848435749
hsa-mir-6511b-1	0,0241839831378703
hsa-miR-6511b-3p	0,0241839831378703
hsa-tRNA-Ser-AGY	0,0241695775527505
hsa-piRNA-hsa_piR_023338|gb|DQ601914	0,0241473585007387
hsa-mir-489	0,0241461105697505
hsa-miR-489	0,0241461105697505
hsa-mir-616	0,02412098962499
hsa-piRNA-hsa_piR_020362|gb|DQ597968	0,0240896426283571
hsa-piRNA-hsa_piR_020363|gb|DQ597970	0,0240896426283571
hsa-mir-26a-2	0,0240466664908433
hsa-mir-183	0,0240434007492653
hsa-miR-183-5p	0,0240383152385575
hsa-mir-4521	0,0240232019736802
hsa-miR-26a-5p	0,0240102041338441
hsa-mir-26a-1	0,0239799529637129
hsa-mir-651	0,023866861979444
hsa-miR-651	0,023866861979444
hsa-miR-3130-5p	0,0238448898575129
hsa-piRNA-hsa_piR_002485|gb|DQ573352	0,0238448898575129
hsa-piRNA-hsa_piR_010541|gb|DQ584197	0,0238448898575129
hsa-sno-ACA33	0,0238448898575129
hsa-sno-U72	0,0238448898575129
hsa-sno-U75	0,0238448898575129
hsa-tRNA-SeC(e)-TGA	0,0238448898575129
hsa-miR-224-5p	0,0238293646821028
hsa-tRNA-Val-GTG	0,0238087974718068
hsa-piRNA-hsa_piR_022650|gb|DQ600994	0,0237952239570269
hsa-miR-301a-3p	0,0237928647714796
hsa-tRNA-His-CAY_	0,0237674044187868
hsa-mir-1292	0,0237325301813437
hsa-miR-1292-5p	0,0237325301813437
hsa-tRNA-Ser-TCA	0,0236978452247209
hsa-mir-3940	0,0236958721793977
hsa-sno-U19	0,0236958721793977
hsa-mir-3200	0,023562836670327
hsa-miR-3200-3p	0,023562836670327
hsa-mir-28	0,0235458651202504
hsa-miR-671-5p	0,0235423679366715
hsa-miR-29b-3p	0,0235345753108251
hsa-mir-29b-2	0,0234946709307152
hsa-tRNA-Ser-TCA(m)	0,0233407710778202
hsa-piRNA-hsa_piR_017716|gb|DQ594453	0,0233313269955604
hsa-mir-29b-1	0,0233154074325259
hsa-miR-99b-5p	0,0232724136006905
hsa-mir-99b	0,0232627631514807
hsa-piRNA-hsa_piR_000172|gb|DQ570169	0,023245708400963
hsa-mir-5001	0,0231838683068296
hsa-miR-5001-3p	0,0231838683068296
hsa-mir-490	0,0231303723518839
hsa-miR-490-3p	0,0231303723518839
hsa-mir-663b	0,0231219846133882
hsa-miR-663b	0,0231219846133882
hsa-mir-182	0,0231046738113926
hsa-mir-369	0,0231002653457887
hsa-miR-182-5p	0,0230427408096471
hsa-piRNA-hsa_piR_022296|gb|DQ600515	0,0230166123827533
hsa-piRNA-hsa_piR_020357|gb|DQ597960	0,023003551444665
hsa-sno-U8	0,0229827556045505
hsa-sno-U56	0,0229571846771804
hsa-miR-369-3p	0,0229077877533898
hsa-miR-642a-5p	0,0228954783091722
hsa-miR-671-3p	0,0228301349779831
hsa-sno-SNORD127	0,0228210085647057
hsa-let-7b-3p	0,0228132449117016
hsa-mir-486	0,0227642350325016
hsa-miR-576-5p	0,0226785332214244
hsa-tRNA-Lys-AAG	0,0226663882222581
hsa-piRNA-hsa_piR_020500|gb|DQ598190;hsa-piRNA-hsa_piR_020497|gb|DQ598177	0,0226037149729329
hsa-piRNA-hsa_piR_020500|gb|DQ598190	0,0225992429867549
hsa-piRNA-hsa_piR_020500|gb|DQ598190;hsa-piRNA-hsa_piR_020793|gb|DQ598619	0,0225871404729236
hsa-mir-494	0,022543409236657
hsa-miR-494	0,022543409236657
hsa-mir-548n	0,0225168527509826
hsa-miR-548n	0,0225168527509826
hsa-miR-486-5p	0,0225047847079808
hsa-miR-338-3p	0,0224967537280117
hsa-piRNA-hsa_piR_003824|gb|DQ575203	0,0223825509064034
hsa-mir-663a	0,0223551885578662
hsa-piRNA-hsa_piR_004801|gb|DQ576605;hsa-piRNA-hsa_piR_017295|gb|DQ593909	0,0222493398423792
hsa-sno-ACA6	0,0222057502917386
hsa-sno-U18B	0,0222057502917386
hsa-piRNA-hsa_piR_020391|gb|DQ598016	0,0220772507246609
hsa-mir-4423	0,022056049073858
hsa-piRNA-hsa_piR_004801|gb|DQ576605;hsa-piRNA-hsa_piR_017295|gb|DQ593909;hsa-piRNA-hsa_piR_005019|gb|DQ576918	0,0220276870115917
hsa-sno-U71d	0,0220068601989118
hsa-piRNA-hsa_piR_004987|gb|DQ576872	0,0219805392349867
hsa-mir-767	0,0219711827194631
hsa-mir-100	0,0218503181491824
hsa-miR-100-5p	0,0218503181491824
hsa-mir-548f-1	0,0218450298800649
hsa-mir-2355	0,0217488895265018
hsa-miR-502-5p	0,0217122280218267
hsa-miR-589-3p	0,0216743318533334
hsa-mir-653	0,0216681530165026
hsa-sno-U99	0,0216392046344831
hsa-piRNA-hsa_piR_004307|gb|DQ575881;hsa-piRNA-hsa_piR_017723|gb|DQ594464	0,0216360915011671
hsa-piRNA-hsa_piR_017723|gb|DQ594464;hsa-piRNA-hsa_piR_004307|gb|DQ575881	0,0216281745873302
hsa-mir-151a	0,0215459325192016
hsa-piRNA-hsa_piR_004308|gb|DQ575882;hsa-piRNA-hsa_piR_017724|gb|DQ594465;hsa-piRNA-hsa_piR_016745|gb|DQ593052	0,0215420977494584
hsa-piRNA-hsa_piR_017724|gb|DQ594465;hsa-piRNA-hsa_piR_004308|gb|DQ575882;hsa-piRNA-hsa_piR_016745|gb|DQ593052	0,0215235137857066
hsa-sno-U49B	0,0215043097974032
hsa-mir-1260a	0,0214297160891889
hsa-miR-1260a	0,0214297160891889
hsa-piRNA-hsa_piR_000794|gb|DQ570992;hsa-piRNA-hsa_piR_019914|gb|DQ597347;hsa-piRNA-hsa_piR_016945|gb|DQ593356;hsa-piRNA-hsa_piR_022628|gb|DQ600952	0,0213644685097721
hsa-piRNA-hsa_piR_004309|gb|DQ575884;hsa-piRNA-hsa_piR_017723|gb|DQ594464	0,0213593496167346
hsa-piRNA-hsa_piR_022628|gb|DQ600952;hsa-piRNA-hsa_piR_016945|gb|DQ593356;hsa-piRNA-hsa_piR_019914|gb|DQ597347;hsa-piRNA-hsa_piR_016742|gb|DQ593049	0,0213307953450541
hsa-sno-U104	0,0213293535605962
hsa-piRNA-hsa_piR_019914|gb|DQ597347;hsa-piRNA-hsa_piR_016742|gb|DQ593049;hsa-piRNA-hsa_piR_016945|gb|DQ593356;hsa-piRNA-hsa_piR_022628|gb|DQ600952	0,0213027123646949
hsa-miR-2116-3p	0,0212873451417156
hsa-piRNA-hsa_piR_002485|gb|DQ573352;hsa-piRNA-hsa_piR_001318|gb|DQ571823;hsa-piRNA-hsa_piR_018573|gb|DQ595539;hsa-piRNA-hsa_piR_014923|gb|DQ590404	0,0212523457856086
hsa-mir-30b	0,0212448440043758
hsa-miR-30b-5p	0,0212448440043758
hsa-sno-HBII-336	0,0211949453772214
hsa-piRNA-hsa_piR_019914|gb|DQ597347;hsa-piRNA-hsa_piR_016742|gb|DQ593049	0,0211741960198889
hsa-miR-653	0,0211005586956839
hsa-sno-U33	0,0210650640594812
hsa-mir-1226	0,0210376264636873
hsa-miR-1226-3p	0,0210376264636873
hsa-mir-550a-3	0,0210185976538401
hsa-let-7c	0,020994830989819
hsa-let-7c_precursor	0,020994830989819
hsa-mir-379	0,0209740511212492
hsa-mir-551b	0,0209361964055585
hsa-miR-551b-3p	0,0209361964055585
hsa-miR-2277-5p	0,0208700104770181
hsa-piRNA-hsa_piR_018165|gb|DQ595023	0,0208700104770181
hsa-sno-HBII-234	0,0208337758302109
hsa-piRNA-hsa_piR_016980|gb|DQ593423	0,0207133586047945
hsa-piRNA-hsa_piR_021214|gb|DQ599147	0,0206863968319006
hsa-miR-452-5p	0,0206604667887509
hsa-mir-96	0,0205564037840239
hsa-miR-96-5p	0,0205564037840239
hsa-piRNA-hsa_piR_016946|gb|DQ593358	0,0205054192066188
hsa-tRNA-Gln-CAA	0,0203555671590038
hsa-miR-151a-5p	0,0203308307784945
hsa-tRNA-Asp-GAY	0,020192060446448
hsa-tRNA-Met-i	0,0201679391387891
hsa-mir-151b	0,0201487118156227
hsa-miR-151b	0,0201487118156227
hsa-mir-137	0,0201467587113073
hsa-miR-137	0,0201467587113073
hsa-mir-376c	0,0200525089950221
hsa-miR-376c-3p	0,0200525089950221
hsa-miR-548y	0,0200201569032631
hsa-miR-224-3p	0,0199859646897273
hsa-piRNA-hsa_piR_016271|gb|DQ592181	0,0198745180584221
hsa-mir-642a	0,0197946672616966
hsa-tRNA-Ser-TCG	0,0197823946935006
hsa-mir-4421	0,0197722817866669
hsa-miR-4421	0,0197722817866669
hsa-sno-ACA9	0,0197722817866669
hsa-mir-1343	0,019754141462158
hsa-miR-1343	0,019754141462158
hsa-sno-E3	0,0197446475226331
hsa-miR-127-3p	0,0196944677348978
hsa-tRNA-Leu-TTG	0,0196409337614569
hsa-sno-U26	0,0196352455517087
hsa-mir-127	0,0196016614099503
hsa-mir-381	0,019503575777014
hsa-miR-381-3p	0,019503575777014
hsa-mir-548y	0,0194159552100926
hsa-piRNA-hsa_piR_016735|gb|DQ593039	0,0194149040639305
hsa-mir-452	0,0193954810038359
hsa-mir-27b	0,0193319959927054
hsa-mir-301b	0,0192618252893587
hsa-miR-301b	0,0192618252893587
hsa-mir-409	0,0192554427714959
hsa-miR-409-3p	0,0192554427714959
hsa-miR-1228-3p	0,0192278627101378
hsa-tRNA-Arg-AGG	0,019172767640345
hsa-miR-27b-3p	0,0191631856689377
hsa-miR-219-5p	0,0189921934968988
hsa-miR-485-3p	0,0187995144449522
hsa-miR-27b-5p	0,0187841576608994
hsa-miR-548f	0,0187719181124355
hsa-mir-135b	0,0187716108217238
hsa-miR-135b-5p	0,0187716108217238
hsa-sno-U83	0,0187236145594598
hsa-mir-485	0,0186854799469812
hsa-mir-450a-1	0,0186759093031942
hsa-mir-450a-2	0,0186759093031942
hsa-miR-450a-5p	0,0186759093031942
hsa-mir-455	0,018638795609529
hsa-miR-455-3p	0,0185812231411764
hsa-miR-125b-2-3p	0,0185119473551249
hsa-miR-455-5p	0,0184507913157419
hsa-miR-616-5p	0,0183127131816046
hsa-miR-744-5p	0,0182970708983979
hsa-piRNA-hsa_piR_020326|gb|DQ597916;hsa-piRNA-hsa_piR_001311|gb|DQ571812;hsa-piRNA-hsa_piR_018569|gb|DQ595533;hsa-piRNA-hsa_piR_015026|gb|DQ590548	0,0182134124107957
hsa-piRNA-hsa_piR_015026|gb|DQ590548;hsa-piRNA-hsa_piR_018569|gb|DQ595533;hsa-piRNA-hsa_piR_001311|gb|DQ571812;hsa-piRNA-hsa_piR_020326|gb|DQ597916	0,0182132664574578
hsa-mir-4488	0,0181913645359554
hsa-miR-4488	0,0181913645359554
hsa-mir-744	0,0181633635974535
hsa-rRNA-5S	0,0181557984378134
hsa-mir-495	0,0180839932075564
hsa-miR-495-3p	0,0180839932075564
hsa-mir-95	0,0180405251181573
hsa-piRNA-hsa_piR_000765|gb|DQ570956;hsa-piRNA-hsa_piR_001312|gb|DQ571813;hsa-piRNA-hsa_piR_018570|gb|DQ595536	0,0180128955971881
hsa-piRNA-hsa_piR_009294|gb|DQ582566	0,018004947455803
hsa-piRNA-hsa_piR_018570|gb|DQ595536;hsa-piRNA-hsa_piR_001312|gb|DQ571813;hsa-piRNA-hsa_piR_000765|gb|DQ570956	0,0180019365691881
hsa-piRNA-hsa_piR_009295|gb|DQ582567;hsa-piRNA-hsa_piR_001312|gb|DQ571813;hsa-piRNA-hsa_piR_018570|gb|DQ595536	0,0179978041759746
hsa-piRNA-hsa_piR_018570|gb|DQ595536;hsa-piRNA-hsa_piR_001312|gb|DQ571813;hsa-piRNA-hsa_piR_000765|gb|DQ570956;hsa-piRNA-hsa_piR_000291|gb|DQ570344	0,0179960876592774
hsa-piRNA-hsa_piR_020326|gb|DQ597916;hsa-piRNA-hsa_piR_001312|gb|DQ571813;hsa-piRNA-hsa_piR_018570|gb|DQ595536	0,0179958442238188
hsa-piRNA-hsa_piR_018570|gb|DQ595536;hsa-piRNA-hsa_piR_001312|gb|DQ571813;hsa-piRNA-hsa_piR_020326|gb|DQ597916	0,017995812511564
hsa-piRNA-hsa_piR_019752|gb|DQ597110;hsa-piRNA-hsa_piR_016926|gb|DQ593325;hsa-piRNA-hsa_piR_016984|gb|DQ593431	0,0179482209101954
hsa-piRNA-hsa_piR_018569|gb|DQ595533;hsa-piRNA-hsa_piR_015026|gb|DQ590548	0,0179420164928622
hsa-tRNA-Gly-GGY	0,0179401977706947
hsa-piRNA-hsa_piR_016984|gb|DQ593431;hsa-piRNA-hsa_piR_019752|gb|DQ597110	0,0179358941330201
hsa-piRNA-hsa_piR_016984|gb|DQ593431;hsa-piRNA-hsa_piR_016926|gb|DQ593325;hsa-piRNA-hsa_piR_019752|gb|DQ597110	0,0179320265172572
hsa-miR-95	0,0179212828763843
hsa-miR-627	0,017894092202694
hsa-miR-550a-3p	0,0178770936978561
hsa-sno-HBII-52-11	0,017865793842205
hsa-sno-HBII-52-16	0,017865793842205
hsa-sno-HBII-52-22	0,017865793842205
hsa-sno-HBII-52-29	0,017865793842205
hsa-sno-HBII-52-3	0,017865793842205
hsa-sno-HBII-52-30	0,017865793842205
hsa-sno-HBII-52-32	0,017865793842205
hsa-sno-HBII-52-34	0,017865793842205
hsa-sno-HBII-52-35	0,017865793842205
hsa-sno-HBII-52-36	0,017865793842205
hsa-sno-HBII-52-38	0,017865793842205
hsa-sno-HBII-52-43	0,017865793842205
hsa-sno-HBII-52-44	0,017865793842205
hsa-sno-HBII-52-6	0,017865793842205
hsa-sno-HBII-52-8	0,017865793842205
hsa-mir-411	0,0176432134774823
hsa-mir-124-1	0,0176127227603521
hsa-mir-124-2	0,0176127227603521
hsa-mir-124-3	0,0176127227603521
hsa-miR-124-3p	0,0176127227603521
hsa-piRNA-hsa_piR_016970|gb|DQ593407;hsa-piRNA-hsa_piR_020829|gb|DQ598677	0,0175577850050451
hsa-mir-3648	0,0175242737306389
hsa-mir-493	0,0174943465327792
hsa-miR-493-5p	0,0174943465327792
hsa-sno-U23	0,0174402926639971
hsa-miR-3648	0,0174186272511174
hsa-mir-129-1	0,0173852069110162
hsa-mir-5581	0,0173726874637473
hsa-miR-5581-3p	0,0173726874637473
hsa-mir-664b	0,0173726874637473
hsa-mir-676	0,0173726874637473
hsa-miR-676-3p	0,0173726874637473
hsa-sno-SNORA36C	0,0173726874637473
hsa-mir-889	0,0173569292230087
hsa-miR-889	0,0173569292230087
hsa-miR-411-5p	0,0173068078213678
hsa-tRNA-Met_	0,0173022325277599
hsa-mir-876	0,0172427939554755
hsa-miR-876-5p	0,0172427939554755
hsa-mir-3687	0,0171829842575872
hsa-miR-3687	0,0171829842575872
hsa-mir-1261	0,0171829842575872
hsa-miR-1261	0,0171829842575872
hsa-miR-1269a	0,0170533969032756
hsa-piRNA-hsa_piR_015026|gb|DQ590548	0,0169765384812418
hsa-piRNA-hsa_piR_011300|gb|DQ585261	0,0169465174675
hsa-mir-627	0,0169109358608629
hsa-tRNA-Lys-AAA	0,0168210444958297
hsa-piRNA-hsa_piR_020668|gb|DQ598445;hsa-piRNA-hsa_piR_013624|gb|DQ588594;hsa-piRNA-hsa_piR_019068|gb|DQ596183	0,0167840725143048
hsa-tRNA-Gly-GGG	0,016704498786979
hsa-sno-HBII-52-23	0,0166922272603964
hsa-sno-HBII-52-33	0,0166922272603964
hsa-sno-ACA10	0,0166281996836308
hsa-mir-130a	0,0166115974064977
hsa-miR-130a-3p	0,0166115974064977
hsa-piRNA-hsa_piR_001040|gb|DQ571333;hsa-piRNA-hsa_piR_000651|gb|DQ570812	0,016588484166694
hsa-sno-HBII-85-4	0,0165798584304895
hsa-sno-HBII-99	0,0165711951615555
hsa-miR-1270	0,0165529392255343
hsa-mir-1270-1	0,0165529392255343
hsa-mir-1270-2	0,0165529392255343
hsa-mir-10b	0,0165170383574908
hsa-miR-10b-5p	0,0165170383574908
hsa-piRNA-hsa_piR_020490|gb|DQ598167;hsa-piRNA-hsa_piR_000775|gb|DQ570968;hsa-piRNA-hsa_piR_007979|gb|DQ580854	0,0164980563061761
hsa-miR-379-5p	0,0164777734044794
hsa-miR-485-5p	0,0164777734044794
hsa-mir-136	0,0164253472824642
hsa-miR-136-3p	0,0164253472824642
hsa-sno-HBII-85-23	0,0164125751673265
hsa-piRNA-hsa_piR_005018|gb|DQ576917	0,0163925155644932
hsa-sno-U52	0,0162752618482424
hsa-sno-HBII-85-22	0,0162504279762522
hsa-mir-376a-1	0,0162305910426629
hsa-mir-376a-2	0,0162305910426629
hsa-miR-376a-3p	0,0162305910426629
hsa-sno-U73a	0,0162269998927207
hsa-mir-323a	0,0162051559146251
hsa-miR-323a-3p	0,0162051559146251
hsa-mir-29c	0,016201581908476
hsa-miR-199a-5p	0,0161666944899156
hsa-mir-145	0,0161613742682509
hsa-mir-410	0,0161568674248953
hsa-miR-410	0,0161568674248953
hsa-sno-ACA32	0,0160664308127545
hsa-miR-221-5p	0,0160460159273472
hsa-miR-3613-3p	0,0160340002213921
hsa-sno-HBII-142	0,0160027408603418
hsa-piRNA-hsa_piR_001184|gb|DQ571550	0,0159673304515571
hsa-mir-374b	0,0158833177238775
hsa-miR-374b-5p	0,0158833177238775
hsa-rRNA-SSU-rRNA_Hsa	0,0158499400119182
hsa-mir-4286	0,015834632530299
hsa-miR-4286	0,015834632530299
hsa-tRNA-Met	0,0158018140444034
hsa-sno-U53	0,0157935447399659
hsa-miR-145-5p	0,0157278124033132
hsa-mir-203a	0,0156937798436876
hsa-miR-203a	0,0156937798436876
hsa-sno-HBII-85-16	0,0156856647261762
hsa-miR-29c-3p	0,0156507357853804
hsa-mir-1228	0,015642912515868
hsa-mir-556	0,0155152012516359
hsa-miR-556-3p	0,0155152012516359
hsa-mir-219-1	0,0154611041819834
hsa-mir-154	0,0154332068154633
hsa-miR-154-3p	0,0154332068154633
hsa-miR-34b-3p	0,0154245411210266
hsa-mir-592	0,015370258925265
hsa-miR-592	0,015370258925265
hsa-miR-1306-5p	0,01530366831142
hsa-sno-HBII-85-10	0,0152923214905864
hsa-sno-HBII-85-11	0,0152923214905864
hsa-sno-Z17B	0,0152325117926981
hsa-mir-190a	0,0152325117926981
hsa-piRNA-hsa_piR_020492|gb|DQ598170	0,0152136043249311
hsa-mir-4532	0,0151064000316471
hsa-miR-4532	0,0151064000316471
hsa-mir-548av	0,0151026182844263
hsa-miR-548av-3p	0,0151026182844263
hsa-piRNA-hsa_piR_001918|gb|DQ572554	0,0151026182844263
hsa-piRNA-hsa_piR_020401|gb|DQ598029;hsa-piRNA-hsa_piR_014635|gb|DQ590029;hsa-piRNA-hsa_piR_004918|gb|DQ576766	0,0151026182844263
hsa-sno-ACA51	0,0151026182844263
hsa-mir-205	0,015073581202052
hsa-miR-205-5p	0,015073581202052
hsa-piRNA-hsa_piR_001170|gb|DQ571526	0,0150228741801147
hsa-mir-99a	0,0150149917712837
hsa-mir-337	0,0149921460195873
hsa-mir-346	0,0149919391310611
hsa-miR-346	0,0149919391310611
hsa-miR-99a-5p	0,014986224895806
hsa-miR-29b-1-5p	0,0149663649507431
hsa-mir-655	0,0148839355699688
hsa-miR-655	0,0148839355699688
hsa-miR-337-3p	0,0147897012528016
hsa-sno-HBII-85-6	0,014749592273546
hsa-mir-299	0,0147118230662645
hsa-miR-299-5p	0,0147118230662645
hsa-mir-4508	0,0146745302138371
hsa-miR-4508	0,0146745302138371
hsa-mir-654	0,0145978187128842
hsa-miR-654-3p	0,0145978187128842
hsa-mir-374c	0,0145467954875788
hsa-miR-374c-5p	0,0145467954875788
hsa-piRNA-hsa_piR_020548|gb|DQ598263	0,0145419597498488
hsa-miR-26b-5p	0,0145312517684179
hsa-sno-U71a	0,0144077379309057
hsa-piRNA-hsa_piR_004506|gb|DQ576200	0,0143435263072923
hsa-mir-6087	0,0142954598600824
hsa-mir-26b	0,014272303615663
hsa-miR-382-3p	0,0142657907498139
hsa-mir-1269a	0,0141725445931492
hsa-piRNA-hsa_piR_020498|gb|DQ598180	0,0141535338238583
hsa-piRNA-hsa_piR_022628|gb|DQ600952	0,0141498089732152
hsa-miR-146a-5p	0,0141307522036827
hsa-miR-6087	0,014125269097106
hsa-sno-HBII-85-2	0,0141190233031037
hsa-mir-135a-1	0,0141133067976703
hsa-mir-135a-2	0,0141133067976703
hsa-miR-135a-5p	0,0141133067976703
hsa-miR-30c-2-3p	0,0141133067976703
hsa-mir-146a	0,0140924400564085
hsa-miR-34a-3p	0,0140451152187599
hsa-sno-HBII-85-18	0,0140120683299397
hsa-piRNA-hsa_piR_013984|gb|DQ589114;hsa-piRNA-hsa_piR_010060|gb|DQ583543	0,0139751742328306
hsa-miR-34b-5p	0,0139665772331194
hsa-mir-3613	0,0139004986489635
hsa-piRNA-hsa_piR_020009|gb|DQ597484	0,0138967838121749
hsa-sno-U38A	0,0138926426671101
hsa-mir-433	0,0138430722750768
hsa-miR-433	0,0138430722750768
hsa-piRNA-hsa_piR_003531|gb|DQ574795	0,0138430722750768
hsa-sno-HBII-85-24	0,0137956244890119
hsa-piRNA-hsa_piR_005591|gb|DQ577677	0,0137351611386257
hsa-sno-U3-2	0,0137177719953448
hsa-sno-U3-2B	0,0137177719953448
hsa-miR-1	0,013713178766805
hsa-mir-1-1	0,013713178766805
hsa-mir-1-2	0,013713178766805
hsa-mir-513c	0,0136533690689167
hsa-miR-513c-5p	0,0136533690689167
hsa-piRNA-hsa_piR_000805|gb|DQ571003	0,0136280185377444
hsa-sno-U3-4	0,0136012701173906
hsa-mir-887	0,0135971257488344
hsa-miR-887	0,0135971257488344
hsa-piRNA-hsa_piR_019354|gb|DQ596587	0,0135858976006241
hsa-mir-3689a	0,0134929538999025
hsa-miR-3689a-5p	0,0134929538999025
hsa-mir-3689b	0,0134929538999025
hsa-miR-3689b-5p	0,0134929538999025
hsa-mir-3689e	0,0134929538999025
hsa-miR-3689e	0,0134929538999025
hsa-miR-329	0,0134858792370065
hsa-mir-329-1	0,0134858792370065
hsa-mir-329-2	0,0134858792370065
hsa-mir-340	0,0134656892533505
hsa-miR-340-5p	0,0134656892533505
hsa-sno-U3-3	0,0134365220266256
hsa-mir-132	0,0134016736073991
hsa-miR-132-3p	0,0134016736073991
hsa-mir-3660	0,0133756392099749
hsa-miR-3660	0,0133756392099749
hsa-mir-543	0,0133493405188847
hsa-miR-543	0,0133493405188847
hsa-sno-U3	0,0133473531904503
hsa-sno-U107	0,0132825783912277
hsa-miR-629-3p	0,0132289143176825
hsa-mir-34b	0,01299561615131
hsa-mir-487b	0,0129580649507211
hsa-miR-487b	0,0129580649507211
hsa-piRNA-hsa_piR_000753|gb|DQ570940;hsa-piRNA-hsa_piR_009228|gb|DQ582496;hsa-piRNA-hsa_piR_006426|gb|DQ578783	0,0129110760423944
hsa-let-7e-3p	0,0129036721897253
hsa-mir-1911	0,0129036721897253
hsa-miR-1911-5p	0,0129036721897253
hsa-mir-4454	0,0129036721897253
hsa-miR-4454	0,0129036721897253
hsa-mir-509-3	0,0129036721897253
hsa-miR-509-3p	0,0129036721897253
hsa-piRNA-hsa_piR_020450|gb|DQ598104	0,0128238411915477
hsa-miR-24-2-5p	0,0127716312435505
hsa-miR-10a-5p	0,0125200515046849
hsa-miR-452-3p	0,0125149954518782
hsa-mir-10a	0,0125120740676936
hsa-mir-382	0,0124906361704843
hsa-mir-432	0,0124351682177115
hsa-miR-432-5p	0,0124351682177115
hsa-miR-1228-5p	0,0123864116391841
hsa-mir-891a	0,0123580722358945
hsa-miR-891a	0,0123580722358945
hsa-mir-1277	0,0123351684113561
hsa-miR-1277-5p	0,0123351684113561
hsa-piRNA-hsa_piR_019951|gb|DQ597403	0,0123055062467
hsa-miR-3065-5p	0,0122829879511541
hsa-mir-497	0,0121258203454586
hsa-miR-497-5p	0,0121258203454586
hsa-mir-211	0,0119950796294526
hsa-miR-211-5p	0,0119950796294526
hsa-mir-138-1	0,0119936354580254
hsa-mir-215	0,0118523329143563
hsa-miR-215	0,0118523329143563
hsa-miR-374a-5p	0,0118279542284499
hsa-mir-374a	0,0118053514857609
hsa-sno-U71b	0,0117840591342031
hsa-mir-1224	0,0117840591342031
hsa-miR-1224-3p	0,0117840591342031
hsa-mir-184	0,0117840591342031
hsa-miR-184	0,0117840591342031
hsa-miR-218-1-3p	0,0117840591342031
hsa-miR-3605-3p	0,0117840591342031
hsa-mir-376b	0,0117840591342031
hsa-miR-376b-3p	0,0117840591342031
hsa-miR-411-3p	0,0117840591342031
hsa-mir-585	0,0117840591342031
hsa-piRNA-hsa_piR_020249|gb|DQ597805	0,0117840591342031
hsa-piRNA-hsa_piR_020401|gb|DQ598029	0,0117840591342031
hsa-piRNA-hsa_piR_020401|gb|DQ598029;hsa-piRNA-hsa_piR_014635|gb|DQ590029	0,0117840591342031
hsa-piRNA-hsa_piR_022295|gb|DQ600514;hsa-piRNA-hsa_piR_011188|gb|DQ585095;hsa-piRNA-hsa_piR_014879|gb|DQ590348	0,0117840591342031
hsa-sno-HBII-82	0,0117840591342031
hsa-miR-664a-3p	0,0117802316968895
hsa-mir-3065	0,0117707123468626
hsa-mir-181d	0,0117561138449402
hsa-miR-181d	0,0117561138449402
hsa-mir-328	0,0117557140303351
hsa-miR-328	0,0117557140303351
hsa-piRNA-hsa_piR_005076|gb|DQ577008	0,0117161859829444
hsa-piRNA-hsa_piR_001101|gb|DQ571419	0,0117032572692569
hsa-sno-U19-2	0,0116693426433806
hsa-miR-138-1-3p	0,0116101567233238
hsa-let-7e_precursor	0,0112360352339523
hsa-tRNA-Leu-CTG	0,0111430223367138
hsa-mir-181c	0,0111169663063818
hsa-miR-192-5p	0,0111153207477952
hsa-mir-449a	0,0110877114252204
hsa-miR-449a	0,0110877114252204
hsa-miR-642a-3p	0,011087449275347
hsa-mir-192	0,0110837099967703
hsa-piRNA-hsa_piR_020490|gb|DQ598167;hsa-piRNA-hsa_piR_000775|gb|DQ570968	0,011074966377766
hsa-miR-22-5p	0,0110682732958367
hsa-sno-HBII-85-8	0,0110354378583108
hsa-let-7e-5p	0,0109387704345736
hsa-miR-181c-5p	0,0106601070817668
hsa-sno-U17a	0,0105133892063457
hsa-mir-3168	0,0105087990875537
hsa-miR-3168	0,0105087990875537
hsa-piRNA-hsa_piR_019675|gb|DQ596992	0,0104349037920936
hsa-mir-1229	0,0102329456204634
hsa-miR-1229-3p	0,0102329456204634
hsa-mir-885	0,01015019661644
hsa-miR-885-5p	0,01015019661644
hsa-mir-4449	0,0101086935833933
hsa-miR-28-5p	0,0101035441777668
hsa-mir-642b	0,0100992192045499
hsa-let-7a-2-3p	0,0100265417155115
hsa-mir-496	0,0100265417155115
hsa-miR-496	0,0100265417155115
hsa-miR-642b-3p	0,0100265417155115
hsa-piRNA-hsa_piR_008921|gb|DQ582102	0,0100265417155115
hsa-piRNA-hsa_piR_019822|gb|DQ597215	0,0100265417155115
hsa-mir-1266	0,0100265417155115
hsa-miR-1266	0,0100265417155115
hsa-miR-127-5p	0,0100265417155115
hsa-mir-1276	0,0100265417155115
hsa-miR-1276	0,0100265417155115
hsa-miR-181c-3p	0,0100265417155115
hsa-miR-204-3p	0,0100265417155115
hsa-miR-214-5p	0,0100265417155115
hsa-mir-3129	0,0100265417155115
hsa-miR-3129-3p	0,0100265417155115
hsa-miR-337-5p	0,0100265417155115
hsa-mir-3689f	0,0100265417155115
hsa-miR-3689f	0,0100265417155115
hsa-miR-369-5p	0,0100265417155115
hsa-miR-377-5p	0,0100265417155115
hsa-miR-3940-3p	0,0100265417155115
hsa-mir-431	0,0100265417155115
hsa-miR-431-3p	0,0100265417155115
hsa-miR-431-5p	0,0100265417155115
hsa-miR-449c-3p	0,0100265417155115
hsa-mir-506	0,0100265417155115
hsa-miR-506-3p	0,0100265417155115
hsa-mir-5193	0,0100265417155115
hsa-miR-5193	0,0100265417155115
hsa-miR-6503-5p	0,0100265417155115
hsa-mir-758	0,0100265417155115
hsa-miR-758-3p	0,0100265417155115
hsa-miR-99a-3p	0,0100265417155115
hsa-piRNA-hsa_piR_001137|gb|DQ571478	0,0100265417155115
hsa-piRNA-hsa_piR_002744|gb|DQ573695	0,0100265417155115
hsa-piRNA-hsa_piR_002906|gb|DQ573907	0,0100265417155115
hsa-piRNA-hsa_piR_005225|gb|DQ577204	0,0100265417155115
hsa-piRNA-hsa_piR_006169|gb|DQ578458	0,0100265417155115
hsa-piRNA-hsa_piR_006679|gb|DQ579137	0,0100265417155115
hsa-piRNA-hsa_piR_007220|gb|DQ579841	0,0100265417155115
hsa-piRNA-hsa_piR_008624|gb|DQ581708	0,0100265417155115
hsa-piRNA-hsa_piR_008889|gb|DQ582060	0,0100265417155115
hsa-piRNA-hsa_piR_011187|gb|DQ585094	0,0100265417155115
hsa-piRNA-hsa_piR_011646|gb|DQ585770	0,0100265417155115
hsa-piRNA-hsa_piR_013225|gb|DQ587925	0,0100265417155115
hsa-piRNA-hsa_piR_014626|gb|DQ590020	0,0100265417155115
hsa-piRNA-hsa_piR_014627|gb|DQ590021	0,0100265417155115
hsa-piRNA-hsa_piR_014636|gb|DQ590030;hsa-piRNA-hsa_piR_020401|gb|DQ598029	0,0100265417155115
hsa-piRNA-hsa_piR_017096|gb|DQ593623	0,0100265417155115
hsa-piRNA-hsa_piR_017591|gb|DQ594289	0,0100265417155115
hsa-piRNA-hsa_piR_020401|gb|DQ598029;hsa-piRNA-hsa_piR_014636|gb|DQ590030	0,0100265417155115
hsa-piRNA-hsa_piR_020401|gb|DQ598029;hsa-piRNA-hsa_piR_014637|gb|DQ590031	0,0100265417155115
hsa-piRNA-hsa_piR_020813|gb|DQ598646;hsa-piRNA-hsa_piR_017458|gb|DQ594126	0,0100265417155115
hsa-miR-190a	0,0099508877669141
hsa-mir-639	0,0099508877669141
hsa-miR-663a	0,0099508877669141
hsa-piRNA-hsa_piR_011188|gb|DQ585095	0,0099508877669141
hsa-piRNA-hsa_piR_019091|gb|DQ596211	0,0099508877669141
hsa-sno-HBII-52-26	0,0099508877669141
hsa-sno-HBII-52-31	0,0099508877669141
hsa-sno-HBII-52-41	0,0099508877669141
hsa-sno-U45B	0,0099508877669141
hsa-scr-HY4	0,00993960526762319
hsa-mir-197	0,00991033491190951
hsa-miR-197-3p	0,00991033491190951
hsa-piRNA-hsa_piR_016659|gb|DQ592932	0,00984967683370376
hsa-miR-2355-5p	0,00982670424830927
hsa-miR-382-5p	0,00982304813379601
hsa-piRNA-hsa_piR_019420|gb|DQ596670	0,00979956354327212
hsa-mir-1256	0,00978658403115052
hsa-mir-1273c	0,00978658403115052
hsa-mir-219-2	0,00978658403115052
hsa-mir-302d	0,00978658403115052
hsa-miR-302d-3p	0,00978658403115052
hsa-mir-3124	0,00978658403115052
hsa-miR-3124-5p	0,00978658403115052
hsa-mir-3136	0,00978658403115052
hsa-miR-3136-5p	0,00978658403115052
hsa-miR-3157-3p	0,00978658403115052
hsa-mir-3190	0,00978658403115052
hsa-miR-3190-3p	0,00978658403115052
hsa-mir-3651	0,00978658403115052
hsa-mir-370	0,00978658403115052
hsa-miR-370	0,00978658403115052
hsa-mir-3944	0,00978658403115052
hsa-miR-3944-5p	0,00978658403115052
hsa-mir-4655	0,00978658403115052
hsa-miR-4655-5p	0,00978658403115052
hsa-mir-4738	0,00978658403115052
hsa-miR-4738-3p	0,00978658403115052
hsa-mir-487a	0,00978658403115052
hsa-miR-509-5p	0,00978658403115052
hsa-mir-548f-2	0,00978658403115052
hsa-mir-548f-3	0,00978658403115052
hsa-mir-6126	0,00978658403115052
hsa-miR-6126	0,00978658403115052
hsa-piRNA-hsa_piR_000796|gb|DQ570994	0,00978658403115052
hsa-piRNA-hsa_piR_001152|gb|DQ571500	0,00978658403115052
hsa-piRNA-hsa_piR_004210|gb|DQ575737	0,00978658403115052
hsa-piRNA-hsa_piR_005090|gb|DQ577024;hsa-piRNA-hsa_piR_000603|gb|DQ570748	0,00978658403115052
hsa-piRNA-hsa_piR_012370|gb|DQ586741	0,00978658403115052
hsa-piRNA-hsa_piR_016975|gb|DQ593415	0,00978658403115052
hsa-piRNA-hsa_piR_017033|gb|DQ593538	0,00978658403115052
hsa-piRNA-hsa_piR_019521|gb|DQ596805	0,00978658403115052
hsa-piRNA-hsa_piR_020815|gb|DQ598651	0,00978658403115052
hsa-piRNA-hsa_piR_021145|gb|DQ599058	0,00978658403115052
hsa-piRNA-hsa_piR_022713|gb|DQ601075	0,00978658403115052
hsa-sno-HBII-438A	0,00978658403115052
hsa-sno-HBII-438B	0,00978658403115052
hsa-sno-HBII-85-12	0,00978658403115052
hsa-sno-SNORA84	0,00978658403115052
hsa-sno-U15B	0,00978658403115052
hsa-sno-U18C	0,00978658403115052
hsa-sno-U36A	0,00978658403115052
hsa-sno-U36B	0,00978658403115052
hsa-sno-U89	0,00978658403115052
hsa-sno-U94	0,00978658403115052
hsa-tRNA-Leu-TTA(m)	0,00978658403115052
hsa-mir-380	0,00978658403115052
hsa-miR-380-3p	0,00978658403115052
hsa-piRNA-hsa_piR_001169|gb|DQ571525	0,00978658403115052
hsa-piRNA-hsa_piR_010221|gb|DQ583763	0,00978658403115052
hsa-piRNA-hsa_piR_014766|gb|DQ590205	0,00978658403115052
hsa-sno-ACA64	0,00978658403115052
hsa-sno-U37	0,00978658403115052
hsa-piRNA-hsa_piR_000651|gb|DQ570812;hsa-piRNA-hsa_piR_019324|gb|DQ596538;hsa-piRNA-hsa_piR_001040|gb|DQ571333	0,00954147832188052
hsa-sno-ACA47	0,00949686140465498
hsa-mir-377	0,00937068433039432
hsa-mir-30a	0,00915943713543707
hsa-miR-34c-3p	0,00908415778565152
hsa-miR-192-3p	0,00890578386569332
hsa-mir-23c	0,00890578386569332
hsa-miR-23c	0,00890578386569332
hsa-miR-196a-5p	0,00888662828661473
hsa-mir-1260b	0,00888433610647812
hsa-miR-1260b	0,00888433610647812
hsa-miR-183-3p	0,0088125760198068
hsa-miR-331-3p	0,00876363933121562
hsa-piRNA-hsa_piR_020541|gb|DQ598252	0,00876196868920944
hsa-miR-424-3p	0,00875647087466509
hsa-sno-HBII-85-3	0,00875014930801044
hsa-sno-HBII-85-5	0,00875014930801044
hsa-sno-HBII-85-7	0,00875014930801044
hsa-sno-HBII-85-9	0,00875014930801044
hsa-mir-656	0,00868291377013104
hsa-miR-656	0,00868291377013104
hsa-miR-377-3p	0,00865470991991177
hsa-sno-U24	0,00863753822484581
hsa-sno-HBII-85-1	0,00862394882355925
hsa-miR-374a-3p	0,00859245409090862
hsa-miR-29a-3p	0,00855446282391256
hsa-mir-29a	0,00852816143279804
hsa-miR-30a-5p	0,00850812844092041
hsa-miR-138-5p	0,00812496675539534
hsa-sno-U48	0,00811787694027235
hsa-piRNA-hsa_piR_020582|gb|DQ598312	0,00793148149893192
hsa-piRNA-hsa_piR_020381|gb|DQ597997	0,00791613557944923
hsa-mir-1296	0,00767651080653618
hsa-miR-1296	0,00767651080653618
hsa-mir-196a-1	0,00763143653757453
hsa-sno-ACA53	0,00753322975294816
hsa-mir-194-2	0,00748273387935158
hsa-mir-766	0,00745479504670232
hsa-mir-2964a	0,0073194098301536
hsa-miR-2964a-5p	0,0073194098301536
hsa-mir-302a	0,0073194098301536
hsa-miR-302a-3p	0,0073194098301536
hsa-miR-767-3p	0,0073194098301536
hsa-piRNA-hsa_piR_018692|gb|DQ595698	0,0073194098301536
hsa-miR-101-5p	0,0073194098301536
hsa-mir-1252	0,0073194098301536
hsa-miR-1252	0,0073194098301536
hsa-mir-1263	0,0073194098301536
hsa-miR-1263	0,0073194098301536
hsa-miR-146a-3p	0,0073194098301536
hsa-mir-212	0,0073194098301536
hsa-miR-212-3p	0,0073194098301536
hsa-mir-216b	0,0073194098301536
hsa-miR-216b	0,0073194098301536
hsa-mir-217	0,0073194098301536
hsa-miR-217	0,0073194098301536
hsa-miR-219-1-3p	0,0073194098301536
hsa-miR-26a-2-3p	0,0073194098301536
hsa-mir-2861	0,0073194098301536
hsa-miR-2861	0,0073194098301536
hsa-miR-296-3p	0,0073194098301536
hsa-mir-3179-1	0,0073194098301536
hsa-mir-3179-2	0,0073194098301536
hsa-mir-3179-3	0,0073194098301536
hsa-miR-365a-5p	0,0073194098301536
hsa-miR-365b-5p	0,0073194098301536
hsa-mir-3679	0,0073194098301536
hsa-miR-3679-5p	0,0073194098301536
hsa-miR-379-3p	0,0073194098301536
hsa-mir-466	0,0073194098301536
hsa-miR-466	0,0073194098301536
hsa-mir-4749	0,0073194098301536
hsa-miR-4749-5p	0,0073194098301536
hsa-mir-4775	0,0073194098301536
hsa-miR-4775	0,0073194098301536
hsa-mir-519d	0,0073194098301536
hsa-miR-519d	0,0073194098301536
hsa-mir-548f-4	0,0073194098301536
hsa-mir-548q	0,0073194098301536
hsa-miR-548q	0,0073194098301536
hsa-mir-5703	0,0073194098301536
hsa-miR-5703	0,0073194098301536
hsa-miR-664b-3p	0,0073194098301536
hsa-mir-890	0,0073194098301536
hsa-miR-890	0,0073194098301536
hsa-piRNA-hsa_piR_003748|gb|DQ575089	0,0073194098301536
hsa-piRNA-hsa_piR_004605|gb|DQ576333	0,0073194098301536
hsa-piRNA-hsa_piR_006320|gb|DQ578642	0,0073194098301536
hsa-piRNA-hsa_piR_008983|gb|DQ582175	0,0073194098301536
hsa-piRNA-hsa_piR_014879|gb|DQ590348	0,0073194098301536
hsa-piRNA-hsa_piR_020575|gb|DQ598300	0,0073194098301536
hsa-sno-ACA22	0,0073194098301536
hsa-sno-SNORA11D	0,0073194098301536
hsa-sno-SNORA11E	0,0073194098301536
hsa-mir-330	0,00721234719454909
hsa-miR-511	0,00715114920040904
hsa-piRNA-hsa_piR_013306|gb|DQ588040	0,00715114920040904
hsa-mir-3145	0,0071370193225858
hsa-miR-3145-5p	0,0071370193225858
hsa-mir-152	0,0070803029683294
hsa-miR-152	0,0070803029683294
hsa-mir-509-1	0,00689182140890439
hsa-mir-509-2	0,00689182140890439
hsa-miR-744-3p	0,00684686511081927
hsa-mir-34a	0,00679504397222649
hsa-piRNA-hsa_piR_019949|gb|DQ597397	0,00674795800897749
hsa-mir-3620	0,00652446267468889
hsa-miR-3620-3p	0,00652446267468889
hsa-mir-4484	0,00649844473556559
hsa-miR-4484	0,00649844473556559
hsa-piRNA-hsa_piR_002158|gb|DQ572892	0,00646278122988984
hsa-miR-330-3p	0,00641107460597699
hsa-miR-3065-3p	0,00623796048459775
hsa-miR-194-5p	0,00622246315235831
hsa-sno-HBII-85-15	0,00617460183509868
hsa-sno-HBII-85-17	0,00617460183509868
hsa-sno-HBII-85-19	0,00617460183509868
hsa-miR-3605-5p	0,00597949537176409
hsa-mir-873	0,00597922177632318
hsa-miR-873-3p	0,00597922177632318
hsa-mir-664a	0,00596740400796438
hsa-sno-ACA36B	0,00596740400796438
hsa-sno-HBI-6	0,00592476488791074
hsa-sno-HBII-85-13	0,00588608896182599
hsa-miR-34c-5p	0,00586710784460323
hsa-mir-21	0,00582354914551471
hsa-miR-21-5p	0,00581025693455184
hsa-sno-HBII-52-10	0,00574663772269648
hsa-sno-HBII-52-12	0,00574663772269648
hsa-sno-HBII-52-13	0,00574663772269648
hsa-sno-HBII-52-15	0,00574663772269648
hsa-sno-HBII-52-17	0,00574663772269648
hsa-sno-HBII-52-18	0,00574663772269648
hsa-sno-HBII-52-19	0,00574663772269648
hsa-sno-HBII-52-20	0,00574663772269648
hsa-sno-HBII-52-21	0,00574663772269648
hsa-sno-HBII-52-40	0,00574663772269648
hsa-sno-HBII-52-42	0,00574663772269648
hsa-sno-HBII-52-9	0,00574663772269648
hsa-mir-4662a	0,00572960188444084
hsa-miR-4662a-5p	0,00572960188444084
hsa-sno-ACA50	0,00563441987645274
hsa-miR-99b-3p	0,00553224603356848
hsa-piRNA-hsa_piR_019824|gb|DQ597217	0,00538066590364586
hsa-miR-193b-5p	0,00536071081030048
hsa-piRNA-hsa_piR_019823|gb|DQ597216	0,00532633653106883
hsa-mir-4466	0,00531277861972657
hsa-miR-4466	0,00531277861972657
hsa-sno-ACA7B	0,00530104253383777
hsa-mir-4685	0,00508613392230911
hsa-miR-4685-3p	0,00508613392230911
hsa-piRNA-hsa_piR_019544|gb|DQ596830	0,00507296037746928
hsa-miR-4449	0,0050095387566308
hsa-piRNA-hsa_piR_016658|gb|DQ592931	0,00480180941778358
hsa-rRNA-LSU-rRNA_Hsa	0,00477559247633236
hsa-piRNA-hsa_piR_000823|gb|DQ571031	0,00471671846278453
hsa-mir-134	0,004654224094979
hsa-miR-134	0,004654224094979
hsa-sno-ACA16	0,00459349684142686
hsa-mir-2116	0,00457297233057818
hsa-mir-3934	0,00452149845446155
hsa-miR-3934-5p	0,00452149845446155
hsa-miR-29a-5p	0,00447248572817194
hsa-mir-196a-2	0,00428852309593244
hsa-miR-34a-5p	0,00428832760428995
hsa-mir-3945	0,00426019315789531
hsa-mir-194-1	0,0041536970334553
hsa-miR-642b-5p	0,00385035197985604
hsa-piRNA-hsa_piR_020619|gb|DQ598378	0,00380069598556743
hsa-mir-1306	0,0035132673402537
hsa-mir-331	0,00348420772009149
hsa-miR-181a-3p	0,00346097813671267
hsa-mir-218-2	0,00333846664143858
hsa-miR-218-5p	0,00333846664143858
hsa-mir-375	0,00322703264103504
hsa-miR-375	0,00322703264103504
hsa-mir-1237	0,00310540162767744
hsa-miR-1237-3p	0,00310540162767744
hsa-mir-218-1	0,00286492622250404
hsa-let-7f-2-3p	0,00285852055666071
hsa-mir-22	0,00251639009876968
hsa-miR-4423-3p	0,00226054917254362
hsa-mir-451a	0,0022148977754358
hsa-miR-451a	0,0022148977754358
hsa-mir-23b	0,00220423271867045
hsa-mir-138-2	0,0021962442907925
hsa-piRNA-hsa_piR_016792|gb|DQ593109	0,00214495673860309
hsa-mir-6511a-1	0,00209030947789821
hsa-mir-6511a-2	0,00209030947789821
hsa-mir-6511a-3	0,00209030947789821
hsa-miR-6511a-3p	0,00209030947789821
hsa-mir-6511a-4	0,00209030947789821
hsa-mir-3605	0,00198958241126746
hsa-piRNA-hsa_piR_015150|gb|DQ590704	0,00196242375842044
hsa-miR-23b-3p	0,00195142288893686
hsa-miR-514a-3p	0,00195047246488908
hsa-mir-514a-1	0,00195047246488907
hsa-mir-514a-2	0,00195047246488907
hsa-mir-514a-3	0,00195047246488907
hsa-piRNA-hsa_piR_001346|gb|DQ571858	0,00195047246488907
hsa-mir-511-1	0,00186067870960438
hsa-mir-511-2	0,00186067870960438
hsa-miR-766-3p	0,00182547465262604
hsa-piRNA-hsa_piR_007635|gb|DQ580405	0,00157914272378142
hsa-miR-877-3p	0,00143660795326883
hsa-sno-HBII-420	0,00134783068504375
hsa-tRNA-Leu-TTA	0,00134376704469958
hsa-piRNA-hsa_piR_000552|gb|DQ570687	0,00127816132663739
hsa-miR-3613-5p	0,00120848667848013
hsa-miR-133a	0,00111360825831797
hsa-mir-133a-1	0,00111360825831797
hsa-mir-133a-2	0,00111360825831797
hsa-mir-383	0,00110872493437994
hsa-miR-383	0,00110872493437994
hsa-miR-22-3p	0,000874044202798986
hsa-piRNA-hsa_piR_001356|gb|DQ571873	0,000805205900704865
hsa-miR-125b-1-3p	0,000688903519754155
hsa-sno-mgU2-19/30	0,000677966917352
hsa-mir-1912	0,000189703206160113
hsa-miR-1912	0,000189703206160113
hsa-piRNA-hsa_piR_010894|gb|DQ584698	0,000189703206160113
hsa-miR-10a-3p	0,000186544399446786
hsa-mir-1287	0,000129893508271851
hsa-miR-1287	0,000129893508271851
hsa-mir-4492	0,000129893508271851
hsa-miR-4492	0,000129893508271851
hsa-sno-U108	0,000129893508271851
hsa-mir-34c	6,14165745398216e-05
